# Supplementary material for: Adaptive Thermogenesis Driving Catch-Up Fat Is Associated With Increased Muscle Type 3 and Decreased Hepatic Type 1 Iodothyronine Deiodinase Activities: A Functional and Proteomic Study
Source: Front Endocrinol (Lausanne). 2021 Mar 4;12:631176. doi: 10.3389/fendo.2021.631176 (PMC7971177; doi:10.3389/fendo.2021.631176)
Supplement: Supplementary file 2 [file DataSheet_1.xlsx]

## Sheet: tibialis anterior 
Supplementary Table S1. Differentially represented proteins (DRPs) identified in 2DE-based quantitative proteome analysis of the tibialis anterior muscle. Green, Red and Blu tags highlight the DRPs for the comparisons SS vs CSS, RF vs SS, and RF vs CRF, respectively. Spot numbering refers to representative 2DE Comassie Blue stained maps reported in figure 5 (panels A and C). Protein accession and…
Comparison		n. spot	Accession	Protein Description	Mascot Protein score	Molecular Mass (Da), theoretical	Peptide sequences	coverage (% aa)	Isoelectric point, theoretical	empai
SS vs CSS		1	TTHY_RAT	Transthyretin	312	15824	6	35.4	5.77	2.73
		spot	prot_acc	prot_desc	prot_score	prot_mass	prot_matches	prot_matches_sig	prot_sequences	prot_sequences_sig	prot_cover	prot_pi	pep_query	pep_rank	pep_isbold	pep_isunique	pep_exp_mz	pep_exp_mr	pep_exp_z	pep_calc_mr	pep_delta	pep_miss	pep_score	pep_expect	pep_res_before	pep_seq	pep_res_after	pep_var_mod	pep_var_mod_pos	pep_scan_title
		1	TTHY_RAT	Transthyretin	312	15824	6	5	6	5	35.4	5.77	2395	1	1	1	942.533	941.526	1	941.518	0.0077	0	36.59	0.09	R	GSPAVDVAVK	V			Tibialis1.1750.1750.1.dta
		1	TTHY_RAT	Transthyretin	312	15824	6	5	6	5	35.4	5.77	2917	1	1	1	677.154	1352.29	2	1351.6	0.6892	0	51.49	0.0025	K	TADGSWEPFASGK	T			Tibialis1.2189.2189.2.dta
		1	TTHY_RAT	Transthyretin	312	15824	6	5	6	5	35.4	5.77	3093	1	1	1	740.645	1479.28	2	1479.7	-0.4244	1	48.58	0.0045	K	KTADGSWEPFASGK	T			Tibialis1.2014.2014.2.dta
		1	TTHY_RAT	Transthyretin	312	15824	6	5	6	5	35.4	5.77	3183	1	1	1	779.231	1556.45	2	1555.79	0.66	1	53.38	0.0014	K	FTEGVYRVELDTK	S			Tibialis1.2049.2049.2.dta
		1	TTHY_RAT	Transthyretin	312	15824	6	5	6	5	35.4	5.77	3212	1	1	1	794.753	1587.49	2	1586.74	0.7493	0	81.52	2.3e-06	K	TAESGELHGLTTDEK	F			Tibialis1.1749.1749.2.dta
		1	TTHY_RAT	Transthyretin	312	15824	6	5	6	5	35.4	5.77	3728	1	1	1	814.424	2440.25	3	2439.16	1.096	1	40.48	0.017	K	TAESGELHGLTTDEKFTEGVYR	V			Tibialis1.2078.2078.3.dta
SS vs CSS		2	HSPB6_RAT	Heat shock protein beta-6	109	17551	3	22.2	6.05	0.82
		spot	prot_acc	prot_desc	prot_score	prot_mass	prot_matches	prot_matches_sig	prot_sequences	prot_sequences_sig	prot_cover	prot_pi	pep_query	pep_rank	pep_isbold	pep_isunique	pep_exp_mz	pep_exp_mr	pep_exp_z	pep_calc_mr	pep_delta	pep_miss	pep_score	pep_expect	pep_res_before	pep_seq	pep_res_after	pep_var_mod	pep_var_mod_pos	pep_scan_title
		2	HSPB6_RAT	Heat shock protein beta-6	109	17551	3	1	3	1	22.2	6.05	2782	1	1	1	541.672	1081.33	2	1080.61	0.7216	0	38.18	0.057	R	VPVQPSWLR	R			Tibialis2.1862.1862.2.dta
		2	HSPB6_RAT	Heat shock protein beta-6	109	17551	3	1	3	1	22.2	6.05	3263	1	1	1	707.773	1413.53	2	1412.75	0.7782	1	34.39	0.12	R	RASAPLPGFSTPGR	L			Tibialis2.1614.1614.2.dta
		2	HSPB6_RAT	Heat shock protein beta-6	109	17551	3	1	3	1	22.2	6.05	3445	1	1	1	532.035	1593.08	3	1591.75	1.3355	0	36.26	0.07	R	HEERPDEHGFIAR	E			Tibialis2.1262.1262.3.dta
SS vs CSS		3	MYL1_RAT	Myosin light chain 1/3, skeletal muscle isoform	129	20781	2	12.7	4.99	0.4
		spot	prot_acc	prot_desc	prot_score	prot_mass	prot_matches	prot_matches_sig	prot_sequences	prot_sequences_sig	prot_cover	prot_pi	pep_query	pep_rank	pep_isbold	pep_isunique	pep_exp_mz	pep_exp_mr	pep_exp_z	pep_calc_mr	pep_delta	pep_miss	pep_score	pep_expect	pep_res_before	pep_seq	pep_res_after	pep_var_mod	pep_var_mod_pos	pep_scan_title
		3	MYL1_RAT	Myosin light chain 1/3, skeletal muscle isoform	129	20781	2	2	2	2	12.7	4.99	2931	1	1	1	600.368	1198.72	2	1199.69	-0.9661	0	78	6e-06	K	ITLSQVGDVLR	A			Tibialis3.2056.2056.2.dta
		3	MYL1_RAT	Myosin light chain 1/3, skeletal muscle isoform	129	20781	2	2	2	2	12.7	4.99	3173	1	1	1	702.245	1402.48	2	1401.66	0.8207	0	50.71	0.0029	K	VLGNPSNEEMNAK	K			Tibialis3.1386.1386.2.dta
SS vs CSS		4	TPM1_RAT	Tropomyosin alpha-1 chain	159	32718	3	14.1	4.69	0.39
		spot	prot_acc	prot_desc	prot_score	prot_mass	prot_matches	prot_matches_sig	prot_sequences	prot_sequences_sig	prot_cover	prot_pi	pep_query	pep_rank	pep_isbold	pep_isunique	pep_exp_mz	pep_exp_mr	pep_exp_z	pep_calc_mr	pep_delta	pep_miss	pep_score	pep_expect	pep_res_before	pep_seq	pep_res_after	pep_var_mod	pep_var_mod_pos	pep_scan_title
		4	TPM1_RAT	Tropomyosin alpha-1 chain	159	32718	3	2	3	2	14.1	4.69	2643	1	1	1	561.457	1120.9	2	1119.51	1.3875	0	42.76	0.021	K	CAELEEELK	T			Tibialis4.1606.1606.2.dta
		4	TPM1_RAT	Tropomyosin alpha-1 chain	159	32718	3	2	3	2	14.1	4.69	3652	1	1	1	888.295	1774.58	2	1773.81	0.7674	0	32.53	0.16	K	AISEELDHALNDMTSI	-	Oxidation (M)	0.0000000000002000.0	Tibialis4.1998.1998.2.dta
		4	TPM1_RAT	Tropomyosin alpha-1 chain	159	32718	3	2	3	2	14.1	4.69	3660	1	1	1	890.369	1778.72	2	1778.89	-0.1707	1	83.57	1.2e-06	K	SIDDLEDELYAQKLK	Y			Tibialis4.1994.1994.2.dta
SS vs CSS		4	TPM2_RAT	Tropomyosin beta chain	134	32931	2	8.8	4.66	0.24
		spot	prot_acc	prot_desc	prot_score	prot_mass	prot_matches	prot_matches_sig	prot_sequences	prot_sequences_sig	prot_cover	prot_pi	pep_query	pep_rank	pep_isbold	pep_isunique	pep_exp_mz	pep_exp_mr	pep_exp_z	pep_calc_mr	pep_delta	pep_miss	pep_score	pep_expect	pep_res_before	pep_seq	pep_res_after	pep_var_mod	pep_var_mod_pos	pep_scan_title
		4	TPM2_RAT	Tropomyosin beta chain	134	32931	2	2	2	2	8.8	4.66	3035	1	0	1	671.137	1340.26	2	1339.66	0.5969	1	46.57	0.0078	K	SLEAQADKYSTK	E			Tibialis4.1338.1338.2.dta
		4	TPM2_RAT	Tropomyosin beta chain	134	32931	2	2	2	2	8.8	4.66	3372	1	0	1	770.201	1538.39	2	1537.71	0.6727	0	87.65	5.5e-07	K	TIDDLEDEVYAQK	M			Tibialis4.1866.1866.2.dta
SS vs CSS		5	LYPA1_RAT	Acyl-protein thioesterase 1	142	25034	3	18.3	6.05	1.03
		spot	prot_acc	prot_desc	prot_score	prot_mass	prot_matches	prot_matches_sig	prot_sequences	prot_sequences_sig	prot_cover	prot_pi	pep_query	pep_rank	pep_isbold	pep_isunique	pep_exp_mz	pep_exp_mr	pep_exp_z	pep_calc_mr	pep_delta	pep_miss	pep_score	pep_expect	pep_res_before	pep_seq	pep_res_after	pep_var_mod	pep_var_mod_pos	pep_scan_title
		5	LYPA1_RAT	Acyl-protein thioesterase 1	142	25034	5	4	3	2	18.3	6.05	2757	1	1	1	580.602	1159.19	2	1158.64	0.5505	0	31.76	0.28	K	GLVNPANVTFK	V			Tibialis5.1887.1887.2.dta
		5	LYPA1_RAT	Acyl-protein thioesterase 1	142	25034	5	4	3	2	18.3	6.05	3108	1	1	1	674.885	1347.76	2	1347.65	0.1019	0	57.53	0.00064	R	ASFSQGPINSANR	D			Tibialis5.1454.1454.2.dta
		5	LYPA1_RAT	Acyl-protein thioesterase 1	142	25034	5	4	3	2	18.3	6.05	4047	1	1	1	736.564	2206.67	3	2204.87	1.8042	0	45.19	0.0063	K	VYEGMMHSSCQQEMMDVK	Y	Oxidation (M)	0.000000000000020000.0	Tibialis5.1522.1522.3.dta
		5	LYPA1_RAT	Acyl-protein thioesterase 1	142	25034	5	4	3	2	18.3	6.05	4055	1	1	1	741.48	2221.42	3	2220.86	0.5561	0	52.21	0.0012	K	VYEGMMHSSCQQEMMDVK	Y	2 Oxidation (M)	0.000022000000000000.0	Tibialis5.1446.1446.3.dta
		5	LYPA1_RAT	Acyl-protein thioesterase 1	142	25034	5	4	3	2	18.3	6.05	4064	1	1	1	746.919	2237.74	3	2236.86	0.8787	0	40.82	0.017	K	VYEGMMHSSCQQEMMDVK	Y	3 Oxidation (M)	0.000020000000022000.0	Tibialis5.1266.1266.3.dta
SS vs CSS		5	PRDX3_RAT	Thioredoxin-dependent peroxide reductase, mitochondrial	238	28563	5	20.2	7.14	0.45
		spot	prot_acc	prot_desc	prot_score	prot_mass	prot_matches	prot_matches_sig	prot_sequences	prot_sequences_sig	prot_cover	prot_pi	pep_query	pep_rank	pep_isbold	pep_isunique	pep_exp_mz	pep_exp_mr	pep_exp_z	pep_calc_mr	pep_delta	pep_miss	pep_score	pep_expect	pep_res_before	pep_seq	pep_res_after	pep_var_mod	pep_var_mod_pos	pep_scan_title
		5	PRDX3_RAT	Thioredoxin-dependent peroxide reductase, mitochondrial	238	28563	7	3	5	3	20.2	7.14	2478	1	1	1	966.523	965.515	1	965.471	0.0448	0	45.92	0.0095	K	ELSLDDFK	G			Tibialis5.1962.1962.1.dta
		5	PRDX3_RAT	Thioredoxin-dependent peroxide reductase, mitochondrial	238	28563	7	3	5	3	20.2	7.14	2484	1	1	1	484.571	967.128	2	965.471	1.6571	0	37.09	0.072	K	ELSLDDFK	G			Tibialis5.1958.1958.2.dta
		5	PRDX3_RAT	Thioredoxin-dependent peroxide reductase, mitochondrial	238	28563	7	3	5	3	20.2	7.14	2740	1	1	1	575.909	1149.8	2	1150.59	-0.7841	1	47.07	0.0076	K	ELSLDDFKGK	Y			Tibialis5.1744.1744.2.dta
		5	PRDX3_RAT	Thioredoxin-dependent peroxide reductase, mitochondrial	238	28563	7	3	5	3	20.2	7.14	2742	1	1	1	576.195	1150.37	2	1150.59	-0.2123	1	30.47	0.35	K	ELSLDDFKGK	Y			Tibialis5.2124.2124.2.dta
		5	PRDX3_RAT	Thioredoxin-dependent peroxide reductase, mitochondrial	238	28563	7	3	5	3	20.2	7.14	2838	1	1	1	403.23	1206.67	3	1205.65	1.0159	0	31.44	0.27	K	HLSVNDLPVGR	S			Tibialis5.1638.1638.3.dta
		5	PRDX3_RAT	Thioredoxin-dependent peroxide reductase, mitochondrial	238	28563	7	3	5	3	20.2	7.14	3333	1	1	1	739.711	1477.41	2	1475.8	1.6095	0	79.6	3.7e-06	R	DYGVLLESAGIALR	G			Tibialis5.2346.2346.2.dta
SS vs CSS		6	HSPB1_RAT	Heat shock protein beta-1	229	22936	5	30.1	6.12	1.16
		spot	prot_acc	prot_desc	prot_score	prot_mass	prot_matches	prot_matches_sig	prot_sequences	prot_sequences_sig	prot_cover	prot_pi	pep_query	pep_rank	pep_isbold	pep_isunique	pep_exp_mz	pep_exp_mr	pep_exp_z	pep_calc_mr	pep_delta	pep_miss	pep_score	pep_expect	pep_res_before	pep_seq	pep_res_after	pep_var_mod	pep_var_mod_pos	pep_scan_title
		6	HSPB1_RAT	Heat shock protein beta-1	229	22936	6	4	5	3	30.1	6.12	2387	1	1	1	466.587	931.159	2	930.502	0.6564	0	32.43	0.28	K	EGVVEITGK	H			Tibialis6.1498.1498.2.dta
		6	HSPB1_RAT	Heat shock protein beta-1	229	22936	6	4	5	3	30.1	6.12	2574	1	1	1	1058.55	1057.54	1	1057.54	-0.0017	0	32.06	0.28	R	QLSSGVSEIR	Q	Gln->pyro-Glu (N-term Q)	1.0000000000.0	Tibialis6.1799.1799.1.dta
		6	HSPB1_RAT	Heat shock protein beta-1	229	22936	6	4	5	3	30.1	6.12	2709	1	1	1	575.429	1148.84	2	1148.6	0.2464	0	40.74	0.034	R	LFDQAFGVPR	F			Tibialis6.2100.2100.2.dta
		6	HSPB1_RAT	Heat shock protein beta-1	229	22936	6	4	5	3	30.1	6.12	2712	1	1	1	576.229	1150.44	2	1148.6	1.8448	0	49.42	0.0044	R	LFDQAFGVPR	F			Tibialis6.2288.2288.2.dta
		6	HSPB1_RAT	Heat shock protein beta-1	229	22936	6	4	5	3	30.1	6.12	3691	1	1	1	899.814	1797.61	2	1796.93	0.6836	0	54.52	0.00093	R	VSLDVNHFAPEELTVK	T			Tibialis6.1959.1959.2.dta
		6	HSPB1_RAT	Heat shock protein beta-1	229	22936	6	4	5	3	30.1	6.12	3730	1	1	1	917.131	1832.25	2	1831.97	0.2795	0	63.25	0.00013	K	AVTQSAEITIPVTFEAR	A			Tibialis6.2087.2087.2.dta
SS vs CSS		6	PRDX4_RAT	Peroxiredoxin-4	172	31216	3	17.2	6.18	0.41
		spot	prot_acc	prot_desc	prot_score	prot_mass	prot_matches	prot_matches_sig	prot_sequences	prot_sequences_sig	prot_cover	prot_pi	pep_query	pep_rank	pep_isbold	pep_isunique	pep_exp_mz	pep_exp_mr	pep_exp_z	pep_calc_mr	pep_delta	pep_miss	pep_score	pep_expect	pep_res_before	pep_seq	pep_res_after	pep_var_mod	pep_var_mod_pos	pep_scan_title
		6	PRDX4_RAT	Peroxiredoxin-4	172	31216	3	2	3	2	17.2	6.18	3054	1	1	1	449.563	1345.67	3	1344.78	0.8894	1	34.52	0.13	R	GLFIIDDKGVLR	Q			Tibialis6.2047.2047.3.dta
		6	PRDX4_RAT	Peroxiredoxin-4	172	31216	3	2	3	2	17.2	6.18	3465	1	1	1	813.637	1625.26	2	1623.75	1.5069	0	57.93	0.0005	K	DYGVYLEDSGHTLR	G			Tibialis6.1800.1800.2.dta
		6	PRDX4_RAT	Peroxiredoxin-4	172	31216	3	2	3	2	17.2	6.18	4083	1	1	1	819.625	2455.85	3	2455.1	0.7569	1	79.33	2.1e-06	R	TRENECHFYAGGQVYPGEVSR	V			Tibialis6.1578.1578.3.dta
SS vs CSS		7	PSA6_RAT	Proteasome subunit alpha type-6	339	27838	6	32.5	6.34	2.58
		spot	prot_acc	prot_desc	prot_score	prot_mass	prot_matches	prot_matches_sig	prot_sequences	prot_sequences_sig	prot_cover	prot_pi	pep_query	pep_rank	pep_isbold	pep_isunique	pep_exp_mz	pep_exp_mr	pep_exp_z	pep_calc_mr	pep_delta	pep_miss	pep_score	pep_expect	pep_res_before	pep_seq	pep_res_after	pep_var_mod	pep_var_mod_pos	pep_scan_title
		7	PSA6_RAT	Proteasome subunit alpha type-6	339	27838	11	8	6	3	32.5	6.34	2775	1	1	1	581.263	1160.51	2	1159.59	0.9209	0	35.18	0.13	R	LYQVEYAFK	A			Tibialis7.1935.1935.2.dta
		7	PSA6_RAT	Proteasome subunit alpha type-6	339	27838	11	8	6	3	32.5	6.34	2983	1	1	1	642.473	1282.93	2	1284.71	-1.7827	0	71.35	2.5e-05	K	AINQGGLTSVAVR	G			Tibialis7.1660.1660.2.dta
		7	PSA6_RAT	Proteasome subunit alpha type-6	339	27838	11	8	6	3	32.5	6.34	2989	1	1	1	644.126	1286.24	2	1284.71	1.5223	0	81.78	2.4e-06	K	AINQGGLTSVAVR	G			Tibialis7.1634.1634.2.dta
		7	PSA6_RAT	Proteasome subunit alpha type-6	339	27838	11	8	6	3	32.5	6.34	3076	1	1	1	669.622	1337.23	2	1336.52	0.7084	0	35.95	0.088	K	CDPAGYYCGFK	A			Tibialis7.1730.1730.2.dta
		7	PSA6_RAT	Proteasome subunit alpha type-6	339	27838	11	8	6	3	32.5	6.34	3322	1	1	1	744.724	1487.43	2	1486.68	0.75	0	44.58	0.011	K	YGYEIPVDMLCK	R			Tibialis7.2127.2127.2.dta
		7	PSA6_RAT	Proteasome subunit alpha type-6	339	27838	11	8	6	3	32.5	6.34	3344	1	1	1	752.288	1502.56	2	1502.68	-0.1165	0	54.34	0.0012	K	YGYEIPVDMLCK	R	Oxidation (M)	0.000000002000.0	Tibialis7.1919.1919.2.dta
		7	PSA6_RAT	Proteasome subunit alpha type-6	339	27838	11	8	6	3	32.5	6.34	3746	1	1	1	928.719	1855.42	2	1854.83	0.5956	0	103.71	1.1e-08	K	ITENIGCVMTGMTADSR	S			Tibialis7.1946.1946.2.dta
		7	PSA6_RAT	Proteasome subunit alpha type-6	339	27838	11	8	6	3	32.5	6.34	3759	1	1	1	936.616	1871.22	2	1870.82	0.3943	0	96.67	5.6e-08	K	ITENIGCVMTGMTADSR	S	Oxidation (M)	0.00000000200000000.0	Tibialis7.1654.1654.2.dta
		7	PSA6_RAT	Proteasome subunit alpha type-6	339	27838	11	8	6	3	32.5	6.34	3770	1	1	1	630.066	1887.18	3	1886.82	0.3589	0	57.58	0.00045	K	ITENIGCVMTGMTADSR	S	2 Oxidation (M)	0.00000000200200000.0	Tibialis7.1518.1518.3.dta
		7	PSA6_RAT	Proteasome subunit alpha type-6	339	27838	11	8	6	3	32.5	6.34	3772	1	1	1	945.251	1888.49	2	1886.82	1.6696	0	82.33	1.5e-06	K	ITENIGCVMTGMTADSR	S	2 Oxidation (M)	0.00000000200200000.0	Tibialis7.1511.1511.2.dta
SS vs CSS		8	ACTS_RAT	Actin, alpha skeletal muscle	1106	42366	19	47.5	5.23	34.04
		spot	prot_acc	prot_desc	prot_score	prot_mass	prot_matches	prot_matches_sig	prot_sequences	prot_sequences_sig	prot_cover	prot_pi	pep_query	pep_rank	pep_isbold	pep_isunique	pep_exp_mz	pep_exp_mr	pep_exp_z	pep_calc_mr	pep_delta	pep_miss	pep_score	pep_expect	pep_res_before	pep_seq	pep_res_after	pep_var_mod	pep_var_mod_pos	pep_scan_title
		8	ACTS_RAT	Actin, alpha skeletal muscle	1106	42366	49	40	19	16	47.5	5.23	2269	1	1	0	488.207	974.399	2	975.441	-1.0418	0	78.79	6.4e-06	K	AGFAGDDAPR	A			Tibialis8.1362.1362.2.dta
		8	ACTS_RAT	Actin, alpha skeletal muscle	1106	42366	49	40	19	16	47.5	5.23	2271	1	1	0	976.469	975.462	1	975.441	0.0211	0	33.94	0.2	K	AGFAGDDAPR	A			Tibialis8.1360.1360.1.dta
		8	ACTS_RAT	Actin, alpha skeletal muscle	1106	42366	49	40	19	16	47.5	5.23	2291	1	1	0	997.563	996.556	1	997.479	-0.9232	0	39.62	0.04	R	DLTDYLMK	I			Tibialis8.2174.2174.1.dta
		8	ACTS_RAT	Actin, alpha skeletal muscle	1106	42366	49	40	19	16	47.5	5.23	2295	1	1	0	500.11	998.205	2	997.479	0.7262	0	35.33	0.12	R	DLTDYLMK	I			Tibialis8.2138.2138.2.dta
		8	ACTS_RAT	Actin, alpha skeletal muscle	1106	42366	49	40	19	16	47.5	5.23	2321	1	1	0	1014.62	1013.62	1	1013.47	0.1438	0	48.35	0.0065	R	DLTDYLMK	I	Oxidation (M)	0.00000020.0	Tibialis8.1947.1947.1.dta
		8	ACTS_RAT	Actin, alpha skeletal muscle	1106	42366	49	40	19	16	47.5	5.23	2473	1	1	0	1130.58	1129.57	1	1129.54	0.0293	0	37.04	0.082	R	GYSFVTTAER	E			Tibialis8.1692.1692.1.dta
		8	ACTS_RAT	Actin, alpha skeletal muscle	1106	42366	49	40	19	16	47.5	5.23	2524	1	1	0	1161.54	1160.53	1	1160.61	-0.0814	0	44.88	0.014	K	EITALAPSTMK	I			Tibialis8.1674.1674.1.dta
		8	ACTS_RAT	Actin, alpha skeletal muscle	1106	42366	49	40	19	16	47.5	5.23	2525	1	1	0	581.417	1160.82	2	1160.61	0.2076	0	57.01	0.0008	K	EITALAPSTMK	I			Tibialis8.1666.1666.2.dta
		8	ACTS_RAT	Actin, alpha skeletal muscle	1106	42366	49	40	19	16	47.5	5.23	2566	1	1	0	594.148	1186.28	2	1186.56	-0.2779	0	30.48	0.35	R	HQGVMVGMGQK	D	Oxidation (M)	0.00002000000.0	Tibialis8.1254.1254.2.dta
		8	ACTS_RAT	Actin, alpha skeletal muscle	1106	42366	49	40	19	16	47.5	5.23	2572	1	1	0	595.216	1188.42	2	1186.56	1.8583	0	39.58	0.045	R	HQGVMVGMGQK	D	Oxidation (M)	0.00002000000.0	Tibialis8.1251.1251.2.dta
		8	ACTS_RAT	Actin, alpha skeletal muscle	1106	42366	49	40	19	16	47.5	5.23	2585	1	1	0	599.194	1196.37	2	1197.52	-1.1409	0	77.37	6.5e-06	K	DSYVGDEAQSK	R			Tibialis8.1270.1270.2.dta
		8	ACTS_RAT	Actin, alpha skeletal muscle	1106	42366	49	40	19	16	47.5	5.23	2895	1	1	0	678.047	1354.08	2	1353.62	0.463	1	34.08	0.14	K	DSYVGDEAQSKR	G			Tibialis8.1283.1283.2.dta
		8	ACTS_RAT	Actin, alpha skeletal muscle	1106	42366	49	40	19	16	47.5	5.23	3094	1	1	0	742.337	1482.66	2	1482.67	-0.0139	0	52.43	0.0018	K	QEYDEAGPSIVHR	K	Gln->pyro-Glu (N-term Q)	1.0000000000000.0	Tibialis8.1648.1648.2.dta
		8	ACTS_RAT	Actin, alpha skeletal muscle	1106	42366	49	40	19	16	47.5	5.23	3095	1	1	0	495.265	1482.77	3	1482.67	0.0981	0	34.79	0.11	K	QEYDEAGPSIVHR	K	Gln->pyro-Glu (N-term Q)	1.0000000000000.0	Tibialis8.1483.1483.3.dta
		8	ACTS_RAT	Actin, alpha skeletal muscle	1106	42366	49	40	19	16	47.5	5.23	3118	1	1	0	501.097	1500.27	3	1499.7	0.5699	0	42.23	0.019	K	QEYDEAGPSIVHR	K			Tibialis8.1546.1546.3.dta
		8	ACTS_RAT	Actin, alpha skeletal muscle	1106	42366	49	40	19	16	47.5	5.23	3120	1	1	0	751.385	1500.76	2	1499.7	1.0548	0	45.93	0.0082	K	QEYDEAGPSIVHR	K			Tibialis8.1460.1460.2.dta
		8	ACTS_RAT	Actin, alpha skeletal muscle	1106	42366	49	40	19	16	47.5	5.23	3152	1	1	0	506.446	1516.32	3	1514.74	1.574	0	34.64	0.11	K	IWHHTFYNELR	V			Tibialis8.2263.2263.3.dta
		8	ACTS_RAT	Actin, alpha skeletal muscle	1106	42366	49	40	19	16	47.5	5.23	3214	1	1	0	774.706	1547.4	2	1547.81	-0.4073	1	40.95	0.026	R	MQKEITALAPSTMK	I			Tibialis8.1612.1612.2.dta
		8	ACTS_RAT	Actin, alpha skeletal muscle	1106	42366	49	40	19	16	47.5	5.23	3230	1	1	0	783.193	1564.37	2	1563.8	0.5706	1	61.01	0.00024	R	MQKEITALAPSTMK	I	Oxidation (M)	0.20000000000000.0	Tibialis8.1560.1560.2.dta
		8	ACTS_RAT	Actin, alpha skeletal muscle	1106	42366	49	40	19	16	47.5	5.23	3308	1	1	0	806.476	1610.94	2	1610.77	0.1688	1	37.66	0.051	K	QEYDEAGPSIVHRK	C	Gln->pyro-Glu (N-term Q)	1.00000000000000.0	Tibialis8.1514.1514.2.dta
		8	ACTS_RAT	Actin, alpha skeletal muscle	1106	42366	49	40	19	16	47.5	5.23	3323	1	1	0	812.466	1622.92	2	1622.83	0.0833	1	40.9	0.024	R	LDLAGRDLTDYLMK	I			Tibialis8.2195.2195.2.dta
		8	ACTS_RAT	Actin, alpha skeletal muscle	1106	42366	49	40	19	16	47.5	5.23	3326	1	1	0	542.324	1623.95	3	1622.83	1.1155	1	33.18	0.15	R	LDLAGRDLTDYLMK	I			Tibialis8.2194.2194.3.dta
		8	ACTS_RAT	Actin, alpha skeletal muscle	1106	42366	49	40	19	16	47.5	5.23	3332	1	1	0	543.781	1628.32	3	1626.84	1.4843	1	37.21	0.057	R	GYSFVTTAEREIVR	D			Tibialis8.2031.2031.3.dta
		8	ACTS_RAT	Actin, alpha skeletal muscle	1106	42366	49	40	19	16	47.5	5.23	3349	1	1	0	547.777	1640.31	3	1638.83	1.4802	1	39.72	0.031	R	LDLAGRDLTDYLMK	I	Oxidation (M)	0.00000000000020.0	Tibialis8.2072.2072.3.dta
		8	ACTS_RAT	Actin, alpha skeletal muscle	1106	42366	49	40	19	16	47.5	5.23	3551	1	1	0	1790.9	1789.89	1	1789.88	0.0061	0	86.04	6.9e-07	K	SYELPDGQVITIGNER	F			Tibialis8.2150.2150.1.dta
		8	ACTS_RAT	Actin, alpha skeletal muscle	1106	42366	49	40	19	16	47.5	5.23	3552	1	1	0	896.126	1790.24	2	1789.88	0.3536	0	72.34	1.6e-05	K	SYELPDGQVITIGNER	F			Tibialis8.1987.1987.2.dta
		8	ACTS_RAT	Actin, alpha skeletal muscle	1106	42366	49	40	19	16	47.5	5.23	3553	1	1	0	896.191	1790.37	2	1789.88	0.4828	0	59.27	0.00033	K	SYELPDGQVITIGNER	F			Tibialis8.2578.2578.2.dta
		8	ACTS_RAT	Actin, alpha skeletal muscle	1106	42366	49	40	19	16	47.5	5.23	3554	1	1	0	896.299	1790.58	2	1789.88	0.6996	0	53.95	0.0011	K	SYELPDGQVITIGNER	F			Tibialis8.2190.2190.2.dta
		8	ACTS_RAT	Actin, alpha skeletal muscle	1106	42366	49	40	19	16	47.5	5.23	3555	1	1	0	597.927	1790.76	3	1789.88	0.8757	0	56	0.00069	K	SYELPDGQVITIGNER	F			Tibialis8.2144.2144.3.dta
		8	ACTS_RAT	Actin, alpha skeletal muscle	1106	42366	49	40	19	16	47.5	5.23	3556	1	1	0	896.45	1790.89	2	1789.88	1.0012	0	65.69	7.4e-05	K	SYELPDGQVITIGNER	F			Tibialis8.2380.2380.2.dta
		8	ACTS_RAT	Actin, alpha skeletal muscle	1106	42366	49	40	19	16	47.5	5.23	3557	1	1	0	1791.95	1790.95	1	1789.88	1.0611	0	38.04	0.044	K	SYELPDGQVITIGNER	F			Tibialis8.2139.2139.1.dta
		8	ACTS_RAT	Actin, alpha skeletal muscle	1106	42366	49	40	19	16	47.5	5.23	3739	1	1	0	978.039	1954.06	2	1955.04	-0.9721	0	59.19	0.0003	R	VAPEEHPTLLTEAPLNPK	A			Tibialis8.1838.1838.2.dta
		8	ACTS_RAT	Actin, alpha skeletal muscle	1106	42366	49	40	19	16	47.5	5.23	3742	1	1	0	1956.41	1955.41	1	1955.04	0.3704	0	62.55	0.00013	R	VAPEEHPTLLTEAPLNPK	A			Tibialis8.1814.1814.1.dta
		8	ACTS_RAT	Actin, alpha skeletal muscle	1106	42366	49	40	19	16	47.5	5.23	3744	1	1	0	1957.5	1956.49	1	1955.04	1.4524	0	42.05	0.015	R	VAPEEHPTLLTEAPLNPK	A			Tibialis8.1808.1808.1.dta
		8	ACTS_RAT	Actin, alpha skeletal muscle	1106	42366	49	40	19	16	47.5	5.23	3746	1	1	0	979.339	1956.66	2	1955.04	1.6279	0	71.63	1.6e-05	R	VAPEEHPTLLTEAPLNPK	A			Tibialis8.1778.1778.2.dta
		8	ACTS_RAT	Actin, alpha skeletal muscle	1106	42366	49	40	19	16	47.5	5.23	4029	1	1	1	1124.27	2246.52	2	2245.01	1.5031	0	86.61	4.6e-07	K	DLYANNVMSGGTTMYPGIADR	M			Tibialis8.2098.2098.2.dta
		8	ACTS_RAT	Actin, alpha skeletal muscle	1106	42366	49	40	19	16	47.5	5.23	4042	1	1	1	754.553	2260.64	3	2261.01	-0.3712	0	46.51	0.0046	K	DLYANNVMSGGTTMYPGIADR	M	Oxidation (M)	0.000000020000000000000.0	Tibialis8.1943.1943.3.dta
		8	ACTS_RAT	Actin, alpha skeletal muscle	1106	42366	49	40	19	16	47.5	5.23	4044	1	1	1	1132.21	2262.41	2	2261.01	1.3982	0	88.51	2.9e-07	K	DLYANNVMSGGTTMYPGIADR	M	Oxidation (M)	0.000000020000000000000.0	Tibialis8.1940.1940.2.dta
		8	ACTS_RAT	Actin, alpha skeletal muscle	1106	42366	49	40	19	16	47.5	5.23	4057	1	1	1	1139.83	2277.65	2	2277	0.6433	0	89.01	2.6e-07	K	DLYANNVMSGGTTMYPGIADR	M	2 Oxidation (M)	0.000000020000020000000.0	Tibialis8.1830.1830.2.dta
		8	ACTS_RAT	Actin, alpha skeletal muscle	1106	42366	49	40	19	16	47.5	5.23	4105	1	1	0	1176.21	2350.42	2	2350.07	0.3473	1	82.95	9.3e-07	R	HQGVMVGMGQKDSYVGDEAQSK	R			Tibialis8.1486.1486.2.dta
		8	ACTS_RAT	Actin, alpha skeletal muscle	1106	42366	49	40	19	16	47.5	5.23	4106	1	1	0	784.6	2350.78	3	2350.07	0.7109	1	57.61	0.00032	R	HQGVMVGMGQKDSYVGDEAQSK	R			Tibialis8.1478.1478.3.dta
		8	ACTS_RAT	Actin, alpha skeletal muscle	1106	42366	49	40	19	16	47.5	5.23	4114	1	1	0	790.041	2367.1	3	2366.06	1.0369	1	43.34	0.0087	R	HQGVMVGMGQKDSYVGDEAQSK	R	Oxidation (M)	0.0000000200000000000000.0	Tibialis8.1334.1334.3.dta
		8	ACTS_RAT	Actin, alpha skeletal muscle	1106	42366	49	40	19	16	47.5	5.23	4118	1	1	1	1187.94	2373.87	2	2373.11	0.7621	1	74.72	6.5e-06	R	KDLYANNVMSGGTTMYPGIADR	M			Tibialis8.1886.1886.2.dta
		8	ACTS_RAT	Actin, alpha skeletal muscle	1106	42366	49	40	19	16	47.5	5.23	4120	1	1	1	792.522	2374.54	3	2373.11	1.4346	1	31.33	0.14	R	KDLYANNVMSGGTTMYPGIADR	M			Tibialis8.2379.2379.3.dta
		8	ACTS_RAT	Actin, alpha skeletal muscle	1106	42366	49	40	19	16	47.5	5.23	4124	1	1	0	795.377	2383.11	3	2382.06	1.0499	1	50.94	0.0015	R	HQGVMVGMGQKDSYVGDEAQSK	R	2 Oxidation (M)	0.0000200200000000000000.0	Tibialis8.1274.1274.3.dta
		8	ACTS_RAT	Actin, alpha skeletal muscle	1106	42366	49	40	19	16	47.5	5.23	4129	1	1	1	1195.83	2389.64	2	2389.1	0.5312	1	62.61	0.00011	R	KDLYANNVMSGGTTMYPGIADR	M	Oxidation (M)	0.0000000020000000000000.0	Tibialis8.1734.1734.2.dta
		8	ACTS_RAT	Actin, alpha skeletal muscle	1106	42366	49	40	19	16	47.5	5.23	4130	1	1	1	797.867	2390.58	3	2389.1	1.4738	1	85.24	5.7e-07	R	KDLYANNVMSGGTTMYPGIADR	M	Oxidation (M)	0.0000000020000000000000.0	Tibialis8.1728.1728.3.dta
		8	ACTS_RAT	Actin, alpha skeletal muscle	1106	42366	49	40	19	16	47.5	5.23	4140	1	1	1	1203.89	2405.77	2	2405.1	0.6743	1	67.65	3.3e-05	R	KDLYANNVMSGGTTMYPGIADR	M	2 Oxidation (M)	0.0000000020000020000000.0	Tibialis8.1634.1634.2.dta
		8	ACTS_RAT	Actin, alpha skeletal muscle	1106	42366	49	40	19	16	47.5	5.23	4191	1	1	0	846.249	2535.72	3	2535.15	0.5728	0	65.31	5.3e-05	K	LCYVALDFENEMATAASSSSLEK	S			Tibialis8.2432.2432.3.dta
SS vs CSS		9	ACTC_RAT	Actin, alpha cardiac muscle 1	305	42334	6	20.4	5.23	0.66
		spot	prot_acc	prot_desc	prot_score	prot_mass	prot_matches	prot_matches_sig	prot_sequences	prot_sequences_sig	prot_cover	prot_pi	pep_query	pep_rank	pep_isbold	pep_isunique	pep_exp_mz	pep_exp_mr	pep_exp_z	pep_calc_mr	pep_delta	pep_miss	pep_score	pep_expect	pep_res_before	pep_seq	pep_res_after	pep_var_mod	pep_var_mod_pos	pep_scan_title
		9	ACTC_RAT	Actin, alpha cardiac muscle 1	305	42334	7	5	6	4	20.4	5.23	2710	1	1	1	566.093	1130.17	2	1129.54	0.6319	0	54.48	0.0015	R	GYSFVTTAER	E			Tibialis9.1072.1072.2.dta
		9	ACTC_RAT	Actin, alpha cardiac muscle 1	305	42334	7	5	6	4	20.4	5.23	2755	1	1	1	581.674	1161.33	2	1160.61	0.7222	0	40.23	0.038	K	EITALAPSTMK	I			Tibialis9.1028.1028.2.dta
		9	ACTC_RAT	Actin, alpha cardiac muscle 1	305	42334	7	5	6	4	20.4	5.23	2769	1	1	1	587.215	1172.41	2	1170.56	1.8509	0	33.86	0.17	R	HQGVMVGMGQK	D			Tibialis9.1332.1332.2.dta
		9	ACTC_RAT	Actin, alpha cardiac muscle 1	305	42334	7	5	6	4	20.4	5.23	3283	1	1	1	505.996	1514.97	3	1514.74	0.2249	0	31.79	0.21	K	IWHHTFYNELR	V			Tibialis9.1635.1635.3.dta
		9	ACTC_RAT	Actin, alpha cardiac muscle 1	305	42334	7	5	6	4	20.4	5.23	3562	1	1	1	896.253	1790.49	2	1789.88	0.6076	0	63.62	0.00012	K	SYELPDGQVITIGNER	F			Tibialis9.1435.1435.2.dta
		9	ACTC_RAT	Actin, alpha cardiac muscle 1	305	42334	7	5	6	4	20.4	5.23	3563	1	1	1	896.27	1790.53	2	1789.88	0.6416	0	83.83	1.2e-06	K	SYELPDGQVITIGNER	F			Tibialis9.2098.2098.2.dta
		9	ACTC_RAT	Actin, alpha cardiac muscle 1	305	42334	7	5	6	4	20.4	5.23	3693	1	1	1	979.179	1956.34	2	1955.04	1.3071	0	60.54	0.00021	R	VAPEEHPTLLTEAPLNPK	A			Tibialis9.1790.1790.2.dta
SS vs CSS		9	KCRB_RAT	Creatine kinase B-type	319	42983	5	18.6	5.39	0.65
		spot	prot_acc	prot_desc	prot_score	prot_mass	prot_matches	prot_matches_sig	prot_sequences	prot_sequences_sig	prot_cover	prot_pi	pep_query	pep_rank	pep_isbold	pep_isunique	pep_exp_mz	pep_exp_mr	pep_exp_z	pep_calc_mr	pep_delta	pep_miss	pep_score	pep_expect	pep_res_before	pep_seq	pep_res_after	pep_var_mod	pep_var_mod_pos	pep_scan_title
		9	KCRB_RAT	Creatine kinase B-type	319	42983	7	6	5	5	18.6	5.39	2567	1	1	1	516.334	1030.65	2	1030.55	0.1054	0	47.74	0.0076	K	LLIEMEQR	L			Tibialis9.1802.1802.2.dta
		9	KCRB_RAT	Creatine kinase B-type	319	42983	7	6	5	5	18.6	5.39	2584	1	1	1	524.599	1047.18	2	1046.54	0.6396	0	34.7	0.15	K	LLIEMEQR	L	Oxidation (M)	0.00002000.0	Tibialis9.1538.1538.2.dta
		9	KCRB_RAT	Creatine kinase B-type	319	42983	7	6	5	5	18.6	5.39	2720	1	1	1	569.723	1137.43	2	1137.56	-0.1292	1	48.06	0.006	K	GGNMKEVFTR	F			Tibialis9.1427.1427.2.dta
		9	KCRB_RAT	Creatine kinase B-type	319	42983	7	6	5	5	18.6	5.39	3366	1	1	1	802.46	1602.91	2	1601.83	1.08	0	92.56	1.7e-07	K	LAVEALSSLDGDLSGR	Y			Tibialis9.2154.2154.2.dta
		9	KCRB_RAT	Creatine kinase B-type	319	42983	7	6	5	5	18.6	5.39	3455	1	1	1	842.139	1682.26	2	1681.83	0.4283	0	60.89	0.00023	R	LEQGQPIDDLMPAQK	-			Tibialis9.1879.1879.2.dta
		9	KCRB_RAT	Creatine kinase B-type	319	42983	7	6	5	5	18.6	5.39	3470	1	1	1	850.238	1698.46	2	1697.83	0.6316	0	58.98	0.00036	R	LEQGQPIDDLMPAQK	-	Oxidation (M)	0.000000000020000.0	Tibialis9.1651.1651.2.dta
		9	KCRB_RAT	Creatine kinase B-type	319	42983	7	6	5	5	18.6	5.39	3811	1	1	1	708.095	2121.26	3	2120.02	1.2376	1	69.96	2.3e-05	K	RGTGGVDTAAVGGVFDVSNADR	L			Tibialis9.1834.1834.3.dta
SS vs CSS		10	FIBG_RAT	Fibrinogen gamma chain	393	51228	7	19.3	5.62	0.75
		spot	prot_acc	prot_desc	prot_score	prot_mass	prot_matches	prot_matches_sig	prot_sequences	prot_sequences_sig	prot_cover	prot_pi	pep_query	pep_rank	pep_isbold	pep_isunique	pep_exp_mz	pep_exp_mr	pep_exp_z	pep_calc_mr	pep_delta	pep_miss	pep_score	pep_expect	pep_res_before	pep_seq	pep_res_after	pep_var_mod	pep_var_mod_pos	pep_scan_title
		10	FIBG_RAT	Fibrinogen gamma chain	393	51228	9	6	7	5	19.3	5.62	2461	1	1	1	496.199	990.383	2	988.563	1.8206	1	32.73	0.25	K	KMVEEILK	Y			Tibialis10.1523.1523.2.dta
		10	FIBG_RAT	Fibrinogen gamma chain	393	51228	9	6	7	5	19.3	5.62	2722	1	1	1	582.237	1162.46	2	1161.51	0.948	0	36.19	0.095	R	TSTADYAMFR	V			Tibialis10.1782.1782.2.dta
		10	FIBG_RAT	Fibrinogen gamma chain	393	51228	9	6	7	5	19.3	5.62	3416	1	1	1	766.383	1530.75	2	1530.8	-0.0523	0	80.09	3.2e-06	K	YEALLLTHESSIR	Y			Tibialis10.1798.1798.2.dta
		10	FIBG_RAT	Fibrinogen gamma chain	393	51228	9	6	7	5	19.3	5.62	3444	1	1	1	776.624	1551.23	2	1550.73	0.5069	0	53.66	0.0013	R	LSIGDGQQHHMGGSK	Q			Tibialis10.1250.1250.2.dta
		10	FIBG_RAT	Fibrinogen gamma chain	393	51228	9	6	7	5	19.3	5.62	3452	1	1	1	781.739	1561.46	2	1559.71	1.7552	0	57.48	0.00055	K	VAQLEAQCQEPCK	D			Tibialis10.1348.1348.2.dta
		10	FIBG_RAT	Fibrinogen gamma chain	393	51228	9	6	7	5	19.3	5.62	3947	1	1	1	1009.84	2017.66	2	2016.94	0.7237	1	73.33	1.1e-05	K	VAQLEAQCQEPCKDSVR	I			Tibialis10.1358.1358.2.dta
		10	FIBG_RAT	Fibrinogen gamma chain	393	51228	9	6	7	5	19.3	5.62	3948	1	1	1	673.604	2017.79	3	2016.94	0.8557	1	35.01	0.075	K	VAQLEAQCQEPCKDSVR	I			Tibialis10.1347.1347.3.dta
		10	FIBG_RAT	Fibrinogen gamma chain	393	51228	9	6	7	5	19.3	5.62	4178	1	1	1	849.668	2545.98	3	2544.27	1.7133	0	39.52	0.02	K	AIQVYYNPDQPPKPGMIEGATQK	S			Tibialis10.1791.1791.3.dta
		10	FIBG_RAT	Fibrinogen gamma chain	393	51228	9	6	7	5	19.3	5.62	4180	1	1	1	854.759	2561.26	3	2560.26	0.992	0	59.26	0.00021	K	AIQVYYNPDQPPKPGMIEGATQK	S	Oxidation (M)	0.00000000000000020000000.0	Tibialis10.1714.1714.3.dta
SS vs CSS		10	CSN2_RAT	COP9 signalosome complex subunit 2	133	51849	3	7.7	5.36	0.23
		spot	prot_acc	prot_desc	prot_score	prot_mass	prot_matches	prot_matches_sig	prot_sequences	prot_sequences_sig	prot_cover	prot_pi	pep_query	pep_rank	pep_isbold	pep_isunique	pep_exp_mz	pep_exp_mr	pep_exp_z	pep_calc_mr	pep_delta	pep_miss	pep_score	pep_expect	pep_res_before	pep_seq	pep_res_after	pep_var_mod	pep_var_mod_pos	pep_scan_title
		10	CSN2_RAT	COP9 signalosome complex subunit 2	133	51849	4	2	3	2	7.7	5.36	2813	1	1	1	606.296	1210.58	2	1210.65	-0.0683	0	31.48	0.25	K	YLVLANMLMK	S	Oxidation (M)	0.0000000020.0	Tibialis10.2195.2195.2.dta
		10	CSN2_RAT	COP9 signalosome complex subunit 2	133	51849	4	2	3	2	7.7	5.36	2850	1	1	1	614.668	1227.32	2	1226.64	0.6822	0	37.82	0.061	K	YLVLANMLMK	S	2 Oxidation (M)	0.0000002020.0	Tibialis10.1872.1872.2.dta
		10	CSN2_RAT	COP9 signalosome complex subunit 2	133	51849	4	2	3	2	7.7	5.36	2994	1	1	1	651.185	1300.36	2	1298.65	1.7048	1	41.96	0.022	K	LYLEREEYGK	L			Tibialis10.1514.1514.2.dta
		10	CSN2_RAT	COP9 signalosome complex subunit 2	133	51849	4	2	3	2	7.7	5.36	3602	1	1	1	847.126	1692.24	2	1691.88	0.354	0	53.2	0.0014	R	IDQVNQLLELDHQK	R			Tibialis10.1928.1928.2.dta
SS vs CSS		11	Q68FY4_RAT	Group specific component	725	55080	14	32.4	5.65	1.85
		spot	prot_acc	prot_desc	prot_score	prot_mass	prot_matches	prot_matches_sig	prot_sequences	prot_sequences_sig	prot_cover	prot_pi	pep_query	pep_rank	pep_isbold	pep_isunique	pep_exp_mz	pep_exp_mr	pep_exp_z	pep_calc_mr	pep_delta	pep_miss	pep_score	pep_expect	pep_res_before	pep_seq	pep_res_after	pep_var_mod	pep_var_mod_pos	pep_scan_title
		11	Q68FY4_RAT	Group specific component	725	55080	18	14	14	11	32.4	5.65	2491	1	1	1	948.518	947.511	1	947.496	0.0142	0	30.76	0.39	R	QLTSFIEK	G	Gln->pyro-Glu (N-term Q)	1.00000000.0	Tibialis11.2163.2163.1.dta
		11	Q68FY4_RAT	Group specific component	725	55080	18	14	14	11	32.4	5.65	2524	1	1	1	483.336	964.657	2	964.523	0.1341	0	38.46	0.056	R	QLTSFIEK	G			Tibialis11.1722.1722.2.dta
		11	Q68FY4_RAT	Group specific component	725	55080	18	14	14	11	32.4	5.65	2632	1	1	1	526.422	1050.83	2	1050.61	0.2229	0	58.55	0.00052	R	SLSLILYSR	K			Tibialis11.2040.2040.2.dta
		11	Q68FY4_RAT	Group specific component	725	55080	18	14	14	11	32.4	5.65	2964	1	1	1	632.118	1262.22	2	1261.63	0.5876	0	41.49	0.027	K	QLSLLTTMSNR	V	Gln->pyro-Glu (N-term Q); Oxidation (M)	1.00000002000.0	Tibialis11.2138.2138.2.dta
		11	Q68FY4_RAT	Group specific component	725	55080	18	14	14	11	32.4	5.65	3021	1	1	1	652.23	1302.44	2	1302.73	-0.2847	1	53.87	0.0015	R	RTQVPEVFLSK	V			Tibialis11.1695.1695.2.dta
		11	Q68FY4_RAT	Group specific component	725	55080	18	14	14	11	32.4	5.65	3023	1	1	1	435.261	1302.76	3	1302.73	0.031	1	40.27	0.034	R	RTQVPEVFLSK	V			Tibialis11.1696.1696.3.dta
		11	Q68FY4_RAT	Group specific component	725	55080	18	14	14	11	32.4	5.65	3154	1	1	1	688.412	1374.81	2	1374.55	0.2543	0	65.99	9.2e-05	R	YCSSQIDAEMR	D	Oxidation (M)	0.00000000020.0	Tibialis11.1322.1322.2.dta
		11	Q68FY4_RAT	Group specific component	725	55080	18	14	14	11	32.4	5.65	3162	1	1	1	690.174	1378.33	2	1376.7	1.6371	1	61.28	0.00026	K	DKVCQELSTLGK	D			Tibialis11.1651.1651.2.dta
		11	Q68FY4_RAT	Group specific component	725	55080	18	14	14	11	32.4	5.65	3190	1	1	1	702.688	1403.36	2	1402.66	0.7074	1	35.66	0.093	R	VCSQYAAYGKEK	S			Tibialis11.1271.1271.2.dta
		11	Q68FY4_RAT	Group specific component	725	55080	18	14	14	11	32.4	5.65	3455	1	1	1	802.411	1602.81	2	1601.74	1.0646	0	69.32	3.5e-05	K	MPNASPEELADMVAK	H			Tibialis11.2048.2048.2.dta
		11	Q68FY4_RAT	Group specific component	725	55080	18	14	14	11	32.4	5.65	3466	1	1	1	810.662	1619.31	2	1617.74	1.572	0	71.63	2.1e-05	K	MPNASPEELADMVAK	H	Oxidation (M)	0.000000000002000.0	Tibialis11.1840.1840.2.dta
		11	Q68FY4_RAT	Group specific component	725	55080	18	14	14	11	32.4	5.65	3530	1	1	1	834.841	1667.67	2	1666.8	0.8692	1	68.68	4e-05	K	VCQELSTLGKDDFR	S			Tibialis11.1707.1707.2.dta
		11	Q68FY4_RAT	Group specific component	725	55080	18	14	14	11	32.4	5.65	3729	1	1	1	621.935	1862.78	3	1862.88	-0.0919	1	35.95	0.069	R	TKMPNASPEELADMVAK	H	2 Oxidation (M)	0.00200000000002000.0	Tibialis11.1604.1604.3.dta
		11	Q68FY4_RAT	Group specific component	725	55080	18	14	14	11	32.4	5.65	3902	1	1	1	1045.4	2088.79	2	2087.81	0.9806	0	45.95	0.0059	K	GQEMCADYSENTFTEYK	K	Oxidation (M)	0.00020000000000000.0	Tibialis11.1700.1700.2.dta
		11	Q68FY4_RAT	Group specific component	725	55080	18	14	14	11	32.4	5.65	3956	1	1	1	739.965	2216.87	3	2215.9	0.9691	1	35.48	0.058	K	GQEMCADYSENTFTEYKK	K	Oxidation (M)	0.000200000000000000.0	Tibialis11.1556.1556.3.dta
		11	Q68FY4_RAT	Group specific component	725	55080	18	14	14	11	32.4	5.65	3979	1	1	1	1133.78	2265.54	2	2264.91	0.6258	0	73.58	8.9e-06	K	SCESDAPFPVHPGTSECCTK	E			Tibialis11.1539.1539.2.dta
		11	Q68FY4_RAT	Group specific component	725	55080	18	14	14	11	32.4	5.65	3980	1	1	1	756.334	2265.98	3	2264.91	1.0662	0	64.82	6.7e-05	K	SCESDAPFPVHPGTSECCTK	E			Tibialis11.1522.1522.3.dta
		11	Q68FY4_RAT	Group specific component	725	55080	18	14	14	11	32.4	5.65	4045	1	1	1	851.843	2552.51	3	2551.04	1.463	1	48.28	0.0026	R	ECCDTQDSVSCFSTQSPLMKR	Q	Oxidation (M)	0.000000000000000000200.0	Tibialis11.1654.1654.3.dta
SS vs CSS		12	KBTBA_RAT	Kelch repeat and BTB domain-containing protein 10	353	68968	7	12.5	5.05	0.52
		spot	prot_acc	prot_desc	prot_score	prot_mass	prot_matches	prot_matches_sig	prot_sequences	prot_sequences_sig	prot_cover	prot_pi	pep_query	pep_rank	pep_isbold	pep_isunique	pep_exp_mz	pep_exp_mr	pep_exp_z	pep_calc_mr	pep_delta	pep_miss	pep_score	pep_expect	pep_res_before	pep_seq	pep_res_after	pep_var_mod	pep_var_mod_pos	pep_scan_title
		12	KBTBA_RAT	Kelch repeat and BTB domain-containing protein 10	353	68968	11	5	7	5	12.5	5.05	2225	1	1	1	859.471	858.464	1	858.445	0.0195	0	31.99	0.35	R	ELAEELR	L			Tibialis12.1507.1507.1.dta
		12	KBTBA_RAT	Kelch repeat and BTB domain-containing protein 10	353	68968	11	5	7	5	12.5	5.05	2226	1	1	1	430.358	858.701	2	858.445	0.2568	0	33.13	0.26	R	ELAEELR	L			Tibialis12.1499.1499.2.dta
		12	KBTBA_RAT	Kelch repeat and BTB domain-containing protein 10	353	68968	11	5	7	5	12.5	5.05	2541	1	1	1	529.094	1056.17	2	1055.58	0.5941	0	57.96	0.0007	R	LGLLLDCPR	L			Tibialis12.2006.2006.2.dta
		12	KBTBA_RAT	Kelch repeat and BTB domain-containing protein 10	353	68968	11	5	7	5	12.5	5.05	2889	1	1	1	626.299	1250.58	2	1251.59	-1.0077	0	33.35	0.17	K	NLSEVFDCIR	F			Tibialis12.2155.2155.2.dta
		12	KBTBA_RAT	Kelch repeat and BTB domain-containing protein 10	353	68968	11	5	7	5	12.5	5.05	2893	1	1	1	1252.49	1251.48	1	1251.59	-0.108	0	54.58	0.0012	K	NLSEVFDCIR	F			Tibialis12.2100.2100.1.dta
		12	KBTBA_RAT	Kelch repeat and BTB domain-containing protein 10	353	68968	11	5	7	5	12.5	5.05	3095	1	1	1	452.103	1353.29	3	1352.77	0.5161	1	33.69	0.14	K	RLAPGNCLAILR	L			Tibialis12.1788.1788.3.dta
		12	KBTBA_RAT	Kelch repeat and BTB domain-containing protein 10	353	68968	11	5	7	5	12.5	5.05	3266	1	1	1	724.799	1447.58	2	1447.7	-0.1145	0	54.42	0.0012	K	EFAPTEVNDIWK	Y			Tibialis12.2072.2072.2.dta
		12	KBTBA_RAT	Kelch repeat and BTB domain-containing protein 10	353	68968	11	5	7	5	12.5	5.05	3430	1	1	1	772.736	1543.46	2	1542.75	0.7115	1	64.77	0.00011	R	EYFLSEIEEEKK	K			Tibialis12.1906.1906.2.dta
		12	KBTBA_RAT	Kelch repeat and BTB domain-containing protein 10	353	68968	11	5	7	5	12.5	5.05	3754	1	1	1	898.202	1794.39	2	1793.84	0.5484	1	56.48	0.00059	K	TNKWEVMTEFPQER	S			Tibialis12.1891.1891.2.dta
		12	KBTBA_RAT	Kelch repeat and BTB domain-containing protein 10	353	68968	11	5	7	5	12.5	5.05	3757	1	1	1	599.297	1794.87	3	1793.84	1.0297	1	31.76	0.18	K	TNKWEVMTEFPQER	S			Tibialis12.1886.1886.3.dta
		12	KBTBA_RAT	Kelch repeat and BTB domain-containing protein 10	353	68968	11	5	7	5	12.5	5.05	3772	1	1	1	906.299	1810.58	2	1809.84	0.7479	1	31.47	0.19	K	TNKWEVMTEFPQER	S	Oxidation (M)	0.00000020000000.0	Tibialis12.1710.1710.2.dta
SS vs CSS		12	F1LRV9_RAT	Uncharacterized protein	799	224057	14	8.8	5.59	0.26
		spot	prot_acc	prot_desc	prot_score	prot_mass	prot_matches	prot_matches_sig	prot_sequences	prot_sequences_sig	prot_cover	prot_pi	pep_query	pep_rank	pep_isbold	pep_isunique	pep_exp_mz	pep_exp_mr	pep_exp_z	pep_calc_mr	pep_delta	pep_miss	pep_score	pep_expect	pep_res_before	pep_seq	pep_res_after	pep_var_mod	pep_var_mod_pos	pep_scan_title
		12	F1LRV9_RAT	Uncharacterized protein	799	224057	14	12	14	12	8.8	5.59	2545	1	1	0	529.321	1056.63	2	1056.59	0.0339	0	54.08	0.0018	R	LINELTAQR	G			Tibialis12.1587.1587.2.dta
		12	F1LRV9_RAT	Uncharacterized protein	799	224057	14	12	14	12	8.8	5.59	2547	1	1	0	530.693	1059.37	2	1059.51	-0.1379	0	53.17	0.0022	K	ANSEVAQWR	T			Tibialis12.1514.1514.2.dta
		12	F1LRV9_RAT	Uncharacterized protein	799	224057	14	12	14	12	8.8	5.59	2842	1	1	0	615.061	1228.11	2	1227.54	0.5641	0	33.21	0.18	K	EFEMSNLQSK	I	Oxidation (M)	0.0002000000.0	Tibialis12.1371.1371.2.dta
		12	F1LRV9_RAT	Uncharacterized protein	799	224057	14	12	14	12	8.8	5.59	2983	1	1	0	649.119	1296.22	2	1295.65	0.5767	0	30.82	0.28	K	DTQLHLDDALR	G			Tibialis12.1758.1758.2.dta
		12	F1LRV9_RAT	Uncharacterized protein	799	224057	14	12	14	12	8.8	5.59	3145	1	1	0	688.291	1374.57	2	1372.68	1.8837	0	65.21	0.00011	K	IAEQELLDASER	V			Tibialis12.1763.1763.2.dta
		12	F1LRV9_RAT	Uncharacterized protein	799	224057	14	12	14	12	8.8	5.59	3317	1	1	0	738.257	1474.5	2	1472.76	1.7363	1	54.89	0.0011	K	QAFTQQIEELKR	Q	Gln->pyro-Glu (N-term Q)	1.000000000000.0	Tibialis12.1999.1999.2.dta
		12	F1LRV9_RAT	Uncharacterized protein	799	224057	14	12	14	12	8.8	5.59	3337	1	1	0	744.645	1487.28	2	1487.7	-0.4228	0	86.72	6.9e-07	R	IEELEEEIEAER	A			Tibialis12.1890.1890.2.dta
		12	F1LRV9_RAT	Uncharacterized protein	799	224057	14	12	14	12	8.8	5.59	3363	1	1	0	751.898	1501.78	2	1501.74	0.0366	0	69.36	3.8e-05	K	IEDEQALGMQLQK	K			Tibialis12.1754.1754.2.dta
		12	F1LRV9_RAT	Uncharacterized protein	799	224057	14	12	14	12	8.8	5.59	3438	1	1	1	777.196	1552.38	2	1551.75	0.6236	0	77.36	5.7e-06	R	LQDAEEHVEAVNAK	C			Tibialis12.1326.1326.2.dta
		12	F1LRV9_RAT	Uncharacterized protein	799	224057	14	12	14	12	8.8	5.59	3536	1	1	0	816.251	1630.49	2	1629.84	0.6477	1	37.77	0.051	K	IEDEQALGMQLQKK	I			Tibialis12.1624.1624.2.dta
		12	F1LRV9_RAT	Uncharacterized protein	799	224057	14	12	14	12	8.8	5.59	3591	1	1	0	833.199	1664.38	2	1663.77	0.6114	0	85.35	8.5e-07	R	LEEAGGATSAQIEMNK	K	Oxidation (M)	0.0000000000000200.0	Tibialis12.1391.1391.2.dta
		12	F1LRV9_RAT	Uncharacterized protein	799	224057	14	12	14	12	8.8	5.59	3727	1	1	1	592.055	1773.14	3	1772.82	0.3218	1	52.5	0.0016	K	QKYEETHAELEASQK	E	Gln->pyro-Glu (N-term Q)	1.000000000000000.0	Tibialis12.1378.1378.3.dta
		12	F1LRV9_RAT	Uncharacterized protein	799	224057	14	12	14	12	8.8	5.59	3834	1	1	0	935.809	1869.6	2	1867.93	1.6751	0	83.17	1.3e-06	R	DLEEATLQHEATAATLR	K			Tibialis12.1851.1851.2.dta
		12	F1LRV9_RAT	Uncharacterized protein	799	224057	14	12	14	12	8.8	5.59	4120	1	1	1	746.5	2236.48	3	2236.02	0.4629	1	40.59	0.018	K	LAQESTMDVENDKQQLDEK	L	Oxidation (M)	0.0000002000000000000.0	Tibialis12.1390.1390.3.dta
SS vs CSS		12	ALBU_RAT	Serum albumin	446	70682	10	20.7	6.09	0.51
		spot	prot_acc	prot_desc	prot_score	prot_mass	prot_matches	prot_matches_sig	prot_sequences	prot_sequences_sig	prot_cover	prot_pi	pep_query	pep_rank	pep_isbold	pep_isunique	pep_exp_mz	pep_exp_mr	pep_exp_z	pep_calc_mr	pep_delta	pep_miss	pep_score	pep_expect	pep_res_before	pep_seq	pep_res_after	pep_var_mod	pep_var_mod_pos	pep_scan_title
		12	ALBU_RAT	Serum albumin	446	70682	10	6	10	6	20.7	6.09	2404	1	1	1	955.699	954.692	1	954.539	0.1534	0	35.86	0.1	K	QTALAELVK	H	Gln->pyro-Glu (N-term Q)	1.000000000.0	Tibialis12.2212.2212.1.dta
		12	ALBU_RAT	Serum albumin	446	70682	10	6	10	6	20.7	6.09	2886	1	1	1	625.091	1248.17	2	1247.63	0.5368	1	36.21	0.089	R	FKDLGEQHFK	G			Tibialis12.1375.1375.2.dta
		12	ALBU_RAT	Serum albumin	446	70682	10	6	10	6	20.7	6.09	3144	1	1	1	688.173	1374.33	2	1372.63	1.6985	0	34.09	0.14	K	TVMGDFAQFVDK	C	Oxidation (M)	0.002000000000.0	Tibialis12.1990.1990.2.dta
		12	ALBU_RAT	Serum albumin	446	70682	10	6	10	6	20.7	6.09	3251	1	1	1	720.395	1438.78	2	1438.78	-0.0019	0	42.88	0.017	K	APQVSTPTLVEAAR	N			Tibialis12.1707.1707.2.dta
		12	ALBU_RAT	Serum albumin	446	70682	10	6	10	6	20.7	6.09	3262	1	1	1	724.202	1446.39	2	1446.61	-0.2218	0	51.85	0.0022	K	YMCENQATISSK	L	Oxidation (M)	0.020000000000.0	Tibialis12.1264.1264.2.dta
		12	ALBU_RAT	Serum albumin	446	70682	10	6	10	6	20.7	6.09	3282	1	1	1	486.329	1455.96	3	1454.8	1.1649	1	38.76	0.043	R	RHPDYSVSLLLR	L			Tibialis12.1824.1824.3.dta
		12	ALBU_RAT	Serum albumin	446	70682	10	6	10	6	20.7	6.09	3287	1	1	1	730.702	1459.39	2	1458.73	0.6569	0	54.38	0.0012	K	LQACCDKPVLQK	S			Tibialis12.1302.1302.2.dta
		12	ALBU_RAT	Serum albumin	446	70682	10	6	10	6	20.7	6.09	3298	1	1	1	733.773	1465.53	2	1464.77	0.7595	0	83.67	1.4e-06	K	LGEYGFQNAVLVR	Y			Tibialis12.2016.2016.2.dta
		12	ALBU_RAT	Serum albumin	446	70682	10	6	10	6	20.7	6.09	3617	1	1	1	562.444	1684.31	3	1683.73	0.5754	1	38.15	0.045	K	LRDNYGELADCCAK	Q			Tibialis12.1482.1482.3.dta
		12	ALBU_RAT	Serum albumin	446	70682	10	6	10	6	20.7	6.09	3912	1	1	1	650.537	1948.59	3	1947.91	0.6795	1	35.56	0.068	K	AADKDNCFATEGPNLVAR	S			Tibialis12.1672.1672.3.dta
SS vs CSS		13	MYH4_RAT	Myosin-4	2159	223653	38	21.6	5.58	1.19
		spot	prot_acc	prot_desc	prot_score	prot_mass	prot_matches	prot_matches_sig	prot_sequences	prot_sequences_sig	prot_cover	prot_pi	pep_query	pep_rank	pep_isbold	pep_isunique	pep_exp_mz	pep_exp_mr	pep_exp_z	pep_calc_mr	pep_delta	pep_miss	pep_score	pep_expect	pep_res_before	pep_seq	pep_res_after	pep_var_mod	pep_var_mod_pos	pep_scan_title
		13	MYH4_RAT	Myosin-4	2159	223653	51	46	38	36	21.6	5.58	2576	1	1	0	543.129	1084.24	2	1083.63	0.6153	0	50.16	0.0039	R	IQLELNQVK	S			Tibialis13.1794.1794.2.dta
		13	MYH4_RAT	Myosin-4	2159	223653	51	46	38	36	21.6	5.58	2663	1	1	0	565.675	1129.34	2	1128.6	0.7328	0	55.66	0.0011	R	LDEAEQLALK	G			Tibialis13.1715.1715.2.dta
		13	MYH4_RAT	Myosin-4	2159	223653	51	46	38	36	21.6	5.58	2692	1	1	1	573.805	1145.6	2	1147.57	-1.9697	1	39.23	0.051	R	SNAACAALDKK	Q			Tibialis13.1198.1198.2.dta
		13	MYH4_RAT	Myosin-4	2159	223653	51	46	38	36	21.6	5.58	2702	1	1	0	576.737	1151.46	2	1150.62	0.8398	0	54.56	0.0013	K	NALAHALQSAR	H			Tibialis13.1566.1566.2.dta
		13	MYH4_RAT	Myosin-4	2159	223653	51	46	38	36	21.6	5.58	2704	1	1	0	577.154	1152.29	2	1150.62	1.6738	0	46.59	0.0081	K	NALAHALQSAR	H			Tibialis13.1786.1786.2.dta
		13	MYH4_RAT	Myosin-4	2159	223653	51	46	38	36	21.6	5.58	2718	1	1	1	581.255	1160.5	2	1160.59	-0.0966	0	39.7	0.044	R	TLEDQLSEVK	T			Tibialis13.1750.1750.2.dta
		13	MYH4_RAT	Myosin-4	2159	223653	51	46	38	36	21.6	5.58	2845	1	1	0	615.588	1229.16	2	1227.54	1.6183	0	45.15	0.012	K	EFEMSNLQSK	I	Oxidation (M)	0.0002000000.0	Tibialis13.1371.1371.2.dta
		13	MYH4_RAT	Myosin-4	2159	223653	51	46	38	36	21.6	5.58	2879	1	1	0	626.198	1250.38	2	1248.65	1.7322	1	38.07	0.057	R	NFDKVLAEWK	Q			Tibialis13.1946.1946.2.dta
		13	MYH4_RAT	Myosin-4	2159	223653	51	46	38	36	21.6	5.58	2972	1	1	0	649	1295.99	2	1295.65	0.3387	0	49.42	0.0038	K	DTQLHLDDALR	G			Tibialis13.1758.1758.2.dta
		13	MYH4_RAT	Myosin-4	2159	223653	51	46	38	36	21.6	5.58	2979	1	1	1	651.207	1300.4	2	1299.74	0.659	1	65.75	9.2e-05	R	LQDLVDKLQTK	V			Tibialis13.1658.1658.2.dta
		13	MYH4_RAT	Myosin-4	2159	223653	51	46	38	36	21.6	5.58	3038	1	1	0	668.771	1335.53	2	1333.69	1.8393	0	50.34	0.0033	K	QAFTQQIEELK	R			Tibialis13.1860.1860.2.dta
		13	MYH4_RAT	Myosin-4	2159	223653	51	46	38	36	21.6	5.58	3081	1	1	1	680.658	1359.3	2	1358.67	0.6343	0	55.26	0.0011	R	VAEQELLDASER	V			Tibialis13.1686.1686.2.dta
		13	MYH4_RAT	Myosin-4	2159	223653	51	46	38	36	21.6	5.58	3109	1	1	0	687.163	1372.31	2	1370.74	1.5713	1	50.99	0.0029	R	LDEAEQLALKGGK	K			Tibialis13.1546.1546.2.dta
		13	MYH4_RAT	Myosin-4	2159	223653	51	46	38	36	21.6	5.58	3135	2	1	1	696.194	1390.37	2	1389.74	0.6377	1	43.38	0.016	R	TLEDQLSEVKTK	E			Tibialis13.1615.1615.2.dta
		13	MYH4_RAT	Myosin-4	2159	223653	51	46	38	36	21.6	5.58	3167	1	1	0	706.597	1411.18	2	1410.66	0.5172	1	48.17	0.005	K	ELTYQTEEDRK	N			Tibialis13.1279.1279.2.dta
		13	MYH4_RAT	Myosin-4	2159	223653	51	46	38	36	21.6	5.58	3304	1	1	0	745.068	1488.12	2	1487.7	0.4218	0	91.48	2.3e-07	R	IEELEEEIEAER	A			Tibialis13.1878.1878.2.dta
		13	MYH4_RAT	Myosin-4	2159	223653	51	46	38	36	21.6	5.58	3339	1	1	0	756.215	1510.42	2	1509.74	0.6736	1	47.05	0.006	R	KIQHELEEAEER	A			Tibialis13.1278.1278.2.dta
		13	MYH4_RAT	Myosin-4	2159	223653	51	46	38	36	21.6	5.58	3350	1	1	1	758.967	1515.92	2	1515.72	0.2028	1	45.73	0.0087	R	ELENEVENEQKR	N			Tibialis13.1298.1298.2.dta
		13	MYH4_RAT	Myosin-4	2159	223653	51	46	38	36	21.6	5.58	3359	1	1	0	761.568	1521.12	2	1520.76	0.3635	1	50.88	0.0026	K	AITDAAMMAEELKK	E			Tibialis13.1824.1824.2.dta
		13	MYH4_RAT	Myosin-4	2159	223653	51	46	38	36	21.6	5.58	3367	1	1	1	763.481	1524.95	2	1524.69	0.2521	0	52.16	0.0019	K	YEETQAELEASQK	E			Tibialis13.1415.1415.2.dta
		13	MYH4_RAT	Myosin-4	2159	223653	51	46	38	36	21.6	5.58	3385	1	1	0	769.661	1537.31	2	1536.75	0.5553	1	63.95	0.00013	K	AITDAAMMAEELKK	E	Oxidation (M)	0.00000002000000.0	Tibialis13.1606.1606.2.dta
		13	MYH4_RAT	Myosin-4	2159	223653	51	46	38	36	21.6	5.58	3403	1	1	0	777.537	1553.06	2	1552.75	0.312	1	66.3	7.3e-05	K	AITDAAMMAEELKK	E	2 Oxidation (M)	0.00000022000000.0	Tibialis13.1527.1527.2.dta
		13	MYH4_RAT	Myosin-4	2159	223653	51	46	38	36	21.6	5.58	3409	1	1	0	782.146	1562.28	2	1561.76	0.5191	1	33.04	0.15	R	SDLSRELEEISER	L			Tibialis13.1990.1990.2.dta
		13	MYH4_RAT	Myosin-4	2159	223653	51	46	38	36	21.6	5.58	3416	1	1	1	784.744	1567.47	2	1567.75	-0.2743	0	79.3	3.6e-06	R	LQDAEEHVEAVNSK	C			Tibialis13.1295.1295.2.dta
		13	MYH4_RAT	Myosin-4	2159	223653	51	46	38	36	21.6	5.58	3431	1	1	0	789.652	1577.29	2	1576.78	0.512	0	92.43	1.7e-07	R	VVESMQSTLDAEIR	S			Tibialis13.1886.1886.2.dta
		13	MYH4_RAT	Myosin-4	2159	223653	51	46	38	36	21.6	5.58	3451	1	1	0	797.406	1592.8	2	1592.77	0.0263	0	76.8	6.3e-06	R	VVESMQSTLDAEIR	S	Oxidation (M)	0.00002000000000.0	Tibialis13.1614.1614.2.dta
		13	MYH4_RAT	Myosin-4	2159	223653	51	46	38	36	21.6	5.58	3463	1	1	1	802.251	1602.49	2	1601.77	0.7163	1	72.01	1.9e-05	R	QLDEKDAMVSQLSR	G	Gln->pyro-Glu (N-term Q)	1.00000000000000.0	Tibialis13.1879.1879.2.dta
		13	MYH4_RAT	Myosin-4	2159	223653	51	46	38	36	21.6	5.58	3482	1	1	1	810.668	1619.32	2	1618.8	0.5226	1	51.33	0.0022	R	QLDEKDAMVSQLSR	G			Tibialis13.1663.1663.2.dta
		13	MYH4_RAT	Myosin-4	2159	223653	51	46	38	36	21.6	5.58	3483	1	1	1	541.011	1620.01	3	1618.8	1.2139	1	30.54	0.26	R	QLDEKDAMVSQLSR	G			Tibialis13.1654.1654.3.dta
		13	MYH4_RAT	Myosin-4	2159	223653	51	46	38	36	21.6	5.58	3499	1	1	0	816.218	1630.42	2	1629.84	0.5813	1	58.8	0.0004	K	IEDEQALGMQLQKK	I			Tibialis13.1620.1620.2.dta
		13	MYH4_RAT	Myosin-4	2159	223653	51	46	38	36	21.6	5.58	3520	1	1	0	821.769	1641.52	2	1641.75	-0.2247	0	112.03	1.8e-09	R	QAEEAEEQSNVNLAK	F	Gln->pyro-Glu (N-term Q)	1.000000000000000.0	Tibialis13.1607.1607.2.dta
		13	MYH4_RAT	Myosin-4	2159	223653	51	46	38	36	21.6	5.58	3533	1	1	0	824.905	1647.8	2	1647.78	0.0189	0	71.63	2e-05	R	LEEAGGATSAQIEMNK	K			Tibialis13.1522.1522.2.dta
		13	MYH4_RAT	Myosin-4	2159	223653	51	46	38	36	21.6	5.58	3548	1	1	0	830.836	1659.66	2	1658.77	0.8825	0	74.77	9.7e-06	R	QAEEAEEQSNVNLAK	F			Tibialis13.1355.1355.2.dta
		13	MYH4_RAT	Myosin-4	2159	223653	51	46	38	36	21.6	5.58	3555	1	1	0	833.158	1664.3	2	1663.77	0.5294	0	75.81	7.7e-06	R	LEEAGGATSAQIEMNK	K	Oxidation (M)	0.0000000000000200.0	Tibialis13.1382.1382.2.dta
		13	MYH4_RAT	Myosin-4	2159	223653	51	46	38	36	21.6	5.58	3581	1	1	1	842.136	1682.26	2	1681.75	0.5032	0	73.73	1.2e-05	K	MEIDDLASNMETVSK	A			Tibialis13.2012.2012.2.dta
		13	MYH4_RAT	Myosin-4	2159	223653	51	46	38	36	21.6	5.58	3585	1	1	0	562.741	1685.2	3	1683.92	1.2866	1	31.14	0.23	R	IQLELNQVKSEIDR	K			Tibialis13.1883.1883.3.dta
		13	MYH4_RAT	Myosin-4	2159	223653	51	46	38	36	21.6	5.58	3612	1	1	0	855.825	1709.64	2	1708.95	0.6885	0	78.63	3.8e-06	R	VQLLHTQNTSLINTK	K			Tibialis13.1656.1656.2.dta
		13	MYH4_RAT	Myosin-4	2159	223653	51	46	38	36	21.6	5.58	3613	1	1	0	571.136	1710.39	3	1708.95	1.4393	0	38.52	0.039	R	VQLLHTQNTSLINTK	K			Tibialis13.1744.1744.3.dta
		13	MYH4_RAT	Myosin-4	2159	223653	51	46	38	36	21.6	5.58	3632	1	1	0	860.787	1719.56	2	1717.82	1.7408	0	91.67	1.9e-07	R	LQNEVEDLMIDVER	S	Oxidation (M)	0.00000000200000.0	Tibialis13.1987.1987.2.dta
		13	MYH4_RAT	Myosin-4	2159	223653	51	46	38	36	21.6	5.58	3690	1	1	1	882.815	1763.62	2	1763.82	-0.2061	1	61.08	0.00022	K	QKYEETQAELEASQK	E	Gln->pyro-Glu (N-term Q)	1.000000000000000.0	Tibialis13.1556.1556.2.dta
		13	MYH4_RAT	Myosin-4	2159	223653	51	46	38	36	21.6	5.58	3716	1	1	1	892.294	1782.57	2	1780.85	1.726	1	49.23	0.0034	K	QKYEETQAELEASQK	E			Tibialis13.1368.1368.2.dta
		13	MYH4_RAT	Myosin-4	2159	223653	51	46	38	36	21.6	5.58	3740	1	1	0	902.23	1802.45	2	1801.87	0.5763	1	49.84	0.0028	R	IEELEEEIEAERASR	A			Tibialis13.1790.1790.2.dta
		13	MYH4_RAT	Myosin-4	2159	223653	51	46	38	36	21.6	5.58	3776	1	1	0	613.228	1836.66	3	1837.04	-0.3797	1	61.31	0.0002	R	VQLLHTQNTSLINTKK	K			Tibialis13.1534.1534.3.dta
		13	MYH4_RAT	Myosin-4	2159	223653	51	46	38	36	21.6	5.58	3779	1	1	0	920.248	1838.48	2	1837.92	0.5643	0	104.95	8.4e-09	R	DLEEATLQHEATAAALR	K			Tibialis13.1882.1882.2.dta
		13	MYH4_RAT	Myosin-4	2159	223653	51	46	38	36	21.6	5.58	3819	1	1	0	940.784	1879.55	2	1878.86	0.6946	1	70.06	2.5e-05	R	EQYEEEQEAKAELQR	A			Tibialis13.1535.1535.2.dta
		13	MYH4_RAT	Myosin-4	2159	223653	51	46	38	36	21.6	5.58	3933	1	1	0	672.29	2013.85	3	2012.9	0.9453	0	35.82	0.063	K	MEGDLNEMEIQLNHANR	Q			Tibialis13.1876.1876.3.dta
		13	MYH4_RAT	Myosin-4	2159	223653	51	46	38	36	21.6	5.58	3943	1	1	0	677.638	2029.89	3	2028.9	0.9932	0	31.37	0.17	K	MEGDLNEMEIQLNHANR	Q	Oxidation (M)	0.00000002000000000.0	Tibialis13.1603.1603.3.dta
		13	MYH4_RAT	Myosin-4	2159	223653	51	46	38	36	21.6	5.58	3955	1	1	0	683.017	2046.03	3	2044.89	1.1356	0	50.75	0.0019	K	MEGDLNEMEIQLNHANR	Q	2 Oxidation (M)	0.20000002000000000.0	Tibialis13.1547.1547.3.dta
		13	MYH4_RAT	Myosin-4	2159	223653	51	46	38	36	21.6	5.58	4011	1	1	0	715.073	2142.2	3	2141	1.1967	1	38.29	0.032	K	KMEGDLNEMEIQLNHANR	Q			Tibialis13.1768.1768.3.dta
		13	MYH4_RAT	Myosin-4	2159	223653	51	46	38	36	21.6	5.58	4030	1	1	0	725.514	2173.52	3	2172.99	0.5304	1	43.82	0.0091	K	KMEGDLNEMEIQLNHANR	Q	2 Oxidation (M)	0.020000002000000000.0	Tibialis13.1443.1443.3.dta
		13	MYH4_RAT	Myosin-4	2159	223653	51	46	38	36	21.6	5.58	4065	1	1	0	745.766	2234.28	3	2234.04	0.2384	1	36.06	0.053	K	LAQESTMDIENDKQQLDEK	L			Tibialis13.1579.1579.3.dta
SS vs CSS		13	B2GVB3_RAT	Actn3 protein	661	103605	11	14.7	5.31	0.42
		spot	prot_acc	prot_desc	prot_score	prot_mass	prot_matches	prot_matches_sig	prot_sequences	prot_sequences_sig	prot_cover	prot_pi	pep_query	pep_rank	pep_isbold	pep_isunique	pep_exp_mz	pep_exp_mr	pep_exp_z	pep_calc_mr	pep_delta	pep_miss	pep_score	pep_expect	pep_res_before	pep_seq	pep_res_after	pep_var_mod	pep_var_mod_pos	pep_scan_title
		13	B2GVB3_RAT	Actn3 protein	661	103605	11	9	11	9	14.7	5.31	2226	1	1	1	433.033	864.051	2	863.475	0.5758	0	39.01	0.058	K	ALDFIASK	G			Tibialis13.1792.1792.2.dta
		13	B2GVB3_RAT	Actn3 protein	661	103605	11	9	11	9	14.7	5.31	2686	1	1	1	572.651	1143.29	2	1143.6	-0.3158	0	35.58	0.12	K	LVSDIANAWR	G			Tibialis13.1962.1962.2.dta
		13	B2GVB3_RAT	Actn3 protein	661	103605	11	9	11	9	14.7	5.31	2841	1	1	1	614.712	1227.41	2	1225.7	1.7056	0	65.04	0.00012	R	GAILGIQGEIQK	I			Tibialis13.1810.1810.2.dta
		13	B2GVB3_RAT	Actn3 protein	661	103605	11	9	11	9	14.7	5.31	2860	1	1	1	620.779	1239.54	2	1237.66	1.8843	0	34.16	0.13	K	DGLALCALIHR	H			Tibialis13.2062.2062.2.dta
		13	B2GVB3_RAT	Actn3 protein	661	103605	11	9	11	9	14.7	5.31	3015	1	1	1	660.707	1319.4	2	1319.65	-0.2481	0	40.3	0.034	K	GLSQEQLNEFR	A			Tibialis13.1747.1747.2.dta
		13	B2GVB3_RAT	Actn3 protein	661	103605	11	9	11	9	14.7	5.31	3171	1	1	1	708.449	1414.88	2	1414.74	0.1419	0	67.45	6.3e-05	R	TINEVENQVLTR	D			Tibialis13.1748.1748.2.dta
		13	B2GVB3_RAT	Actn3 protein	661	103605	11	9	11	9	14.7	5.31	3290	1	1	1	740.291	1478.57	2	1477.69	0.8796	0	65.15	9.9e-05	R	ELPAEQAEYCIR	R			Tibialis13.1731.1731.2.dta
		13	B2GVB3_RAT	Actn3 protein	661	103605	11	9	11	9	14.7	5.31	3363	1	1	0	762.172	1522.33	2	1520.71	1.6184	0	59.07	0.0004	K	AGTQIENIEEDFR	N			Tibialis13.2010.2010.2.dta
		13	B2GVB3_RAT	Actn3 protein	661	103605	11	9	11	9	14.7	5.31	3386	1	1	0	770.272	1538.53	2	1536.77	1.7623	0	85.94	8.1e-07	R	FAIQDISVEETSAK	E			Tibialis13.1928.1928.2.dta
		13	B2GVB3_RAT	Actn3 protein	661	103605	11	9	11	9	14.7	5.31	3472	1	1	0	805.23	1608.45	2	1607.8	0.6475	0	90.54	2.6e-07	K	CQLEINFNTLQTK	L			Tibialis13.2022.2022.2.dta
		13	B2GVB3_RAT	Actn3 protein	661	103605	11	9	11	9	14.7	5.31	3642	1	1	1	864.154	1726.29	2	1724.81	1.4824	0	94.39	1e-07	R	ETAETDTAEQVVASFK	I			Tibialis13.2054.2054.2.dta
SS vs CSS		14	LMNA_RAT	Prelamin-A/C	684	74564	11	20.5	6.54	0.71
		spot	prot_acc	prot_desc	prot_score	prot_mass	prot_matches	prot_matches_sig	prot_sequences	prot_sequences_sig	prot_cover	prot_pi	pep_query	pep_rank	pep_isbold	pep_isunique	pep_exp_mz	pep_exp_mr	pep_exp_z	pep_calc_mr	pep_delta	pep_miss	pep_score	pep_expect	pep_res_before	pep_seq	pep_res_after	pep_var_mod	pep_var_mod_pos	pep_scan_title
		14	LMNA_RAT	Prelamin-A/C	684	74564	12	12	11	11	20.5	6.54	2551	1	1	1	522.227	1042.44	2	1042.54	-0.101	0	43.41	0.019	K	EGDLLAAQAR	L			Tibialis14.1531.1531.2.dta
		14	LMNA_RAT	Prelamin-A/C	684	74564	12	12	11	11	20.5	6.54	2616	2	1	1	545.055	1088.1	2	1088.55	-0.4499	0	42.51	0.025	R	SLETENAGLR	L			Tibialis14.1442.1442.2.dta
		14	LMNA_RAT	Prelamin-A/C	684	74564	12	12	11	11	20.5	6.54	2724	1	1	1	574.034	1146.05	2	1147.57	-1.519	0	82.82	2.2e-06	R	ITESEEVVSR	E			Tibialis14.1355.1355.2.dta
		14	LMNA_RAT	Prelamin-A/C	684	74564	12	12	11	11	20.5	6.54	2727	1	1	1	575.125	1148.23	2	1147.57	0.6626	0	82.22	2.5e-06	R	ITESEEVVSR	E			Tibialis14.1354.1354.2.dta
		14	LMNA_RAT	Prelamin-A/C	684	74564	12	12	11	11	20.5	6.54	2789	1	1	1	594.336	1186.66	2	1186.63	0.0267	1	45.24	0.012	K	LRDLEDSLAR	E			Tibialis14.1590.1590.2.dta
		14	LMNA_RAT	Prelamin-A/C	684	74564	12	12	11	11	20.5	6.54	2965	1	1	1	639.201	1276.39	2	1274.68	1.7043	1	65.17	0.00011	K	EAALSTALSEKR	T			Tibialis14.1483.1483.2.dta
		14	LMNA_RAT	Prelamin-A/C	684	74564	12	12	11	11	20.5	6.54	3120	1	1	1	680.375	1358.74	2	1358.68	0.0568	0	62.59	0.0002	R	SGAQASSTPLSPTR	I			Tibialis14.1346.1346.2.dta
		14	LMNA_RAT	Prelamin-A/C	684	74564	12	12	11	11	20.5	6.54	3230	1	1	1	716.201	1430.39	2	1429.78	0.6098	0	59.08	0.00042	R	IDSLSAQLSQLQK	Q			Tibialis14.1951.1951.2.dta
		14	LMNA_RAT	Prelamin-A/C	684	74564	12	12	11	11	20.5	6.54	3326	1	1	1	747.045	1492.08	2	1490.74	1.3352	0	81.54	2.2e-06	R	TALINATGEEVAMR	K	Oxidation (M)	0.00000000000020.0	Tibialis14.1644.1644.2.dta
		14	LMNA_RAT	Prelamin-A/C	684	74564	12	12	11	11	20.5	6.54	3476	1	1	1	804.155	1606.3	2	1604.8	1.4909	1	66.81	6.2e-05	R	VAVEEVDEEGKFVR	L			Tibialis14.1619.1619.2.dta
		14	LMNA_RAT	Prelamin-A/C	684	74564	12	12	11	11	20.5	6.54	3501	1	1	1	815.695	1629.38	2	1628.8	0.5747	1	67.54	5.4e-05	R	LQEKEDLQELNDR	L			Tibialis14.1491.1491.2.dta
		14	LMNA_RAT	Prelamin-A/C	684	74564	12	12	11	11	20.5	6.54	3658	1	1	1	877.107	1752.2	2	1751.86	0.3436	0	77.39	5.1e-06	R	NSNLVGAAHEELQQSR	I			Tibialis14.1602.1602.2.dta
SS vs CSS		14	STIP1_RAT	Stress-induced-phosphoprotein 1	329	63158	6	12.3	6.4	0.33
		spot	prot_acc	prot_desc	prot_score	prot_mass	prot_matches	prot_matches_sig	prot_sequences	prot_sequences_sig	prot_cover	prot_pi	pep_query	pep_rank	pep_isbold	pep_isunique	pep_exp_mz	pep_exp_mr	pep_exp_z	pep_calc_mr	pep_delta	pep_miss	pep_score	pep_expect	pep_res_before	pep_seq	pep_res_after	pep_var_mod	pep_var_mod_pos	pep_scan_title
		14	STIP1_RAT	Stress-induced-phosphoprotein 1	329	63158	6	5	6	5	12.3	6.4	2584	1	1	1	533.586	1065.16	2	1064.55	0.6074	0	30.27	0.37	R	TLLSDPTYR	E			Tibialis14.1666.1666.2.dta
		14	STIP1_RAT	Stress-induced-phosphoprotein 1	329	63158	6	5	6	5	12.3	6.4	2891	1	1	1	621.763	1241.51	2	1241.6	-0.0918	1	59.41	0.00042	R	IGNSYFKEER	Y			Tibialis14.1434.1434.2.dta
		14	STIP1_RAT	Stress-induced-phosphoprotein 1	329	63158	6	5	6	5	12.3	6.4	3700	1	1	1	891.602	1781.19	2	1780.8	0.3875	0	61.08	0.00022	K	DCEECIQLEPTFIK	G			Tibialis14.2065.2065.2.dta
		14	STIP1_RAT	Stress-induced-phosphoprotein 1	329	63158	6	5	6	5	12.3	6.4	3742	1	1	1	907.817	1813.62	2	1811.96	1.6556	0	68.09	4.2e-05	R	ELIEQLQNKPSDLGTK	L			Tibialis14.1674.1674.2.dta
		14	STIP1_RAT	Stress-induced-phosphoprotein 1	329	63158	6	5	6	5	12.3	6.4	3814	1	1	1	945.676	1889.34	2	1888.85	0.4895	0	68.08	4e-05	R	AMADPEVQQIMSDPAMR	L			Tibialis14.2024.2024.2.dta
		14	STIP1_RAT	Stress-induced-phosphoprotein 1	329	63158	6	5	6	5	12.3	6.4	3981	1	1	1	699.115	2094.32	3	2092.93	1.3883	1	46.82	0.0048	R	RAMADPEVQQIMSDPAMR	L	3 Oxidation (M)	0.002000000002000020.0	Tibialis14.1422.1422.3.dta
RF vs SS		15	D3ZP47_RAT	Phosphohistidine phosphatase 1 (Predicted), isoform CRA_a	291	14173	6	48.4	5.26	4.5
		spot	prot_acc	prot_desc	prot_score	prot_mass	prot_matches	prot_matches_sig	prot_sequences	prot_sequences_sig	prot_cover	prot_pi	pep_query	pep_rank	pep_isbold	pep_isunique	pep_exp_mz	pep_exp_mr	pep_exp_z	pep_calc_mr	pep_delta	pep_miss	pep_score	pep_expect	pep_res_before	pep_seq	pep_res_after	pep_var_mod	pep_var_mod_pos	pep_scan_title
		15	D3ZP47_RAT	Phosphohistidine phosphatase 1 (Predicted), isoform CRA_a	291	14173	7	5	6	5	48.4	5.26	2458	1	1	1	625.19	1248.37	2	1247.63	0.7402	0	36.14	0.091	R	VHLAEPSGDPAR	E			Tibialis15.1310.1310.2.dta
		15	D3ZP47_RAT	Phosphohistidine phosphatase 1 (Predicted), isoform CRA_a	291	14173	7	5	6	5	48.4	5.26	2733	1	1	1	706.614	1411.21	2	1409.63	1.5883	0	45.44	0.0095	K	WAEYHADIYDK	V			Tibialis15.1638.1638.2.dta
		15	D3ZP47_RAT	Phosphohistidine phosphatase 1 (Predicted), isoform CRA_a	291	14173	7	5	6	5	48.4	5.26	3131	1	1	1	833.622	1665.23	2	1664.79	0.4346	1	40.78	0.024	R	VHLAEPSGDPARECK	E			Tibialis15.1279.1279.2.dta
		15	D3ZP47_RAT	Phosphohistidine phosphatase 1 (Predicted), isoform CRA_a	291	14173	7	5	6	5	48.4	5.26	3134	1	1	1	556.227	1665.66	3	1664.79	0.8654	1	30.52	0.25	R	VHLAEPSGDPARECK	E			Tibialis15.1266.1266.3.dta
		15	D3ZP47_RAT	Phosphohistidine phosphatase 1 (Predicted), isoform CRA_a	291	14173	7	5	6	5	48.4	5.26	3340	1	1	1	896.238	1790.46	2	1791.76	-1.3021	1	66.55	6.1e-05	K	AKYPDYEVTWADDGY	-			Tibialis15.2039.2039.2.dta
		15	D3ZP47_RAT	Phosphohistidine phosphatase 1 (Predicted), isoform CRA_a	291	14173	7	5	6	5	48.4	5.26	3721	1	1	1	700.783	2099.33	3	2097.92	1.4055	1	48.89	0.0029	K	VSGELQKNGYDCECLGGGR	I			Tibialis15.1499.1499.3.dta
		15	D3ZP47_RAT	Phosphohistidine phosphatase 1 (Predicted), isoform CRA_a	291	14173	7	5	6	5	48.4	5.26	3763	1	1	1	718.408	2152.2	3	2151.03	1.174	1	53.08	0.0011	K	WAEYHADIYDKVSGELQK	N			Tibialis15.1848.1848.3.dta
RF vs SS		16	MYL1_RAT	Myosin light chain 1/3, skeletal muscle isoform	119	20781	2	12.7	4.99	0.4
		spot	prot_acc	prot_desc	prot_score	prot_mass	prot_matches	prot_matches_sig	prot_sequences	prot_sequences_sig	prot_cover	prot_pi	pep_query	pep_rank	pep_isbold	pep_isunique	pep_exp_mz	pep_exp_mr	pep_exp_z	pep_calc_mr	pep_delta	pep_miss	pep_score	pep_expect	pep_res_before	pep_seq	pep_res_after	pep_var_mod	pep_var_mod_pos	pep_scan_title
		16	MYL1_RAT	Myosin light chain 1/3, skeletal muscle isoform	119	20781	2	1	2	1	12.7	4.99	2657	1	1	1	600.845	1199.67	2	1199.69	-0.0123	0	82.75	2e-06	K	ITLSQVGDVLR	A			Tibialis16.2070.2070.2.dta
		16	MYL1_RAT	Myosin light chain 1/3, skeletal muscle isoform	119	20781	2	1	2	1	12.7	4.99	3064	1	1	1	710.146	1418.28	2	1417.65	0.6275	0	36.23	0.082	K	VLGNPSNEEMNAK	K	Oxidation (M)	0.0000000002000.0	Tibialis16.1252.1252.2.dta
RF vs SS		16	TPM3_RAT	Tropomyosin alpha-3 chain	93	29217	2	8.1	4.75	0.24
		spot	prot_acc	prot_desc	prot_score	prot_mass	prot_matches	prot_matches_sig	prot_sequences	prot_sequences_sig	prot_cover	prot_pi	pep_query	pep_rank	pep_isbold	pep_isunique	pep_exp_mz	pep_exp_mr	pep_exp_z	pep_calc_mr	pep_delta	pep_miss	pep_score	pep_expect	pep_res_before	pep_seq	pep_res_after	pep_var_mod	pep_var_mod_pos	pep_scan_title
		16	TPM3_RAT	Tropomyosin alpha-3 chain	93	29217	3	2	2	2	8.1	4.75	2523	1	0	1	565.721	1129.43	2	1130.6	-1.1737	0	49.92	0.0042	K	MELQEIQLK	E			Tibialis16.1883.1883.2.dta
		16	TPM3_RAT	Tropomyosin alpha-3 chain	93	29217	3	2	2	2	8.1	4.75	2555	1	0	1	574.618	1147.22	2	1146.6	0.6252	0	38.46	0.058	K	MELQEIQLK	E	Oxidation (M)	0.200000000.0	Tibialis16.1710.1710.2.dta
		16	TPM3_RAT	Tropomyosin alpha-3 chain	93	29217	3	2	2	2	8.1	4.75	2818	1	0	1	429.356	1285.05	3	1283.74	1.3004	1	42.69	0.019	R	KLVIIEGDLER	T			Tibialis16.1747.1747.3.dta
RF vs SS		16	TPM1_RAT	Tropomyosin alpha-1 chain	89	32718	2	8.1	4.69	0.24
		spot	prot_acc	prot_desc	prot_score	prot_mass	prot_matches	prot_matches_sig	prot_sequences	prot_sequences_sig	prot_cover	prot_pi	pep_query	pep_rank	pep_isbold	pep_isunique	pep_exp_mz	pep_exp_mr	pep_exp_z	pep_calc_mr	pep_delta	pep_miss	pep_score	pep_expect	pep_res_before	pep_seq	pep_res_after	pep_var_mod	pep_var_mod_pos	pep_scan_title
		16	TPM1_RAT	Tropomyosin alpha-1 chain	89	32718	3	2	2	2	8.1	4.69	2523	1	0	1	565.721	1129.43	2	1130.6	-1.1737	0	49.92	0.0042	K	MEIQEIQLK	E			Tibialis16.1883.1883.2.dta
		16	TPM1_RAT	Tropomyosin alpha-1 chain	89	32718	3	2	2	2	8.1	4.69	2555	1	0	1	574.618	1147.22	2	1146.6	0.6252	0	38.46	0.058	K	MEIQEIQLK	E	Oxidation (M)	0.200000000.0	Tibialis16.1710.1710.2.dta
		16	TPM1_RAT	Tropomyosin alpha-1 chain	89	32718	3	2	2	2	8.1	4.69	3457	1	0	1	836.454	1670.89	2	1670.88	0.0096	1	38.92	0.036	K	LVIIESDLERAEER	A			Tibialis16.1875.1875.2.dta
RF vs SS		17	MYH4_RAT	Myosin-4	95	223653	2	1.1	5.58	0.03
		spot	prot_acc	prot_desc	prot_score	prot_mass	prot_matches	prot_matches_sig	prot_sequences	prot_sequences_sig	prot_cover	prot_pi	pep_query	pep_rank	pep_isbold	pep_isunique	pep_exp_mz	pep_exp_mr	pep_exp_z	pep_calc_mr	pep_delta	pep_miss	pep_score	pep_expect	pep_res_before	pep_seq	pep_res_after	pep_var_mod	pep_var_mod_pos	pep_scan_title
		17	MYH4_RAT	Myosin-4	95	223653	2	1	2	1	1.1	5.58	2766	1	0	0	566.172	1130.33	2	1128.6	1.7266	0	35.51	0.12	R	LDEAEQLALK	G			Tibialis17.1679.1679.2.dta
		17	MYH4_RAT	Myosin-4	95	223653	2	1	2	1	1.1	5.58	3072	1	0	1	681.176	1360.34	2	1358.67	1.6691	0	66.26	8.5e-05	R	VAEQELLDASER	V			Tibialis17.1688.1688.2.dta
RF vs SS		18	PNPH_RAT	Purine nucleoside phosphorylase	319	32566	5	25.3	6.46	1.41
		spot	prot_acc	prot_desc	prot_score	prot_mass	prot_matches	prot_matches_sig	prot_sequences	prot_sequences_sig	prot_cover	prot_pi	pep_query	pep_rank	pep_isbold	pep_isunique	pep_exp_mz	pep_exp_mr	pep_exp_z	pep_calc_mr	pep_delta	pep_miss	pep_score	pep_expect	pep_res_before	pep_seq	pep_res_after	pep_var_mod	pep_var_mod_pos	pep_scan_title
		18	PNPH_RAT	Purine nucleoside phosphorylase	319	32566	8	7	5	4	25.3	6.46	2698	1	1	1	595.886	1189.76	2	1191.63	-1.8753	0	53.61	0.0018	K	FEVGDIMLIR	D			Tibialis18.2308.2308.2.dta
		18	PNPH_RAT	Purine nucleoside phosphorylase	319	32566	8	7	5	4	25.3	6.46	2736	1	1	1	604.77	1207.53	2	1207.63	-0.102	0	43.68	0.016	K	FEVGDIMLIR	D	Oxidation (M)	0.0000002000.0	Tibialis18.2135.2135.2.dta
		18	PNPH_RAT	Purine nucleoside phosphorylase	319	32566	8	7	5	4	25.3	6.46	2764	1	1	1	613.03	1224.05	2	1223.59	0.4604	0	36.43	0.083	K	VVMDYNNLEK	A			Tibialis18.1650.1650.2.dta
		18	PNPH_RAT	Purine nucleoside phosphorylase	319	32566	8	7	5	4	25.3	6.46	3563	1	1	1	869.708	1737.4	2	1736.84	0.56	0	58.05	0.00042	R	DHINLPGFCGQNPLR	G			Tibialis18.1967.1967.2.dta
		18	PNPH_RAT	Purine nucleoside phosphorylase	319	32566	8	7	5	4	25.3	6.46	3759	1	1	1	641.511	1921.51	3	1920.04	1.4745	0	86.58	5.5e-07	K	HRPQVAVICGSGLGGLTAK	L			Tibialis18.1656.1656.3.dta
		18	PNPH_RAT	Purine nucleoside phosphorylase	319	32566	8	7	5	4	25.3	6.46	3769	1	1	1	966.648	1931.28	2	1930.99	0.2948	0	84.72	8.6e-07	R	MLGADAVGMSTVPEVIVAR	H	Oxidation (M)	0.0000000020000000000.0	Tibialis18.2008.2008.2.dta
		18	PNPH_RAT	Purine nucleoside phosphorylase	319	32566	8	7	5	4	25.3	6.46	3783	1	1	1	974.723	1947.43	2	1946.98	0.4517	0	82.6	1.3e-06	R	MLGADAVGMSTVPEVIVAR	H	2 Oxidation (M)	0.2000000020000000000.0	Tibialis18.1926.1926.2.dta
		18	PNPH_RAT	Purine nucleoside phosphorylase	319	32566	8	7	5	4	25.3	6.46	3786	1	1	1	650.476	1948.41	3	1946.98	1.4265	0	42.13	0.015	R	MLGADAVGMSTVPEVIVAR	H	2 Oxidation (M)	0.2000000020000000000.0	Tibialis18.1927.1927.3.dta
RF vs SS		19	FHL1_RAT	Four and a half LIM domains protein 1	362	33821	6	28.6	8.76	0.88
		spot	prot_acc	prot_desc	prot_score	prot_mass	prot_matches	prot_matches_sig	prot_sequences	prot_sequences_sig	prot_cover	prot_pi	pep_query	pep_rank	pep_isbold	pep_isunique	pep_exp_mz	pep_exp_mr	pep_exp_z	pep_calc_mr	pep_delta	pep_miss	pep_score	pep_expect	pep_res_before	pep_seq	pep_res_after	pep_var_mod	pep_var_mod_pos	pep_scan_title
		19	FHL1_RAT	Four and a half LIM domains protein 1	362	33821	6	5	6	5	28.6	8.76	2617	1	1	1	582.417	1162.82	2	1162.6	0.2162	0	34.8	0.13	K	QVIGTGSFFPK	G	Gln->pyro-Glu (N-term Q)	1.00000000000.0	Tibialis19.2291.2291.2.dta
		19	FHL1_RAT	Four and a half LIM domains protein 1	362	33821	6	5	6	5	28.6	8.76	3104	1	1	1	705.546	1409.08	2	1408.66	0.4191	1	52.82	0.0017	K	CAGCKNPITGFGK	G			Tibialis19.1508.1508.2.dta
		19	FHL1_RAT	Four and a half LIM domains protein 1	362	33821	6	5	6	5	28.6	8.76	3248	1	1	1	745.63	1489.25	2	1487.74	1.501	0	50.92	0.0026	K	CLHPLASETFVSK	D			Tibialis19.1626.1626.2.dta
		19	FHL1_RAT	Four and a half LIM domains protein 1	362	33821	6	5	6	5	28.6	8.76	3457	1	1	1	823.689	1645.36	2	1644.65	0.7084	0	52.96	0.0015	K	GEDFYCVTCHETK	F			Tibialis19.1551.1551.2.dta
		19	FHL1_RAT	Four and a half LIM domains protein 1	362	33821	6	5	6	5	28.6	8.76	3781	1	1	1	957.545	1913.08	2	1912.82	0.2522	0	58.2	0.00038	R	FVFHNEQVYCPDCAK	K			Tibialis19.1678.1678.2.dta
		19	FHL1_RAT	Four and a half LIM domains protein 1	362	33821	6	5	6	5	28.6	8.76	3829	1	1	1	981.415	1960.82	2	1959.8	1.0133	0	115.05	7.8e-10	R	FTAVEDQYYCVDCYK	N			Tibialis19.1863.1863.2.dta
RF vs SS		20	ACTS_RAT	Actin, alpha skeletal muscle	895	42366	15	51.2	5.23	15.35
		spot	prot_acc	prot_desc	prot_score	prot_mass	prot_matches	prot_matches_sig	prot_sequences	prot_sequences_sig	prot_cover	prot_pi	pep_query	pep_rank	pep_isbold	pep_isunique	pep_exp_mz	pep_exp_mr	pep_exp_z	pep_calc_mr	pep_delta	pep_miss	pep_score	pep_expect	pep_res_before	pep_seq	pep_res_after	pep_var_mod	pep_var_mod_pos	pep_scan_title
		20	ACTS_RAT	Actin, alpha skeletal muscle	895	42366	37	31	15	14	51.2	5.23	2213	1	1	0	998.508	997.5	1	997.479	0.0215	0	45.26	0.011	R	DLTDYLMK	I			Tibialis20.2140.2140.1.dta
		20	ACTS_RAT	Actin, alpha skeletal muscle	895	42366	37	31	15	14	51.2	5.23	2214	1	1	0	500.089	998.164	2	997.479	0.6854	0	34.47	0.15	R	DLTDYLMK	I			Tibialis20.2135.2135.2.dta
		20	ACTS_RAT	Actin, alpha skeletal muscle	895	42366	37	31	15	14	51.2	5.23	2237	1	1	0	1014.68	1013.67	1	1013.47	0.1978	0	38.38	0.064	R	DLTDYLMK	I	Oxidation (M)	0.00000020.0	Tibialis20.1943.1943.1.dta
		20	ACTS_RAT	Actin, alpha skeletal muscle	895	42366	37	31	15	14	51.2	5.23	2240	1	1	0	508.038	1014.06	2	1013.47	0.5881	0	49.44	0.005	R	DLTDYLMK	I	Oxidation (M)	0.00000020.0	Tibialis20.1935.1935.2.dta
		20	ACTS_RAT	Actin, alpha skeletal muscle	895	42366	37	31	15	14	51.2	5.23	2397	1	1	1	566.097	1130.18	2	1129.54	0.6387	0	60.17	0.0004	R	GYSFVTTAER	E			Tibialis20.1692.1692.2.dta
		20	ACTS_RAT	Actin, alpha skeletal muscle	895	42366	37	31	15	14	51.2	5.23	2445	1	1	0	1161.65	1160.64	1	1160.61	0.0286	0	40.19	0.039	K	EITALAPSTMK	I			Tibialis20.1685.1685.1.dta
		20	ACTS_RAT	Actin, alpha skeletal muscle	895	42366	37	31	15	14	51.2	5.23	2447	1	1	0	581.673	1161.33	2	1160.61	0.7198	0	44.58	0.014	K	EITALAPSTMK	I			Tibialis20.1687.1687.2.dta
		20	ACTS_RAT	Actin, alpha skeletal muscle	895	42366	37	31	15	14	51.2	5.23	2486	1	1	0	594.335	1186.66	2	1186.56	0.0967	0	45.79	0.011	R	HQGVMVGMGQK	D	Oxidation (M)	0.00002000000.0	Tibialis20.1199.1199.2.dta
		20	ACTS_RAT	Actin, alpha skeletal muscle	895	42366	37	31	15	14	51.2	5.23	2508	1	1	0	599.857	1197.7	2	1197.7	0.0018	0	38.93	0.047	R	AVFPSIVGRPR	H			Tibialis20.1728.1728.2.dta
		20	ACTS_RAT	Actin, alpha skeletal muscle	895	42366	37	31	15	14	51.2	5.23	2830	1	1	0	678.159	1354.3	2	1353.62	0.6884	1	47.32	0.0064	K	DSYVGDEAQSKR	G			Tibialis20.1201.1201.2.dta
		20	ACTS_RAT	Actin, alpha skeletal muscle	895	42366	37	31	15	14	51.2	5.23	3061	1	1	1	495.196	1482.57	3	1482.67	-0.1068	0	53.59	0.0014	K	QEYDEAGPSIVHR	K	Gln->pyro-Glu (N-term Q)	1.0000000000000.0	Tibialis20.1481.1481.3.dta
		20	ACTS_RAT	Actin, alpha skeletal muscle	895	42366	37	31	15	14	51.2	5.23	3063	1	1	1	742.556	1483.1	2	1482.67	0.4243	0	49.99	0.0032	K	QEYDEAGPSIVHR	K	Gln->pyro-Glu (N-term Q)	1.0000000000000.0	Tibialis20.1651.1651.2.dta
		20	ACTS_RAT	Actin, alpha skeletal muscle	895	42366	37	31	15	14	51.2	5.23	3090	1	1	1	750.661	1499.31	2	1499.7	-0.3938	0	55.94	0.0008	K	QEYDEAGPSIVHR	K			Tibialis20.1500.1500.2.dta
		20	ACTS_RAT	Actin, alpha skeletal muscle	895	42366	37	31	15	14	51.2	5.23	3097	1	1	1	751.745	1501.48	2	1499.7	1.7758	0	40.29	0.03	K	QEYDEAGPSIVHR	K			Tibialis20.1451.1451.2.dta
		20	ACTS_RAT	Actin, alpha skeletal muscle	895	42366	37	31	15	14	51.2	5.23	3298	1	1	0	811.898	1621.78	2	1622.83	-1.0525	1	43.64	0.013	R	LDLAGRDLTDYLMK	I			Tibialis20.2196.2196.2.dta
		20	ACTS_RAT	Actin, alpha skeletal muscle	895	42366	37	31	15	14	51.2	5.23	3301	1	1	0	542.076	1623.21	3	1622.83	0.3721	1	35	0.095	R	LDLAGRDLTDYLMK	I			Tibialis20.2184.2184.3.dta
		20	ACTS_RAT	Actin, alpha skeletal muscle	895	42366	37	31	15	14	51.2	5.23	3333	1	1	0	547.942	1640.8	3	1638.83	1.9743	1	34.14	0.11	R	LDLAGRDLTDYLMK	I	Oxidation (M)	0.00000000000020.0	Tibialis20.2067.2067.3.dta
		20	ACTS_RAT	Actin, alpha skeletal muscle	895	42366	37	31	15	14	51.2	5.23	3566	1	1	0	895.892	1789.77	2	1789.88	-0.116	0	59.9	0.00027	K	SYELPDGQVITIGNER	F			Tibialis20.2211.2211.2.dta
		20	ACTS_RAT	Actin, alpha skeletal muscle	895	42366	37	31	15	14	51.2	5.23	3568	1	1	0	895.934	1789.85	2	1789.88	-0.0312	0	65.08	8.5e-05	K	SYELPDGQVITIGNER	F			Tibialis20.2504.2504.2.dta
		20	ACTS_RAT	Actin, alpha skeletal muscle	895	42366	37	31	15	14	51.2	5.23	3569	1	1	0	1790.95	1789.95	1	1789.88	0.0611	0	73.18	1.3e-05	K	SYELPDGQVITIGNER	F			Tibialis20.2145.2145.1.dta
		20	ACTS_RAT	Actin, alpha skeletal muscle	895	42366	37	31	15	14	51.2	5.23	3571	1	1	0	597.856	1790.55	3	1789.88	0.6615	0	35.54	0.078	K	SYELPDGQVITIGNER	F			Tibialis20.2129.2129.3.dta
		20	ACTS_RAT	Actin, alpha skeletal muscle	895	42366	37	31	15	14	51.2	5.23	3575	1	1	0	896.677	1791.34	2	1789.88	1.4548	0	81.57	1.9e-06	K	SYELPDGQVITIGNER	F			Tibialis20.1999.1999.2.dta
		20	ACTS_RAT	Actin, alpha skeletal muscle	895	42366	37	31	15	14	51.2	5.23	3770	1	1	1	977.704	1953.39	2	1955.04	-1.6431	0	39.9	0.026	R	VAPEEHPTLLTEAPLNPK	A			Tibialis20.1840.1840.2.dta
		20	ACTS_RAT	Actin, alpha skeletal muscle	895	42366	37	31	15	14	51.2	5.23	3773	1	1	1	978.806	1955.6	2	1955.04	0.5611	0	46.92	0.0049	R	VAPEEHPTLLTEAPLNPK	A			Tibialis20.1780.1780.2.dta
		20	ACTS_RAT	Actin, alpha skeletal muscle	895	42366	37	31	15	14	51.2	5.23	3776	1	1	1	653.236	1956.69	3	1955.04	1.6498	0	40.96	0.019	R	VAPEEHPTLLTEAPLNPK	A			Tibialis20.1827.1827.3.dta
		20	ACTS_RAT	Actin, alpha skeletal muscle	895	42366	37	31	15	14	51.2	5.23	4067	1	1	1	1124.27	2246.52	2	2245.01	1.5091	0	86.69	4.5e-07	K	DLYANNVMSGGTTMYPGIADR	M			Tibialis20.2099.2099.2.dta
		20	ACTS_RAT	Actin, alpha skeletal muscle	895	42366	37	31	15	14	51.2	5.23	4082	1	1	1	1132.16	2262.3	2	2261.01	1.2922	0	89.58	2.3e-07	K	DLYANNVMSGGTTMYPGIADR	M	Oxidation (M)	0.000000020000000000000.0	Tibialis20.1937.1937.2.dta
		20	ACTS_RAT	Actin, alpha skeletal muscle	895	42366	37	31	15	14	51.2	5.23	4093	1	1	1	1139.8	2277.59	2	2277	0.5893	0	81.53	1.4e-06	K	DLYANNVMSGGTTMYPGIADR	M	2 Oxidation (M)	0.000000020000020000000.0	Tibialis20.1817.1817.2.dta
		20	ACTS_RAT	Actin, alpha skeletal muscle	895	42366	37	31	15	14	51.2	5.23	4151	1	1	0	789.986	2366.94	3	2366.06	0.8734	1	53.3	0.00087	R	HQGVMVGMGQKDSYVGDEAQSK	R	Oxidation (M)	0.0000000200000000000000.0	Tibialis20.1339.1339.3.dta
		20	ACTS_RAT	Actin, alpha skeletal muscle	895	42366	37	31	15	14	51.2	5.23	4157	1	1	1	1187.84	2373.67	2	2373.11	0.5621	1	109.83	2e-09	R	KDLYANNVMSGGTTMYPGIADR	M			Tibialis20.1889.1889.2.dta
		20	ACTS_RAT	Actin, alpha skeletal muscle	895	42366	37	31	15	14	51.2	5.23	4162	1	1	0	795.272	2382.79	3	2382.06	0.7367	1	42.03	0.012	R	HQGVMVGMGQKDSYVGDEAQSK	R	2 Oxidation (M)	0.0000200200000000000000.0	Tibialis20.1275.1275.3.dta
		20	ACTS_RAT	Actin, alpha skeletal muscle	895	42366	37	31	15	14	51.2	5.23	4167	1	1	1	797.416	2389.23	3	2389.1	0.1232	1	73.38	8.9e-06	R	KDLYANNVMSGGTTMYPGIADR	M	Oxidation (M)	0.0000000000000020000000.0	Tibialis20.1821.1821.3.dta
		20	ACTS_RAT	Actin, alpha skeletal muscle	895	42366	37	31	15	14	51.2	5.23	4168	1	1	1	1195.8	2389.59	2	2389.1	0.4832	1	81.96	1.2e-06	R	KDLYANNVMSGGTTMYPGIADR	M	Oxidation (M)	0.0000000020000000000000.0	Tibialis20.1736.1736.2.dta
		20	ACTS_RAT	Actin, alpha skeletal muscle	895	42366	37	31	15	14	51.2	5.23	4179	1	1	1	1203.85	2405.68	2	2405.1	0.5763	1	75	6e-06	R	KDLYANNVMSGGTTMYPGIADR	M	2 Oxidation (M)	0.0000000020000020000000.0	Tibialis20.1632.1632.2.dta
		20	ACTS_RAT	Actin, alpha skeletal muscle	895	42366	37	31	15	14	51.2	5.23	4181	1	1	1	803.314	2406.92	3	2405.1	1.8201	1	51.26	0.0014	R	KDLYANNVMSGGTTMYPGIADR	M	2 Oxidation (M)	0.0000000020000020000000.0	Tibialis20.1663.1663.3.dta
		20	ACTS_RAT	Actin, alpha skeletal muscle	895	42366	37	31	15	14	51.2	5.23	4356	1	1	1	937.761	2810.26	3	2808.28	1.979	1	32.96	0.078	K	EKLCYVALDFENEMATAASSSSLEK	S	Oxidation (M)	0.0000000000000200000000000.0	Tibialis20.2069.2069.3.dta
		20	ACTS_RAT	Actin, alpha skeletal muscle	895	42366	37	31	15	14	51.2	5.23	4418	1	1	1	1066.75	3197.23	3	3195.6	1.6259	0	99.77	1.3e-08	R	TTGIVLDSGDGVTHNVPIYEGYALPHAIMR	L			Tibialis20.2136.2136.3.dta
RF vs SS		21	F1M847_RAT	Uncharacterized protein (Fragment)	598	52466	11	32.1	6.08	1.61
		spot	prot_acc	prot_desc	prot_score	prot_mass	prot_matches	prot_matches_sig	prot_sequences	prot_sequences_sig	prot_cover	prot_pi	pep_query	pep_rank	pep_isbold	pep_isunique	pep_exp_mz	pep_exp_mr	pep_exp_z	pep_calc_mr	pep_delta	pep_miss	pep_score	pep_expect	pep_res_before	pep_seq	pep_res_after	pep_var_mod	pep_var_mod_pos	pep_scan_title
		21	F1M847_RAT	Uncharacterized protein (Fragment)	598	52466	14	12	11	10	32.1	6.08	2329	1	1	1	491.37	980.725	2	981.492	-0.7667	0	56.79	0.00078	K	FGQNFLEK	L			Tibialis21.1758.1758.2.dta
		21	F1M847_RAT	Uncharacterized protein (Fragment)	598	52466	14	12	11	10	32.1	6.08	2801	1	1	1	632.729	1263.44	2	1262.61	0.8327	0	45.92	0.0096	K	ADNLATQMLMR	V			Tibialis21.1962.1962.2.dta
		21	F1M847_RAT	Uncharacterized protein (Fragment)	598	52466	14	12	11	10	32.1	6.08	2862	1	1	1	648.687	1295.36	2	1294.6	0.7577	0	43.42	0.016	K	ADNLATQMLMR	V	2 Oxidation (M)	0.00000002020.0	Tibialis21.1460.1460.2.dta
		21	F1M847_RAT	Uncharacterized protein (Fragment)	598	52466	14	12	11	10	32.1	6.08	2936	1	1	1	667.349	1332.68	2	1332.67	0.0127	0	36.21	0.089	K	TIEGIVMAADSAR	S			Tibialis21.2112.2112.2.dta
		21	F1M847_RAT	Uncharacterized protein (Fragment)	598	52466	14	12	11	10	32.1	6.08	2970	1	1	1	675.758	1349.5	2	1348.67	0.8354	0	53.31	0.0017	K	TIEGIVMAADSAR	S	Oxidation (M)	0.0000002000000.0	Tibialis21.2014.2014.2.dta
		21	F1M847_RAT	Uncharacterized protein (Fragment)	598	52466	14	12	11	10	32.1	6.08	2999	1	1	1	682.984	1363.95	2	1363.74	0.2147	0	34.98	0.11	R	ADLIFVVFDPTK	L			Tibialis21.2463.2463.2.dta
		21	F1M847_RAT	Uncharacterized protein (Fragment)	598	52466	14	12	11	10	32.1	6.08	3060	1	1	1	700.315	1398.62	2	1397.7	0.9173	0	43.97	0.014	K	DFFGINPISNFK	L			Tibialis21.2364.2364.2.dta
		21	F1M847_RAT	Uncharacterized protein (Fragment)	598	52466	14	12	11	10	32.1	6.08	3153	1	1	1	731.146	1460.28	2	1459.77	0.5111	0	45.06	0.01	R	VTFVDTPGIIENR	K			Tibialis21.2040.2040.2.dta
		21	F1M847_RAT	Uncharacterized protein (Fragment)	598	52466	14	12	11	10	32.1	6.08	3409	1	1	1	814.856	1627.7	2	1627.81	-0.1157	1	48.39	0.0044	K	DIVEDPDKFYIFK	T			Tibialis21.2094.2094.2.dta
		21	F1M847_RAT	Uncharacterized protein (Fragment)	598	52466	14	12	11	10	32.1	6.08	3435	1	1	1	821.803	1641.59	2	1640.81	0.7837	0	75.21	8.7e-06	K	STMINYLLGLEDTR	Y	Oxidation (M)	0.00200000000000.0	Tibialis21.2178.2178.2.dta
		21	F1M847_RAT	Uncharacterized protein (Fragment)	598	52466	14	12	11	10	32.1	6.08	3522	1	1	1	854.248	1706.48	2	1705.9	0.577	0	54.92	0.00095	K	IYHTSIKPLEQSYK	Y			Tibialis21.1486.1486.2.dta
		21	F1M847_RAT	Uncharacterized protein (Fragment)	598	52466	14	12	11	10	32.1	6.08	3779	1	1	1	961.241	1920.47	2	1919.86	0.6101	0	89.2	3e-07	K	LLSQQCSYMGGCFLEK	I			Tibialis21.1968.1968.2.dta
		21	F1M847_RAT	Uncharacterized protein (Fragment)	598	52466	14	12	11	10	32.1	6.08	3798	1	1	1	969.902	1937.79	2	1935.85	1.9356	0	73.55	1.1e-05	K	LLSQQCSYMGGCFLEK	I	Oxidation (M)	0.0000000020000000.0	Tibialis21.1807.1807.2.dta
		21	F1M847_RAT	Uncharacterized protein (Fragment)	598	52466	14	12	11	10	32.1	6.08	3987	1	1	1	727.33	2178.97	3	2178.06	0.9046	0	50.18	0.0021	K	TLMLNEDKPADDYSAVLQR	L			Tibialis21.1862.1862.3.dta
RF vs SS		21	SYWC_RAT	Tryptophanyl-tRNA synthetase, cytoplasmic	394	54622	6	16.8	6.04	0.69
		spot	prot_acc	prot_desc	prot_score	prot_mass	prot_matches	prot_matches_sig	prot_sequences	prot_sequences_sig	prot_cover	prot_pi	pep_query	pep_rank	pep_isbold	pep_isunique	pep_exp_mz	pep_exp_mr	pep_exp_z	pep_calc_mr	pep_delta	pep_miss	pep_score	pep_expect	pep_res_before	pep_seq	pep_res_after	pep_var_mod	pep_var_mod_pos	pep_scan_title
		21	SYWC_RAT	Tryptophanyl-tRNA synthetase, cytoplasmic	394	54622	7	7	6	6	16.8	6.04	3085	1	1	1	709.143	1416.27	2	1415.64	0.6313	0	64.66	0.00012	K	GIFGFTDSDCIGK	I			Tibialis21.2095.2095.2.dta
		21	SYWC_RAT	Tryptophanyl-tRNA synthetase, cytoplasmic	394	54622	7	7	6	6	16.8	6.04	3092	1	1	1	711.621	1421.23	2	1420.66	0.5655	0	56.02	0.00081	K	ASEDFVDPWTVR	T			Tibialis21.2079.2079.2.dta
		21	SYWC_RAT	Tryptophanyl-tRNA synthetase, cytoplasmic	394	54622	7	7	6	6	16.8	6.04	3107	1	1	1	715.153	1428.29	2	1427.73	0.5661	1	45.26	0.0098	K	AGNAPKDEIESAVK	M			Tibialis21.1427.1427.2.dta
		21	SYWC_RAT	Tryptophanyl-tRNA synthetase, cytoplasmic	394	54622	7	7	6	6	16.8	6.04	3252	1	1	1	757.755	1513.5	2	1512.75	0.7465	1	69.95	3.1e-05	K	DYTSGAMLTGELKK	T			Tibialis21.1706.1706.2.dta
		21	SYWC_RAT	Tryptophanyl-tRNA synthetase, cytoplasmic	394	54622	7	7	6	6	16.8	6.04	3281	1	1	1	765.641	1529.27	2	1528.74	0.5242	1	91.96	2e-07	K	DYTSGAMLTGELKK	T	Oxidation (M)	0.00000020000000.0	Tibialis21.1574.1574.2.dta
		21	SYWC_RAT	Tryptophanyl-tRNA synthetase, cytoplasmic	394	54622	7	7	6	6	16.8	6.04	3649	1	1	1	901.789	1801.56	2	1799.82	1.7385	0	92.85	1.4e-07	K	MSASDPNSSIFLTDTAK	Q	Oxidation (M)	0.20000000000000000.0	Tibialis21.1819.1819.2.dta
RF vs SS		22	TCPG_RAT	T-complex protein 1 subunit gamma	740	61179	12	22.9	6.23	2.26
		spot	prot_acc	prot_desc	prot_score	prot_mass	prot_matches	prot_matches_sig	prot_sequences	prot_sequences_sig	prot_cover	prot_pi	pep_query	pep_rank	pep_isbold	pep_isunique	pep_exp_mz	pep_exp_mr	pep_exp_z	pep_calc_mr	pep_delta	pep_miss	pep_score	pep_expect	pep_res_before	pep_seq	pep_res_after	pep_var_mod	pep_var_mod_pos	pep_scan_title
		22	TCPG_RAT	T-complex protein 1 subunit gamma	740	61179	22	19	12	11	22.9	6.23	2600	1	1	1	558.239	1114.46	2	1113.58	0.8846	0	43.21	0.019	K	ISTPVDVNNR	D			Tibialis22.1450.1450.2.dta
		22	TCPG_RAT	T-complex protein 1 subunit gamma	740	61179	22	19	12	11	22.9	6.23	2708	1	1	1	592.595	1183.18	2	1184.71	-1.5372	0	42.17	0.022	K	TAVETAVLLLR	I			Tibialis22.2247.2247.2.dta
		22	TCPG_RAT	T-complex protein 1 subunit gamma	740	61179	22	19	12	11	22.9	6.23	2712	1	1	1	1185.69	1184.68	1	1184.71	-0.0301	0	38.29	0.057	K	TAVETAVLLLR	I			Tibialis22.2179.2179.1.dta
		22	TCPG_RAT	T-complex protein 1 subunit gamma	740	61179	22	19	12	11	22.9	6.23	2714	1	1	1	593.699	1185.38	2	1184.71	0.6706	0	68.41	5.6e-05	K	TAVETAVLLLR	I			Tibialis22.2246.2246.2.dta
		22	TCPG_RAT	T-complex protein 1 subunit gamma	740	61179	22	19	12	11	22.9	6.23	2841	1	1	1	628.13	1254.25	2	1253.7	0.5433	0	46.86	0.0074	K	ELGIWEPLAVK	L			Tibialis22.2234.2234.2.dta
		22	TCPG_RAT	T-complex protein 1 subunit gamma	740	61179	22	19	12	11	22.9	6.23	2843	1	1	1	628.608	1255.2	2	1254.58	0.6175	0	67.16	6.9e-05	R	MALDDMVSTLK	K	2 Oxidation (M)	0.20000200000.0	Tibialis22.1572.1572.2.dta
		22	TCPG_RAT	T-complex protein 1 subunit gamma	740	61179	22	19	12	11	22.9	6.23	2877	1	1	1	639.521	1277.03	2	1278.71	-1.6798	0	31.1	0.29	R	IVLLDSSLEYK	K			Tibialis22.2491.2491.2.dta
		22	TCPG_RAT	T-complex protein 1 subunit gamma	740	61179	22	19	12	11	22.9	6.23	2995	1	1	1	676.42	1350.82	2	1350.69	0.1362	1	58.81	0.00046	R	MALDDMVSTLKK	I			Tibialis22.1912.1912.2.dta
		22	TCPG_RAT	T-complex protein 1 subunit gamma	740	61179	22	19	12	11	22.9	6.23	2998	1	1	1	451.592	1351.75	3	1350.69	1.0661	1	34.84	0.11	R	MALDDMVSTLKK	I			Tibialis22.1910.1910.3.dta
		22	TCPG_RAT	T-complex protein 1 subunit gamma	740	61179	22	19	12	11	22.9	6.23	3022	1	1	1	684.629	1367.24	2	1366.68	0.5602	1	48.85	0.0042	R	MALDDMVSTLKK	I	Oxidation (M)	0.200000000000.0	Tibialis22.1750.1750.2.dta
		22	TCPG_RAT	T-complex protein 1 subunit gamma	740	61179	22	19	12	11	22.9	6.23	3026	1	1	1	457.099	1368.28	3	1366.68	1.5919	1	43.7	0.014	R	MALDDMVSTLKK	I	Oxidation (M)	0.200000000000.0	Tibialis22.1758.1758.3.dta
		22	TCPG_RAT	T-complex protein 1 subunit gamma	740	61179	22	19	12	11	22.9	6.23	3054	1	1	1	692.33	1382.64	2	1382.68	-0.0341	1	35.66	0.091	R	MALDDMVSTLKK	I	2 Oxidation (M)	0.200002000000.0	Tibialis22.1423.1423.2.dta
		22	TCPG_RAT	T-complex protein 1 subunit gamma	740	61179	22	19	12	11	22.9	6.23	3080	1	1	1	703.338	1404.66	2	1402.7	1.9593	0	75.34	1e-05	K	GISDLAQHYLMR	A			Tibialis22.2024.2024.2.dta
		22	TCPG_RAT	T-complex protein 1 subunit gamma	740	61179	22	19	12	11	22.9	6.23	3094	1	1	1	708.894	1415.77	2	1415.71	0.0601	0	69.83	3.7e-05	R	EDDVGTGAGLLEIK	K			Tibialis22.1956.1956.2.dta
		22	TCPG_RAT	T-complex protein 1 subunit gamma	740	61179	22	19	12	11	22.9	6.23	3100	1	1	1	710.368	1418.72	2	1418.7	0.0238	0	56.91	0.00069	K	GISDLAQHYLMR	A	Oxidation (M)	0.000000000020.0	Tibialis22.1934.1934.2.dta
		22	TCPG_RAT	T-complex protein 1 subunit gamma	740	61179	22	19	12	11	22.9	6.23	3113	1	1	0	714.825	1427.64	2	1427.74	-0.1082	0	71	2.6e-05	K	IPGGIIEDSCVLR	G			Tibialis22.1926.1926.2.dta
		22	TCPG_RAT	T-complex protein 1 subunit gamma	740	61179	22	19	12	11	22.9	6.23	3280	1	1	1	775.304	1548.59	2	1546.78	1.8113	0	62.6	0.00017	R	WSSLACNIALDAVK	T			Tibialis22.2110.2110.2.dta
		22	TCPG_RAT	T-complex protein 1 subunit gamma	740	61179	22	19	12	11	22.9	6.23	3307	1	1	1	791.402	1580.79	2	1579.79	0.9935	0	100.15	2.9e-08	R	DMMLNIINSSITTK	V			Tibialis22.2302.2302.2.dta
		22	TCPG_RAT	T-complex protein 1 subunit gamma	740	61179	22	19	12	11	22.9	6.23	3323	1	1	1	798.098	1594.18	2	1595.79	-1.609	0	53.31	0.0014	R	DMMLNIINSSITTK	V	Oxidation (M)	0.02000000000000.0	Tibialis22.2135.2135.2.dta
		22	TCPG_RAT	T-complex protein 1 subunit gamma	740	61179	22	19	12	11	22.9	6.23	3328	1	1	1	799.184	1596.35	2	1595.79	0.5632	0	111.64	2e-09	R	DMMLNIINSSITTK	V	Oxidation (M)	0.00200000000000.0	Tibialis22.2042.2042.2.dta
		22	TCPG_RAT	T-complex protein 1 subunit gamma	740	61179	22	19	12	11	22.9	6.23	3346	1	1	1	807.731	1613.45	2	1611.78	1.6623	0	106.97	5.8e-09	R	DMMLNIINSSITTK	V	2 Oxidation (M)	0.02200000000000.0	Tibialis22.1886.1886.2.dta
		22	TCPG_RAT	T-complex protein 1 subunit gamma	740	61179	22	19	12	11	22.9	6.23	3565	1	1	0	892.952	1783.89	2	1783.95	-0.0612	1	50.16	0.0027	R	VEKIPGGIIEDSCVLR	G			Tibialis22.1858.1858.2.dta
RF vs SS		23	F1LSW2_RAT	Uncharacterized protein (Fragment)	295	54390	5	14.8	5.51	0.39
		spot	prot_acc	prot_desc	prot_score	prot_mass	prot_matches	prot_matches_sig	prot_sequences	prot_sequences_sig	prot_cover	prot_pi	pep_query	pep_rank	pep_isbold	pep_isunique	pep_exp_mz	pep_exp_mr	pep_exp_z	pep_calc_mr	pep_delta	pep_miss	pep_score	pep_expect	pep_res_before	pep_seq	pep_res_after	pep_var_mod	pep_var_mod_pos	pep_scan_title
		23	F1LSW2_RAT	Uncharacterized protein (Fragment)	295	54390	6	4	5	3	14.8	5.51	3000	1	1	0	686.496	1370.98	2	1370.74	0.2375	1	35.78	0.094	R	LDEAEQLALKGGK	K			Tibialis23.1542.1542.2.dta
		23	F1LSW2_RAT	Uncharacterized protein (Fragment)	295	54390	6	4	5	3	14.8	5.51	3236	1	1	0	752.122	1502.23	2	1500.78	1.4509	1	83.72	1.4e-06	R	KIAEQELLDASER	V			Tibialis23.1642.1642.2.dta
		23	F1LSW2_RAT	Uncharacterized protein (Fragment)	295	54390	6	4	5	3	14.8	5.51	3341	1	1	1	789.696	1577.38	2	1576.78	0.601	0	70.42	2.8e-05	R	VVESMQSTLDAEIR	S			Tibialis23.1888.1888.2.dta
		23	F1LSW2_RAT	Uncharacterized protein (Fragment)	295	54390	6	4	5	3	14.8	5.51	3363	1	1	1	797.698	1593.38	2	1592.77	0.6097	0	83.89	1.2e-06	R	VVESMQSTLDAEIR	S	Oxidation (M)	0.00002000000000.0	Tibialis23.1618.1618.2.dta
		23	F1LSW2_RAT	Uncharacterized protein (Fragment)	295	54390	6	4	5	3	14.8	5.51	3431	1	1	1	823.669	1645.32	2	1644.81	0.5102	1	32.77	0.16	R	GQEDLKEQLAMVER	R			Tibialis23.1808.1808.2.dta
		23	F1LSW2_RAT	Uncharacterized protein (Fragment)	295	54390	6	4	5	3	14.8	5.51	3512	1	1	0	855.625	1709.24	2	1708.95	0.2893	0	61.72	0.00019	R	VQLLHTQNTSLINTK	K			Tibialis23.1651.1651.2.dta
RF vs CRF		24	TNNI2_RAT	Troponin I, fast skeletal muscle	516	21486	10	51.1	8.86	10.66
		spot	prot_acc	prot_desc	prot_score	prot_mass	prot_matches	prot_matches_sig	prot_sequences	prot_sequences_sig	prot_cover	prot_pi	pep_query	pep_rank	pep_isbold	pep_isunique	pep_exp_mz	pep_exp_mr	pep_exp_z	pep_calc_mr	pep_delta	pep_miss	pep_score	pep_expect	pep_res_before	pep_seq	pep_res_after	pep_var_mod	pep_var_mod_pos	pep_scan_title
		24	TNNI2_RAT	Troponin I, fast skeletal muscle	516	21486	21	16	10	7	51.1	8.86	2093	1	0	1	432.791	863.567	2	865.404	-1.8369	0	43.46	0.021	R	MSADAMLK	A			T_24.1591.1591.2.dta
		24	TNNI2_RAT	Troponin I, fast skeletal muscle	516	21486	21	16	10	7	51.1	8.86	2280	1	0	1	1006.52	1005.51	1	1005.44	0.066	0	37.34	0.08	K	ELEDMNQK	L			T_24.1239.1239.1.dta
		24	TNNI2_RAT	Troponin I, fast skeletal muscle	516	21486	21	16	10	7	51.1	8.86	2439	1	0	1	561.385	1120.76	2	1120.57	0.1828	1	41.43	0.029	R	VRMSADAMLK	A			T_24.1507.1507.2.dta
		24	TNNI2_RAT	Troponin I, fast skeletal muscle	516	21486	21	16	10	7	51.1	8.86	2699	1	0	1	633.543	1265.07	2	1264.57	0.4987	1	34.71	0.12	K	NIEEKSGMEGR	K	Oxidation (M)	0.00000002000.0	T_24.999.999.2.dta
		24	TNNI2_RAT	Troponin I, fast skeletal muscle	516	21486	21	16	10	7	51.1	8.86	2847	1	0	1	661.987	1321.96	2	1323.6	-1.6388	1	51.18	0.0026	K	SSKELEDMNQK	L	Oxidation (M)	0.00000002000.0	T_24.1004.1004.2.dta
		24	TNNI2_RAT	Troponin I, fast skeletal muscle	516	21486	21	16	10	7	51.1	8.86	2852	1	0	1	663.131	1324.25	2	1323.6	0.65	1	33.74	0.14	K	SSKELEDMNQK	L	Oxidation (M)	0.00000002000.0	T_24.983.983.2.dta
		24	TNNI2_RAT	Troponin I, fast skeletal muscle	516	21486	21	16	10	7	51.1	8.86	2853	1	0	1	663.212	1324.41	2	1323.6	0.8112	1	38.31	0.05	K	SSKELEDMNQK	L	Oxidation (M)	0.00000002000.0	T_24.1187.1187.2.dta
		24	TNNI2_RAT	Troponin I, fast skeletal muscle	516	21486	21	16	10	7	51.1	8.86	3089	1	0	1	717.169	1432.32	2	1431.76	0.5598	0	79.16	4.1e-06	K	SVMLQIAATELEK	E			T_24.2266.2266.2.dta
		24	TNNI2_RAT	Troponin I, fast skeletal muscle	516	21486	21	16	10	7	51.1	8.86	3117	1	0	1	725.223	1448.43	2	1447.76	0.6732	0	77.99	5.2e-06	K	SVMLQIAATELEK	E	Oxidation (M)	0.0020000000000.0	T_24.1926.1926.2.dta
		24	TNNI2_RAT	Troponin I, fast skeletal muscle	516	21486	21	16	10	7	51.1	8.86	3474	1	0	1	833.721	1665.43	2	1665.8	-0.3761	1	35.83	0.075	K	ELEDMNQKLFDLR	G	Oxidation (M)	0.0000200000000.0	T_24.1851.1851.2.dta
		24	TNNI2_RAT	Troponin I, fast skeletal muscle	516	21486	21	16	10	7	51.1	8.86	3477	1	0	1	834.866	1667.72	2	1668.76	-1.0368	1	55.37	0.00085	K	IDAAEEEKYDMEVK	V			T_24.1682.1682.2.dta
		24	TNNI2_RAT	Troponin I, fast skeletal muscle	516	21486	21	16	10	7	51.1	8.86	3486	1	0	1	836.058	1670.1	2	1668.76	1.3458	1	36.11	0.07	K	IDAAEEEKYDMEVK	V			T_24.1882.1882.2.dta
		24	TNNI2_RAT	Troponin I, fast skeletal muscle	516	21486	21	16	10	7	51.1	8.86	3487	1	0	1	836.157	1670.3	2	1668.76	1.5442	1	42.51	0.016	K	IDAAEEEKYDMEVK	V			T_24.1516.1516.2.dta
		24	TNNI2_RAT	Troponin I, fast skeletal muscle	516	21486	21	16	10	7	51.1	8.86	3511	1	0	1	562.468	1684.38	3	1684.75	-0.3671	1	42.33	0.017	K	IDAAEEEKYDMEVK	V	Oxidation (M)	0.00000000002000.0	T_24.1455.1455.3.dta
		24	TNNI2_RAT	Troponin I, fast skeletal muscle	516	21486	21	16	10	7	51.1	8.86	3513	1	0	1	843.373	1684.73	2	1684.75	-0.0183	1	50.75	0.0025	K	IDAAEEEKYDMEVK	V	Oxidation (M)	0.00000000002000.0	T_24.1430.1430.2.dta
		24	TNNI2_RAT	Troponin I, fast skeletal muscle	516	21486	21	16	10	7	51.1	8.86	3845	1	0	1	645.373	1933.1	3	1932.98	0.1152	1	61.06	0.0002	K	SVMLQIAATELEKEESR	R			T_24.2218.2218.3.dta
		24	TNNI2_RAT	Troponin I, fast skeletal muscle	516	21486	21	16	10	7	51.1	8.86	3847	1	0	1	968.32	1934.63	2	1932.98	1.6435	1	83.49	1.1e-06	K	SVMLQIAATELEKEESR	R			T_24.2162.2162.2.dta
		24	TNNI2_RAT	Troponin I, fast skeletal muscle	516	21486	21	16	10	7	51.1	8.86	3863	1	0	1	650.107	1947.3	3	1948.98	-1.6786	1	43.66	0.011	K	SVMLQIAATELEKEESR	R	Oxidation (M)	0.00200000000000000.0	T_24.2044.2044.3.dta
		24	TNNI2_RAT	Troponin I, fast skeletal muscle	516	21486	21	16	10	7	51.1	8.86	3872	1	0	1	976.338	1950.66	2	1948.98	1.6849	1	65.22	7.5e-05	K	SVMLQIAATELEKEESR	R	Oxidation (M)	0.00200000000000000.0	T_24.1918.1918.2.dta
		24	TNNI2_RAT	Troponin I, fast skeletal muscle	516	21486	21	16	10	7	51.1	8.86	3873	1	0	1	651.26	1950.76	3	1948.98	1.7822	1	84.92	8e-07	K	SVMLQIAATELEKEESR	R	Oxidation (M)	0.00200000000000000.0	T_24.1934.1934.3.dta
		24	TNNI2_RAT	Troponin I, fast skeletal muscle	516	21486	21	16	10	7	51.1	8.86	4413	1	0	1	990.717	2969.13	3	2968.35	0.7771	0	57.41	0.00025	K	QNYLSEHCPPLHIPGSMSEVQELCK	Q	Oxidation (M)	0.0000000000000000200000000.0	T_24.1831.1831.3.dta
RF vs CRF		25	B0BNJ1_RAT	LOC683667 protein	165	21952	4	16.7	5.54	0.9
		spot	prot_acc	prot_desc	prot_score	prot_mass	prot_matches	prot_matches_sig	prot_sequences	prot_sequences_sig	prot_cover	prot_pi	pep_query	pep_rank	pep_isbold	pep_isunique	pep_exp_mz	pep_exp_mr	pep_exp_z	pep_calc_mr	pep_delta	pep_miss	pep_score	pep_expect	pep_res_before	pep_seq	pep_res_after	pep_var_mod	pep_var_mod_pos	pep_scan_title
		25	B0BNJ1_RAT	LOC683667 protein	165	21952	4	3	4	3	16.7	5.54	2455	1	1	1	572.396	1142.78	2	1142.63	0.1489	0	43.7	0.018	R	LSPQTVNSVAK	R			T_25.1430.1430.2.dta
		25	B0BNJ1_RAT	LOC683667 protein	165	21952	4	3	4	3	16.7	5.54	2572	1	1	1	601.679	1201.34	2	1200.6	0.7452	0	46.23	0.0093	R	SGTVDPQELQK	A			T_25.1410.1410.2.dta
		25	B0BNJ1_RAT	LOC683667 protein	165	21952	4	3	4	3	16.7	5.54	2645	1	1	1	617.797	1233.58	2	1233.54	0.0384	0	34.71	0.13	R	QHFISFDSDR	S	Gln->pyro-Glu (N-term Q)	1.0000000000.0	T_25.1935.1935.2.dta
		25	B0BNJ1_RAT	LOC683667 protein	165	21952	4	3	4	3	16.7	5.54	2786	1	1	1	650.694	1299.37	2	1298.73	0.6422	1	40.61	0.03	R	LSPQTVNSVAKR	Y			T_25.1375.1375.2.dta
RF vs CRF		25	HSPB2_RAT	Heat shock protein beta-2	132	20391	2	14.3	5.27	0.41
		spot	prot_acc	prot_desc	prot_score	prot_mass	prot_matches	prot_matches_sig	prot_sequences	prot_sequences_sig	prot_cover	prot_pi	pep_query	pep_rank	pep_isbold	pep_isunique	pep_exp_mz	pep_exp_mr	pep_exp_z	pep_calc_mr	pep_delta	pep_miss	pep_score	pep_expect	pep_res_before	pep_seq	pep_res_after	pep_var_mod	pep_var_mod_pos	pep_scan_title
		25	HSPB2_RAT	Heat shock protein beta-2	132	20391	2	2	2	2	14.3	5.27	2610	1	1	1	608.93	1215.84	2	1215.65	0.1987	0	60.77	0.00034	R	TVDNLLEVSAR	H			T_25.1915.1915.2.dta
		25	HSPB2_RAT	Heat shock protein beta-2	132	20391	2	2	2	2	14.3	5.27	3333	1	1	1	789.294	1576.57	2	1575.84	0.7362	0	73.61	1.3e-05	R	AALSHDGILNLEAPR	G			T_25.1854.1854.2.dta
RF vs CRF		26	MYL1_RAT	Myosin light chain 1/3, skeletal muscle isoform	427	20781	9	50.3	4.99	3.6
		spot	prot_acc	prot_desc	prot_score	prot_mass	prot_matches	prot_matches_sig	prot_sequences	prot_sequences_sig	prot_cover	prot_pi	pep_query	pep_rank	pep_isbold	pep_isunique	pep_exp_mz	pep_exp_mr	pep_exp_z	pep_calc_mr	pep_delta	pep_miss	pep_score	pep_expect	pep_res_before	pep_seq	pep_res_after	pep_var_mod	pep_var_mod_pos	pep_scan_title
		26	MYL1_RAT	Myosin light chain 1/3, skeletal muscle isoform	427	20781	9	8	9	8	50.3	4.99	2363	1	1	1	484.534	967.054	2	966.55	0.5044	0	30.19	0.35	R	HVLATLGEK	M			T_26.1326.1326.2.dta
		26	MYL1_RAT	Myosin light chain 1/3, skeletal muscle isoform	427	20781	9	8	9	8	50.3	4.99	2685	1	1	1	600.939	1199.86	2	1199.69	0.1759	0	40.13	0.037	K	ITLSQVGDVLR	A			T_26.2102.2102.2.dta
		26	MYL1_RAT	Myosin light chain 1/3, skeletal muscle isoform	427	20781	9	8	9	8	50.3	4.99	2710	1	1	1	606.958	1211.9	2	1213.63	-1.7286	0	48.9	0.0047	R	ALGTNPTNAEVK	K			T_26.1352.1352.2.dta
		26	MYL1_RAT	Myosin light chain 1/3, skeletal muscle isoform	427	20781	9	8	9	8	50.3	4.99	3096	1	1	1	702.196	1402.38	2	1401.66	0.7225	0	57.77	0.00058	K	VLGNPSNEEMNAK	K			T_26.1386.1386.2.dta
		26	MYL1_RAT	Myosin light chain 1/3, skeletal muscle isoform	427	20781	9	8	9	8	50.3	4.99	3242	1	1	1	742.81	1483.6	2	1483.66	-0.0531	0	64.77	0.00011	K	DQGGYEDFVEGLR	V			T_26.2106.2106.2.dta
		26	MYL1_RAT	Myosin light chain 1/3, skeletal muscle isoform	427	20781	9	8	9	8	50.3	4.99	3317	1	1	1	766.057	1530.1	2	1529.75	0.3495	1	59.49	0.00036	K	KVLGNPSNEEMNAK	K			T_26.1251.1251.2.dta
		26	MYL1_RAT	Myosin light chain 1/3, skeletal muscle isoform	427	20781	9	8	9	8	50.3	4.99	3332	1	1	1	771.692	1541.37	2	1540.74	0.6285	1	49	0.004	K	IEFSKEQQEEFK	E			T_26.1551.1551.2.dta
		26	MYL1_RAT	Myosin light chain 1/3, skeletal muscle isoform	427	20781	9	8	9	8	50.3	4.99	3763	1	1	1	630.455	1888.34	3	1889.09	-0.7464	0	40.68	0.022	K	KPAAAAPAPAPAPAPAPAKPK	E			T_26.1238.1238.3.dta
		26	MYL1_RAT	Myosin light chain 1/3, skeletal muscle isoform	427	20781	9	8	9	8	50.3	4.99	4119	1	1	1	759.819	2276.43	3	2275.27	1.1655	1	38.43	0.03	K	KPAAAAPAPAPAPAPAPAKPKEEK	I			T_26.1156.1156.3.dta
RF vs CRF		26	TPM1_RAT	Tropomyosin alpha-1 chain	397	32718	7	22.2	4.69	1.39
		spot	prot_acc	prot_desc	prot_score	prot_mass	prot_matches	prot_matches_sig	prot_sequences	prot_sequences_sig	prot_cover	prot_pi	pep_query	pep_rank	pep_isbold	pep_isunique	pep_exp_mz	pep_exp_mr	pep_exp_z	pep_calc_mr	pep_delta	pep_miss	pep_score	pep_expect	pep_res_before	pep_seq	pep_res_after	pep_var_mod	pep_var_mod_pos	pep_scan_title
		26	TPM1_RAT	Tropomyosin alpha-1 chain	397	32718	9	8	7	7	22.2	4.69	2589	1	1	1	574.041	1146.07	2	1146.6	-0.5272	0	43.23	0.02	K	MEIQEIQLK	E	Oxidation (M)	0.200000000.0	T_26.1670.1670.2.dta
		26	TPM1_RAT	Tropomyosin alpha-1 chain	397	32718	9	8	7	7	22.2	4.69	2882	1	1	1	652.274	1302.53	2	1300.69	1.8452	0	50.41	0.0032	K	QLEDELVSLQK	K			T_26.1894.1894.2.dta
		26	TPM1_RAT	Tropomyosin alpha-1 chain	397	32718	9	8	7	7	22.2	4.69	2953	1	1	1	666.959	1331.9	2	1331.63	0.2715	0	69.1	4.6e-05	K	ATDAEADVASLNR	R			T_26.1548.1548.2.dta
		26	TPM1_RAT	Tropomyosin alpha-1 chain	397	32718	9	8	7	7	22.2	4.69	3199	1	1	1	731.059	1460.1	2	1459.73	0.3768	1	79.4	3.8e-06	K	KATDAEADVASLNR	R			T_26.1450.1450.2.dta
		26	TPM1_RAT	Tropomyosin alpha-1 chain	397	32718	9	8	7	7	22.2	4.69	3224	1	1	0	739.261	1476.51	2	1475.67	0.8329	1	42.09	0.02	K	LEEAEKAADESER	G			T_26.1188.1188.2.dta
		26	TPM1_RAT	Tropomyosin alpha-1 chain	397	32718	9	8	7	7	22.2	4.69	3293	1	1	1	758.682	1515.35	2	1515.81	-0.466	1	50.61	0.0028	R	SKQLEDELVSLQK	K			T_26.1804.1804.2.dta
		26	TPM1_RAT	Tropomyosin alpha-1 chain	397	32718	9	8	7	7	22.2	4.69	3295	1	1	1	506.649	1516.92	3	1515.81	1.1099	1	35.53	0.091	R	SKQLEDELVSLQK	K			T_26.1794.1794.3.dta
		26	TPM1_RAT	Tropomyosin alpha-1 chain	397	32718	9	8	7	7	22.2	4.69	3297	1	1	1	759.742	1517.47	2	1515.81	1.6552	1	65.47	9.2e-05	R	SKQLEDELVSLQK	K			T_26.1782.1782.2.dta
		26	TPM1_RAT	Tropomyosin alpha-1 chain	397	32718	9	8	7	7	22.2	4.69	3586	1	1	0	865.223	1728.43	2	1726.88	1.5467	1	54.73	0.001	R	IQLVEEELDRAQER	L			T_26.1819.1819.2.dta
RF vs CRF		27	APOA1_RAT	Apolipoprotein A-I	748	30100	15	44.4	5.52	7.43
		spot	prot_acc	prot_desc	prot_score	prot_mass	prot_matches	prot_matches_sig	prot_sequences	prot_sequences_sig	prot_cover	prot_pi	pep_query	pep_rank	pep_isbold	pep_isunique	pep_exp_mz	pep_exp_mr	pep_exp_z	pep_calc_mr	pep_delta	pep_miss	pep_score	pep_expect	pep_res_before	pep_seq	pep_res_after	pep_var_mod	pep_var_mod_pos	pep_scan_title
		27	APOA1_RAT	Apolipoprotein A-I	748	30100	18	12	15	12	44.4	5.52	2005	1	1	1	425.305	848.595	2	848.439	0.1556	0	33.44	0.21	K	VVAEEFR	D			T_27.1499.1499.2.dta
		27	APOA1_RAT	Apolipoprotein A-I	748	30100	18	12	15	12	44.4	5.52	2294	1	1	1	527.292	1052.57	2	1052.49	0.0811	0	44.57	0.012	K	IMSMIDEAK	K	Oxidation (M)	0.000200000.0	T_27.1375.1375.2.dta
		27	APOA1_RAT	Apolipoprotein A-I	748	30100	18	12	15	12	44.4	5.52	2390	1	1	1	559.087	1116.16	2	1115.51	0.6529	0	49.79	0.0044	K	FGLYSDQMR	E			T_27.1786.1786.2.dta
		27	APOA1_RAT	Apolipoprotein A-I	748	30100	18	12	15	12	44.4	5.52	2415	1	1	1	566.893	1131.77	2	1131.5	0.269	0	34.18	0.15	K	FGLYSDQMR	E	Oxidation (M)	0.000000020.0	T_27.1654.1654.2.dta
		27	APOA1_RAT	Apolipoprotein A-I	748	30100	18	12	15	12	44.4	5.52	2420	1	1	1	568.893	1135.77	2	1135.62	0.1469	0	39.82	0.041	K	LEPLGTELHK	N			T_27.1530.1530.2.dta
		27	APOA1_RAT	Apolipoprotein A-I	748	30100	18	12	15	12	44.4	5.52	2536	1	1	1	598.422	1194.83	2	1194.53	0.2979	0	49.58	0.0039	K	WNEEVEAYR	Q			T_27.1630.1630.2.dta
		27	APOA1_RAT	Apolipoprotein A-I	748	30100	18	12	15	12	44.4	5.52	2539	1	1	1	599.341	1196.67	2	1196.58	0.0886	1	35.32	0.1	K	IMSMIDEAKK	K	2 Oxidation (M)	0.0202000000.0	T_27.1115.1115.2.dta
		27	APOA1_RAT	Apolipoprotein A-I	748	30100	18	12	15	12	44.4	5.52	2604	1	1	1	614.511	1227.01	2	1226.62	0.3899	0	56.31	0.00087	K	DFATVYVDAVK	D			T_27.2034.2034.2.dta
		27	APOA1_RAT	Apolipoprotein A-I	748	30100	18	12	15	12	44.4	5.52	2878	1	1	1	675.742	1349.47	2	1348.63	0.841	1	52.42	0.0021	R	NEMNKDLENVK	Q	Oxidation (M)	0.00200000000.0	T_27.1162.1162.2.dta
		27	APOA1_RAT	Apolipoprotein A-I	748	30100	18	12	15	12	44.4	5.52	2880	1	1	1	676.833	1351.65	2	1351.69	-0.036	0	35	0.11	K	NHPTLIEYHTK	A			T_27.1346.1346.2.dta
		27	APOA1_RAT	Apolipoprotein A-I	748	30100	18	12	15	12	44.4	5.52	2942	1	1	1	688.73	1375.45	2	1374.75	0.6951	1	37.68	0.062	R	QKLEPLGTELHK	N	Gln->pyro-Glu (N-term Q)	1.000000000000.0	T_27.1643.1643.2.dta
		27	APOA1_RAT	Apolipoprotein A-I	748	30100	18	12	15	12	44.4	5.52	2945	1	1	1	459.735	1376.18	3	1374.75	1.4337	1	51.8	0.0024	R	QKLEPLGTELHK	N	Gln->pyro-Glu (N-term Q)	1.000000000000.0	T_27.1642.1642.3.dta
		27	APOA1_RAT	Apolipoprotein A-I	748	30100	18	12	15	12	44.4	5.52	3031	1	1	1	709.327	1416.64	2	1416.63	0.0061	0	58.84	0.00046	K	MQPHLDEFQEK	W	Oxidation (M)	0.20000000000.0	T_27.1460.1460.2.dta
		27	APOA1_RAT	Apolipoprotein A-I	748	30100	18	12	15	12	44.4	5.52	3108	1	1	1	728.113	1454.21	2	1453.78	0.4302	1	52.94	0.0017	R	VKDFATVYVDAVK	D			T_27.1855.1855.2.dta
		27	APOA1_RAT	Apolipoprotein A-I	748	30100	18	12	15	12	44.4	5.52	3116	1	1	1	731.209	1460.4	2	1459.68	0.7202	0	75.31	9.8e-06	R	DYVSQFESSTLGK	Q			T_27.2068.2068.2.dta
		27	APOA1_RAT	Apolipoprotein A-I	748	30100	18	12	15	12	44.4	5.52	3785	1	1	1	938.792	1875.57	2	1874.86	0.7048	1	77.46	4.6e-06	K	DSGRDYVSQFESSTLGK	Q			T_27.1914.1914.2.dta
		27	APOA1_RAT	Apolipoprotein A-I	748	30100	18	12	15	12	44.4	5.52	3787	1	1	1	626.383	1876.13	3	1874.86	1.2625	1	31.26	0.19	K	DSGRDYVSQFESSTLGK	Q			T_27.1910.1910.3.dta
		27	APOA1_RAT	Apolipoprotein A-I	748	30100	18	12	15	12	44.4	5.52	3859	1	1	1	646.782	1937.32	3	1936.04	1.2824	1	43.03	0.012	R	LTEIKNHPTLIEYHTK	A			T_27.1438.1438.3.dta
RF vs CRF		28	PRDX6_RAT	Peroxiredoxin-6	294	24860	6	31.7	5.64	1.35
		spot	prot_acc	prot_desc	prot_score	prot_mass	prot_matches	prot_matches_sig	prot_sequences	prot_sequences_sig	prot_cover	prot_pi	pep_query	pep_rank	pep_isbold	pep_isunique	pep_exp_mz	pep_exp_mr	pep_exp_z	pep_calc_mr	pep_delta	pep_miss	pep_score	pep_expect	pep_res_before	pep_seq	pep_res_after	pep_var_mod	pep_var_mod_pos	pep_scan_title
		28	PRDX6_RAT	Peroxiredoxin-6	294	24860	6	5	6	5	31.7	5.64	1136	1	1	1	575.718	1149.42	2	1148.66	0.7627	1	42.87	0.025	R	VVFIFGPDKK	L			T_28.1898.1898.2.dta
		28	PRDX6_RAT	Peroxiredoxin-6	294	24860	6	5	6	5	31.7	5.64	2030	1	1	1	664.737	1327.46	2	1327.71	-0.2531	1	44.64	0.016	K	LPFPIIDDKDR	D			T_28.1968.1968.2.dta
		28	PRDX6_RAT	Peroxiredoxin-6	294	24860	6	5	6	5	31.7	5.64	2185	1	1	1	682.753	1363.49	2	1362.64	0.8495	0	44.33	0.017	K	DINAYNGAAPTEK	L			T_28.1438.1438.2.dta
		28	PRDX6_RAT	Peroxiredoxin-6	294	24860	6	5	6	5	31.7	5.64	3675	1	1	1	873.051	1744.09	2	1743.86	0.2268	0	31.16	0.33	K	GESVMVLPTLPEEEAK	Q	Oxidation (M)	0.0000100000000000.0	T_28.1951.1951.2.dta
		28	PRDX6_RAT	Peroxiredoxin-6	294	24860	6	5	6	5	31.7	5.64	4094	1	1	1	937.052	1872.09	2	1871.95	0.1344	1	59.05	0.0005	K	KGESVMVLPTLPEEEAK	Q	Oxidation (M)	0.00000100000000000.0	T_28.1786.1786.2.dta
		28	PRDX6_RAT	Peroxiredoxin-6	294	24860	6	5	6	5	31.7	5.64	4747	1	1	1	1070.43	2138.84	2	2139.12	-0.2778	0	71.48	2.7e-05	R	VVDSLQLTASNPVATPVDWK	K			T_28.2182.2182.2.dta
RF vs CRF		29	ACTS_RAT	Actin, alpha skeletal muscle	425	42366	7	17.5	5.23	1.76
		spot	prot_acc	prot_desc	prot_score	prot_mass	prot_matches	prot_matches_sig	prot_sequences	prot_sequences_sig	prot_cover	prot_pi	pep_query	pep_rank	pep_isbold	pep_isunique	pep_exp_mz	pep_exp_mr	pep_exp_z	pep_calc_mr	pep_delta	pep_miss	pep_score	pep_expect	pep_res_before	pep_seq	pep_res_after	pep_var_mod	pep_var_mod_pos	pep_scan_title
		29	ACTS_RAT	Actin, alpha skeletal muscle	425	42366	12	10	7	6	17.5	5.23	2589	1	1	1	1161.62	1160.62	1	1160.61	0.0056	0	34.85	0.14	K	EITALAPSTMK	I			T_29.1666.1666.1.dta
		29	ACTS_RAT	Actin, alpha skeletal muscle	425	42366	12	10	7	6	17.5	5.23	2590	1	1	1	581.971	1161.93	2	1160.61	1.317	0	50.74	0.0033	K	EITALAPSTMK	I			T_29.1678.1678.2.dta
		29	ACTS_RAT	Actin, alpha skeletal muscle	425	42366	12	10	7	6	17.5	5.23	3236	1	1	1	742.78	1483.55	2	1482.67	0.8725	0	47.27	0.0059	K	QEYDEAGPSIVHR	K	Gln->pyro-Glu (N-term Q)	1.0000000000000.0	T_29.1619.1619.2.dta
		29	ACTS_RAT	Actin, alpha skeletal muscle	425	42366	12	10	7	6	17.5	5.23	3263	1	1	1	751.705	1501.4	2	1499.7	1.6952	0	46.5	0.0072	K	QEYDEAGPSIVHR	K			T_29.1438.1438.2.dta
		29	ACTS_RAT	Actin, alpha skeletal muscle	425	42366	12	10	7	6	17.5	5.23	3352	1	1	1	783.182	1564.35	2	1563.8	0.5492	1	47.03	0.006	R	MQKEITALAPSTMK	I	Oxidation (M)	0.00000000000020.0	T_29.1475.1475.2.dta
		29	ACTS_RAT	Actin, alpha skeletal muscle	425	42366	12	10	7	6	17.5	5.23	3406	1	1	1	806.868	1611.72	2	1610.77	0.952	1	32.08	0.18	K	QEYDEAGPSIVHRK	C	Gln->pyro-Glu (N-term Q)	1.00000000000000.0	T_29.1480.1480.2.dta
		29	ACTS_RAT	Actin, alpha skeletal muscle	425	42366	12	10	7	6	17.5	5.23	3632	1	1	1	896.151	1790.29	2	1789.88	0.4028	0	89.76	2.9e-07	K	SYELPDGQVITIGNER	F			T_29.1951.1951.2.dta
		29	ACTS_RAT	Actin, alpha skeletal muscle	425	42366	12	10	7	6	17.5	5.23	4120	1	1	1	1132.36	2262.7	2	2261.01	1.6942	0	85.77	5.4e-07	K	DLYANNVMSGGTTMYPGIADR	M	Oxidation (M)	0.000000020000000000000.0	T_29.1886.1886.2.dta
		29	ACTS_RAT	Actin, alpha skeletal muscle	425	42366	12	10	7	6	17.5	5.23	4129	1	1	1	760.29	2277.85	3	2277	0.8431	0	42.94	0.01	K	DLYANNVMSGGTTMYPGIADR	M	2 Oxidation (M)	0.000000020000020000000.0	T_29.1780.1780.3.dta
		29	ACTS_RAT	Actin, alpha skeletal muscle	425	42366	12	10	7	6	17.5	5.23	4130	1	1	1	1139.99	2277.96	2	2277	0.9573	0	62.22	0.00012	K	DLYANNVMSGGTTMYPGIADR	M	2 Oxidation (M)	0.000000020000020000000.0	T_29.1775.1775.2.dta
		29	ACTS_RAT	Actin, alpha skeletal muscle	425	42366	12	10	7	6	17.5	5.23	4170	1	1	1	792.532	2374.58	3	2373.11	1.4661	1	41.03	0.015	R	KDLYANNVMSGGTTMYPGIADR	M			T_29.1851.1851.3.dta
		29	ACTS_RAT	Actin, alpha skeletal muscle	425	42366	12	10	7	6	17.5	5.23	4180	1	1	1	1203.9	2405.8	2	2405.1	0.6963	1	74.72	6.4e-06	R	KDLYANNVMSGGTTMYPGIADR	M	2 Oxidation (M)	0.0000000020000020000000.0	T_29.1612.1612.2.dta
RF vs CRF		30	ACTS_RAT	Actin, alpha skeletal muscle	470	42366	7	24.7	5.23	2.88
		spot	prot_acc	prot_desc	prot_score	prot_mass	prot_matches	prot_matches_sig	prot_sequences	prot_sequences_sig	prot_cover	prot_pi	pep_query	pep_rank	pep_isbold	pep_isunique	pep_exp_mz	pep_exp_mr	pep_exp_z	pep_calc_mr	pep_delta	pep_miss	pep_score	pep_expect	pep_res_before	pep_seq	pep_res_after	pep_var_mod	pep_var_mod_pos	pep_scan_title
		30	ACTS_RAT	Actin, alpha skeletal muscle	470	42366	17	14	7	5	24.7	5.23	2159	1	1	1	998.519	997.512	1	997.479	0.0329	0	32.01	0.24	R	DLTDYLMK	I			T_30.2094.2094.1.dta
		30	ACTS_RAT	Actin, alpha skeletal muscle	470	42366	17	14	7	5	24.7	5.23	2161	1	1	1	500.163	998.312	2	997.479	0.8328	0	47.97	0.0065	R	DLTDYLMK	I			T_30.2090.2090.2.dta
		30	ACTS_RAT	Actin, alpha skeletal muscle	470	42366	17	14	7	5	24.7	5.23	2183	1	1	1	1015.64	1014.63	1	1013.47	1.1598	0	44.49	0.016	R	DLTDYLMK	I	Oxidation (M)	0.00000020.0	T_30.1920.1920.1.dta
		30	ACTS_RAT	Actin, alpha skeletal muscle	470	42366	17	14	7	5	24.7	5.23	2364	1	1	1	1161.62	1160.61	1	1160.61	-0.0034	0	36	0.1	K	EITALAPSTMK	I			T_30.1663.1663.1.dta
		30	ACTS_RAT	Actin, alpha skeletal muscle	470	42366	17	14	7	5	24.7	5.23	3011	1	1	1	742.355	1482.7	2	1482.67	0.0215	0	33.71	0.14	K	QEYDEAGPSIVHR	K	Gln->pyro-Glu (N-term Q)	1.0000000000000.0	T_30.1620.1620.2.dta
		30	ACTS_RAT	Actin, alpha skeletal muscle	470	42366	17	14	7	5	24.7	5.23	3558	1	1	1	896.159	1790.3	2	1789.88	0.4196	0	58.64	0.00038	K	SYELPDGQVITIGNER	F			T_30.2166.2166.2.dta
		30	ACTS_RAT	Actin, alpha skeletal muscle	470	42366	17	14	7	5	24.7	5.23	3559	1	1	1	896.178	1790.34	2	1789.88	0.4562	0	58.53	0.00039	K	SYELPDGQVITIGNER	F			T_30.1972.1972.2.dta
		30	ACTS_RAT	Actin, alpha skeletal muscle	470	42366	17	14	7	5	24.7	5.23	4116	1	1	1	1124.19	2246.36	2	2245.01	1.3451	0	91.38	1.5e-07	K	DLYANNVMSGGTTMYPGIADR	M			T_30.2058.2058.2.dta
		30	ACTS_RAT	Actin, alpha skeletal muscle	470	42366	17	14	7	5	24.7	5.23	4128	1	1	1	1131.86	2261.7	2	2261.01	0.6902	0	97.77	3.4e-08	K	DLYANNVMSGGTTMYPGIADR	M	Oxidation (M)	0.000000000000020000000.0	T_30.1947.1947.2.dta
		30	ACTS_RAT	Actin, alpha skeletal muscle	470	42366	17	14	7	5	24.7	5.23	4145	1	1	1	1139.71	2277.4	2	2277	0.3993	0	65.9	5.3e-05	K	DLYANNVMSGGTTMYPGIADR	M	2 Oxidation (M)	0.000000020000020000000.0	T_30.1783.1783.2.dta
		30	ACTS_RAT	Actin, alpha skeletal muscle	470	42366	17	14	7	5	24.7	5.23	4231	1	1	1	1188.09	2374.17	2	2373.11	1.0641	1	88.72	2.6e-07	R	KDLYANNVMSGGTTMYPGIADR	M			T_30.1854.1854.2.dta
		30	ACTS_RAT	Actin, alpha skeletal muscle	470	42366	17	14	7	5	24.7	5.23	4243	1	1	1	1195.92	2389.83	2	2389.1	0.7292	1	74.11	7.5e-06	R	KDLYANNVMSGGTTMYPGIADR	M	Oxidation (M)	0.0000000020000000000000.0	T_30.1712.1712.2.dta
		30	ACTS_RAT	Actin, alpha skeletal muscle	470	42366	17	14	7	5	24.7	5.23	4244	1	1	1	797.696	2390.07	3	2389.1	0.962	1	62.49	0.00011	R	KDLYANNVMSGGTTMYPGIADR	M	Oxidation (M)	0.0000000000000020000000.0	T_30.1754.1754.3.dta
		30	ACTS_RAT	Actin, alpha skeletal muscle	470	42366	17	14	7	5	24.7	5.23	4256	1	1	1	1203.82	2405.63	2	2405.1	0.5283	1	71.82	1.2e-05	R	KDLYANNVMSGGTTMYPGIADR	M	2 Oxidation (M)	0.0000000020000020000000.0	T_30.1614.1614.2.dta
		30	ACTS_RAT	Actin, alpha skeletal muscle	470	42366	17	14	7	5	24.7	5.23	4257	1	1	1	803.111	2406.31	3	2405.1	1.2117	1	58.03	0.0003	R	KDLYANNVMSGGTTMYPGIADR	M	2 Oxidation (M)	0.0000000020000020000000.0	T_30.1598.1598.3.dta
		30	ACTS_RAT	Actin, alpha skeletal muscle	470	42366	17	14	7	5	24.7	5.23	4338	1	1	1	1269.51	2537	2	2535.15	1.8526	0	88.47	2.5e-07	K	LCYVALDFENEMATAASSSSLEK	S			T_30.2394.2394.2.dta
		30	ACTS_RAT	Actin, alpha skeletal muscle	470	42366	17	14	7	5	24.7	5.23	4354	1	1	1	1276.93	2551.84	2	2551.15	0.6957	0	107.28	3.3e-09	K	LCYVALDFENEMATAASSSSLEK	S	Oxidation (M)	0.00000000000200000000000.0	T_30.2115.2115.2.dta
RF vs CRF		31	Q5FVM2_RAT	Proteaseome (Prosome, macropain) 28 subunit, 3	198	29602	3	15.7	5.69	0.62
		spot	prot_acc	prot_desc	prot_score	prot_mass	prot_matches	prot_matches_sig	prot_sequences	prot_sequences_sig	prot_cover	prot_pi	pep_query	pep_rank	pep_isbold	pep_isunique	pep_exp_mz	pep_exp_mr	pep_exp_z	pep_calc_mr	pep_delta	pep_miss	pep_score	pep_expect	pep_res_before	pep_seq	pep_res_after	pep_var_mod	pep_var_mod_pos	pep_scan_title
		31	Q5FVM2_RAT	Proteaseome (Prosome, macropain) 28 subunit, 3	198	29602	4	4	3	3	15.7	5.69	3127	1	1	1	738.722	1475.43	2	1473.77	1.6655	0	64.03	0.00013	R	NQYVTLHDMILK	N			T_31.1910.1910.2.dta
		31	Q5FVM2_RAT	Proteaseome (Prosome, macropain) 28 subunit, 3	198	29602	4	4	3	3	15.7	5.69	3159	1	1	1	746.239	1490.46	2	1489.76	0.7038	0	51.97	0.0021	R	NQYVTLHDMILK	N	Oxidation (M)	0.000000002000.0	T_31.1679.1679.2.dta
		31	Q5FVM2_RAT	Proteaseome (Prosome, macropain) 28 subunit, 3	198	29602	4	4	3	3	15.7	5.69	3302	1	1	1	791.977	1581.94	2	1581.71	0.2309	1	53.79	0.0013	R	RLDECEEAFQGTK	V			T_31.1434.1434.2.dta
		31	Q5FVM2_RAT	Proteaseome (Prosome, macropain) 28 subunit, 3	198	29602	4	4	3	3	15.7	5.69	3445	1	1	1	834.965	1667.91	2	1667.8	0.1142	0	79.81	3e-06	R	TVESEAASYLDQISR	Y			T_31.2198.2198.2.dta
RF vs CRF		31	CDV3_RAT	Protein CDV3 homolog	164	24296	3	19.5	5.7	0.55
		spot	prot_acc	prot_desc	prot_score	prot_mass	prot_matches	prot_matches_sig	prot_sequences	prot_sequences_sig	prot_cover	prot_pi	pep_query	pep_rank	pep_isbold	pep_isunique	pep_exp_mz	pep_exp_mr	pep_exp_z	pep_calc_mr	pep_delta	pep_miss	pep_score	pep_expect	pep_res_before	pep_seq	pep_res_after	pep_var_mod	pep_var_mod_pos	pep_scan_title
		31	CDV3_RAT	Protein CDV3 homolog	164	24296	3	3	3	3	19.5	5.7	2182	1	1	1	470.104	938.193	2	937.451	0.7429	0	39.78	0.039	K	EVDYSGLR	V			T_31.1530.1530.2.dta
		31	CDV3_RAT	Protein CDV3 homolog	164	24296	3	3	3	3	19.5	5.7	2187	1	1	1	472.151	942.288	2	940.465	1.8222	0	47.61	0.0074	R	SLDNFFAK	R			T_31.1962.1962.2.dta
		31	CDV3_RAT	Protein CDV3 homolog	164	24296	3	3	3	3	19.5	5.7	4240	1	1	1	816.075	2445.2	3	2444.14	1.0637	0	76.66	4e-06	R	AANAASGAGGSSAAAGSRPGDGGSLGSGAR	S			T_31.1222.1222.3.dta
RF vs CRF		31	HDHD2_RAT	Haloacid dehalogenase-like hydrolase domain-containing protein 2	165	28932	3	14.7	5.65	0.45
		spot	prot_acc	prot_desc	prot_score	prot_mass	prot_matches	prot_matches_sig	prot_sequences	prot_sequences_sig	prot_cover	prot_pi	pep_query	pep_rank	pep_isbold	pep_isunique	pep_exp_mz	pep_exp_mr	pep_exp_z	pep_calc_mr	pep_delta	pep_miss	pep_score	pep_expect	pep_res_before	pep_seq	pep_res_after	pep_var_mod	pep_var_mod_pos	pep_scan_title
		31	HDHD2_RAT	Haloacid dehalogenase-like hydrolase domain-containing protein 2	165	28932	3	3	3	3	14.7	5.65	2258	1	1	1	499.128	996.242	2	995.544	0.6976	0	39.45	0.041	K	TFFLEALR	D			T_31.2254.2254.2.dta
		31	HDHD2_RAT	Haloacid dehalogenase-like hydrolase domain-containing protein 2	165	28932	3	3	3	3	14.7	5.65	2941	1	1	1	687.684	1373.35	2	1372.84	0.5097	0	43.83	0.015	R	LLLDGAPLIAIHK	A			T_31.2082.2082.2.dta
		31	HDHD2_RAT	Haloacid dehalogenase-like hydrolase domain-containing protein 2	165	28932	3	3	3	3	14.7	5.65	3596	1	1	1	880.305	1758.6	2	1756.9	1.6921	0	81.6	1.9e-06	R	DDVDGAQNIGMLGILVK	T			T_31.2368.2368.2.dta
RF vs CRF		32	CAZA2_RAT	F-actin-capping protein subunit alpha-2	435	33118	8	41.3	5.57	2.28
		spot	prot_acc	prot_desc	prot_score	prot_mass	prot_matches	prot_matches_sig	prot_sequences	prot_sequences_sig	prot_cover	prot_pi	pep_query	pep_rank	pep_isbold	pep_isunique	pep_exp_mz	pep_exp_mr	pep_exp_z	pep_calc_mr	pep_delta	pep_miss	pep_score	pep_expect	pep_res_before	pep_seq	pep_res_after	pep_var_mod	pep_var_mod_pos	pep_scan_title
		32	CAZA2_RAT	F-actin-capping protein subunit alpha-2	435	33118	14	9	8	5	41.3	5.57	2012	1	1	1	435.45	868.884	2	868.524	0.3602	1	35.83	0.1	R	RQLPVTR	T			T_32.1146.1146.2.dta
		32	CAZA2_RAT	F-actin-capping protein subunit alpha-2	435	33118	14	9	8	5	41.3	5.57	2023	1	1	1	438.874	875.733	2	875.471	0.2616	0	50.75	0.0042	R	TSVETALR	A			T_32.1450.1450.2.dta
		32	CAZA2_RAT	F-actin-capping protein subunit alpha-2	435	33118	14	9	8	5	41.3	5.57	2500	1	1	1	1197.87	1196.87	1	1196.69	0.179	0	34.36	0.13	R	LLLNNDNLLR	E			T_32.2000.2000.1.dta
		32	CAZA2_RAT	F-actin-capping protein subunit alpha-2	435	33118	14	9	8	5	41.3	5.57	3190	1	1	1	762.806	1523.6	2	1522.69	0.91	0	55.4	0.00093	K	EHYPNGVCTVYGK	K			T_32.1447.1447.2.dta
		32	CAZA2_RAT	F-actin-capping protein subunit alpha-2	435	33118	14	9	8	5	41.3	5.57	3571	1	1	1	874.568	1747.12	2	1746.86	0.2581	0	36.92	0.057	K	DIQDSLTVSNEVQTAK	E			T_32.1985.1985.2.dta
		32	CAZA2_RAT	F-actin-capping protein subunit alpha-2	435	33118	14	9	8	5	41.3	5.57	3572	1	1	1	874.583	1747.15	2	1746.86	0.2879	0	47.26	0.0053	K	DIQDSLTVSNEVQTAK	E			T_32.2448.2448.2.dta
		32	CAZA2_RAT	F-actin-capping protein subunit alpha-2	435	33118	14	9	8	5	41.3	5.57	3574	1	1	1	874.713	1747.41	2	1746.86	0.5479	0	63.82	0.00012	K	DIQDSLTVSNEVQTAK	E			T_32.1782.1782.2.dta
		32	CAZA2_RAT	F-actin-capping protein subunit alpha-2	435	33118	14	9	8	5	41.3	5.57	3575	1	1	1	874.979	1747.94	2	1746.86	1.0803	0	34.25	0.11	K	DIQDSLTVSNEVQTAK	E			T_32.2197.2197.2.dta
		32	CAZA2_RAT	F-actin-capping protein subunit alpha-2	435	33118	14	9	8	5	41.3	5.57	4040	1	1	1	703.301	2106.88	3	2106.02	0.8638	0	31.14	0.18	R	EGAAHAFAQYNLDQFTPVK	I			T_32.2008.2008.3.dta
		32	CAZA2_RAT	F-actin-capping protein subunit alpha-2	435	33118	14	9	8	5	41.3	5.57	4116	1	1	1	1087.19	2172.36	2	2172.06	0.2981	0	67.78	3.7e-05	K	VDGQQTIIACIESHQFQAK	N			T_32.2120.2120.2.dta
		32	CAZA2_RAT	F-actin-capping protein subunit alpha-2	435	33118	14	9	8	5	41.3	5.57	4117	1	1	1	725.455	2173.34	3	2172.06	1.2798	0	47.72	0.0037	K	VDGQQTIIACIESHQFQAK	N			T_32.2108.2108.3.dta
		32	CAZA2_RAT	F-actin-capping protein subunit alpha-2	435	33118	14	9	8	5	41.3	5.57	4501	1	1	1	995.405	2983.19	3	2982.34	0.8497	0	53.34	0.00064	K	IVEAAENEYQTAISENYQTMSDTTFK	A			T_32.2158.2158.3.dta
		32	CAZA2_RAT	F-actin-capping protein subunit alpha-2	435	33118	14	9	8	5	41.3	5.57	4502	1	1	1	1493.01	2984	2	2982.34	1.6594	0	95.81	3.7e-08	K	IVEAAENEYQTAISENYQTMSDTTFK	A			T_32.2154.2154.2.dta
		32	CAZA2_RAT	F-actin-capping protein subunit alpha-2	435	33118	14	9	8	5	41.3	5.57	4510	1	1	1	1000.96	2999.86	3	2998.34	1.5192	0	72.79	7.8e-06	K	IVEAAENEYQTAISENYQTMSDTTFK	A	Oxidation (M)	0.00000000000000000002000000.0	T_32.1958.1958.3.dta
RF vs CRF		33	ACTS_RAT	Actin, alpha skeletal muscle	1156	42366	20	62.6	5.23	40.5
		spot	prot_acc	prot_desc	prot_score	prot_mass	prot_matches	prot_matches_sig	prot_sequences	prot_sequences_sig	prot_cover	prot_pi	pep_query	pep_rank	pep_isbold	pep_isunique	pep_exp_mz	pep_exp_mr	pep_exp_z	pep_calc_mr	pep_delta	pep_miss	pep_score	pep_expect	pep_res_before	pep_seq	pep_res_after	pep_var_mod	pep_var_mod_pos	pep_scan_title
		33	ACTS_RAT	Actin, alpha skeletal muscle	1156	42366	50	39	20	17	62.6	5.23	1931	1	1	0	976.525	975.518	1	975.441	0.0771	0	33.87	0.2	K	AGFAGDDAPR	A			T_33.1334.1334.1.dta
		33	ACTS_RAT	Actin, alpha skeletal muscle	1156	42366	50	39	20	17	62.6	5.23	1959	1	1	0	997.897	996.89	1	997.479	-0.5891	0	42.93	0.019	R	DLTDYLMK	I			T_33.2169.2169.1.dta
		33	ACTS_RAT	Actin, alpha skeletal muscle	1156	42366	50	39	20	17	62.6	5.23	1961	1	1	0	500.063	998.111	2	997.479	0.6318	0	37	0.082	R	DLTDYLMK	I			T_33.2144.2144.2.dta
		33	ACTS_RAT	Actin, alpha skeletal muscle	1156	42366	50	39	20	17	62.6	5.23	1987	1	1	0	1014.56	1013.55	1	1013.47	0.0778	0	41.05	0.034	R	DLTDYLMK	I	Oxidation (M)	0.00000020.0	T_33.1944.1944.1.dta
		33	ACTS_RAT	Actin, alpha skeletal muscle	1156	42366	50	39	20	17	62.6	5.23	2154	1	1	1	566.165	1130.32	2	1129.54	0.7751	0	50.09	0.004	R	GYSFVTTAER	E			T_33.1679.1679.2.dta
		33	ACTS_RAT	Actin, alpha skeletal muscle	1156	42366	50	39	20	17	62.6	5.23	2224	1	1	0	1161.48	1160.47	1	1160.61	-0.1364	0	38.59	0.058	K	EITALAPSTMK	I			T_33.1668.1668.1.dta
		33	ACTS_RAT	Actin, alpha skeletal muscle	1156	42366	50	39	20	17	62.6	5.23	2226	1	1	0	581.604	1161.19	2	1160.61	0.5814	0	61.09	0.00031	K	EITALAPSTMK	I			T_33.1694.1694.2.dta
		33	ACTS_RAT	Actin, alpha skeletal muscle	1156	42366	50	39	20	17	62.6	5.23	2252	1	1	0	586.346	1170.68	2	1170.56	0.1135	0	41.24	0.03	R	HQGVMVGMGQK	D			T_33.1387.1387.2.dta
		33	ACTS_RAT	Actin, alpha skeletal muscle	1156	42366	50	39	20	17	62.6	5.23	2262	1	1	0	1177.63	1176.62	1	1176.61	0.0187	0	44.33	0.015	K	EITALAPSTMK	I	Oxidation (M)	0.00000000020.0	T_33.1506.1506.1.dta
		33	ACTS_RAT	Actin, alpha skeletal muscle	1156	42366	50	39	20	17	62.6	5.23	2263	1	1	0	589.628	1177.24	2	1176.61	0.6358	0	35.9	0.1	K	EITALAPSTMK	I	Oxidation (M)	0.00000000020.0	T_33.1595.1595.2.dta
		33	ACTS_RAT	Actin, alpha skeletal muscle	1156	42366	50	39	20	17	62.6	5.23	2291	1	1	0	595.268	1188.52	2	1186.56	1.9627	0	32.22	0.25	R	HQGVMVGMGQK	D	Oxidation (M)	0.00002000000.0	T_33.1263.1263.2.dta
		33	ACTS_RAT	Actin, alpha skeletal muscle	1156	42366	50	39	20	17	62.6	5.23	2319	1	1	0	600.259	1198.5	2	1197.7	0.8046	0	40.04	0.036	R	AVFPSIVGRPR	H			T_33.1832.1832.2.dta
		33	ACTS_RAT	Actin, alpha skeletal muscle	1156	42366	50	39	20	17	62.6	5.23	2330	1	1	0	602.387	1202.76	2	1202.55	0.2056	0	42.57	0.022	R	HQGVMVGMGQK	D	2 Oxidation (M)	0.00002002000.0	T_33.1026.1026.2.dta
		33	ACTS_RAT	Actin, alpha skeletal muscle	1156	42366	50	39	20	17	62.6	5.23	2724	1	1	0	678.09	1354.16	2	1353.62	0.5486	1	49.75	0.0037	K	DSYVGDEAQSKR	G			T_33.1190.1190.2.dta
		33	ACTS_RAT	Actin, alpha skeletal muscle	1156	42366	50	39	20	17	62.6	5.23	3017	1	1	1	1483.69	1482.68	1	1482.67	0.0098	0	36.96	0.065	K	QEYDEAGPSIVHR	K	Gln->pyro-Glu (N-term Q)	1.0000000000000.0	T_33.1671.1671.1.dta
		33	ACTS_RAT	Actin, alpha skeletal muscle	1156	42366	50	39	20	17	62.6	5.23	3018	1	1	1	742.573	1483.13	2	1482.67	0.4575	0	42.9	0.016	K	QEYDEAGPSIVHR	K	Gln->pyro-Glu (N-term Q)	1.0000000000000.0	T_33.1638.1638.2.dta
		33	ACTS_RAT	Actin, alpha skeletal muscle	1156	42366	50	39	20	17	62.6	5.23	3050	1	1	1	750.917	1499.82	2	1499.7	0.1194	0	50.43	0.0029	K	QEYDEAGPSIVHR	K			T_33.1534.1534.2.dta
		33	ACTS_RAT	Actin, alpha skeletal muscle	1156	42366	50	39	20	17	62.6	5.23	3053	1	1	1	501.337	1500.99	3	1499.7	1.2893	0	47.82	0.0053	K	QEYDEAGPSIVHR	K			T_33.1494.1494.3.dta
		33	ACTS_RAT	Actin, alpha skeletal muscle	1156	42366	50	39	20	17	62.6	5.23	3259	1	1	1	806.702	1611.39	2	1610.77	0.6196	1	32.55	0.17	K	QEYDEAGPSIVHRK	C	Gln->pyro-Glu (N-term Q)	1.00000000000000.0	T_33.1496.1496.2.dta
		33	ACTS_RAT	Actin, alpha skeletal muscle	1156	42366	50	39	20	17	62.6	5.23	3280	1	1	0	542.472	1624.39	3	1622.83	1.5592	1	35.1	0.097	R	LDLAGRDLTDYLMK	I			T_33.2208.2208.3.dta
		33	ACTS_RAT	Actin, alpha skeletal muscle	1156	42366	50	39	20	17	62.6	5.23	3287	1	1	1	543.538	1627.59	3	1626.84	0.7556	1	32.17	0.18	R	GYSFVTTAEREIVR	D			T_33.2042.2042.3.dta
		33	ACTS_RAT	Actin, alpha skeletal muscle	1156	42366	50	39	20	17	62.6	5.23	3314	1	1	0	547.561	1639.66	3	1638.83	0.8313	1	38.12	0.043	R	LDLAGRDLTDYLMK	I	Oxidation (M)	0.00000000000020.0	T_33.2086.2086.3.dta
		33	ACTS_RAT	Actin, alpha skeletal muscle	1156	42366	50	39	20	17	62.6	5.23	3620	1	1	0	895.021	1788.03	2	1789.88	-1.8562	0	90.38	2.5e-07	K	SYELPDGQVITIGNER	F			T_33.2237.2237.2.dta
		33	ACTS_RAT	Actin, alpha skeletal muscle	1156	42366	50	39	20	17	62.6	5.23	3623	1	1	0	895.88	1789.75	2	1789.88	-0.1386	0	41.65	0.018	K	SYELPDGQVITIGNER	F			T_33.2444.2444.2.dta
		33	ACTS_RAT	Actin, alpha skeletal muscle	1156	42366	50	39	20	17	62.6	5.23	3624	1	1	0	1790.81	1789.81	1	1789.88	-0.0789	0	74.36	9.9e-06	K	SYELPDGQVITIGNER	F			T_33.2158.2158.1.dta
		33	ACTS_RAT	Actin, alpha skeletal muscle	1156	42366	50	39	20	17	62.6	5.23	3626	1	1	0	896.315	1790.62	2	1789.88	0.7312	0	74.61	9.6e-06	K	SYELPDGQVITIGNER	F			T_33.2216.2216.2.dta
		33	ACTS_RAT	Actin, alpha skeletal muscle	1156	42366	50	39	20	17	62.6	5.23	3627	1	1	0	896.352	1790.69	2	1789.88	0.8046	0	70.11	2.7e-05	K	SYELPDGQVITIGNER	F			T_33.2006.2006.2.dta
		33	ACTS_RAT	Actin, alpha skeletal muscle	1156	42366	50	39	20	17	62.6	5.23	3628	1	1	0	597.915	1790.72	3	1789.88	0.8391	0	38.34	0.041	K	SYELPDGQVITIGNER	F			T_33.2160.2160.3.dta
		33	ACTS_RAT	Actin, alpha skeletal muscle	1156	42366	50	39	20	17	62.6	5.23	3629	1	1	0	1791.98	1790.97	1	1789.88	1.0891	0	63.9	0.00011	K	SYELPDGQVITIGNER	F			T_33.2156.2156.1.dta
		33	ACTS_RAT	Actin, alpha skeletal muscle	1156	42366	50	39	20	17	62.6	5.23	3905	1	1	1	652.666	1954.98	3	1955.04	-0.0602	0	33.63	0.1	R	VAPEEHPTLLTEAPLNPK	A			T_33.1780.1780.3.dta
		33	ACTS_RAT	Actin, alpha skeletal muscle	1156	42366	50	39	20	17	62.6	5.23	3907	1	1	1	979.455	1956.9	2	1955.04	1.8599	0	61.91	0.00015	R	VAPEEHPTLLTEAPLNPK	A			T_33.1784.1784.2.dta
		33	ACTS_RAT	Actin, alpha skeletal muscle	1156	42366	50	39	20	17	62.6	5.23	4301	1	1	1	1123.89	2245.76	2	2245.01	0.7491	0	93.46	9.5e-08	K	DLYANNVMSGGTTMYPGIADR	M			T_33.2104.2104.2.dta
		33	ACTS_RAT	Actin, alpha skeletal muscle	1156	42366	50	39	20	17	62.6	5.23	4322	1	1	1	1132.26	2262.5	2	2261.01	1.4862	0	86.11	5e-07	K	DLYANNVMSGGTTMYPGIADR	M	Oxidation (M)	0.000000020000000000000.0	T_33.1937.1937.2.dta
		33	ACTS_RAT	Actin, alpha skeletal muscle	1156	42366	50	39	20	17	62.6	5.23	4335	1	1	1	1139.91	2277.8	2	2277	0.7953	0	80.79	1.7e-06	K	DLYANNVMSGGTTMYPGIADR	M	2 Oxidation (M)	0.000000020000020000000.0	T_33.1821.1821.2.dta
		33	ACTS_RAT	Actin, alpha skeletal muscle	1156	42366	50	39	20	17	62.6	5.23	4400	1	1	0	784.834	2351.48	3	2350.07	1.4114	1	47.59	0.0033	R	HQGVMVGMGQKDSYVGDEAQSK	R			T_33.1470.1470.3.dta
		33	ACTS_RAT	Actin, alpha skeletal muscle	1156	42366	50	39	20	17	62.6	5.23	4412	1	1	0	789.896	2366.67	3	2366.06	0.6043	1	40.17	0.018	R	HQGVMVGMGQKDSYVGDEAQSK	R	Oxidation (M)	0.0000000200000000000000.0	T_33.1323.1323.3.dta
		33	ACTS_RAT	Actin, alpha skeletal muscle	1156	42366	50	39	20	17	62.6	5.23	4419	1	1	1	1188.38	2374.75	2	2373.11	1.6401	1	85.26	5.8e-07	R	KDLYANNVMSGGTTMYPGIADR	M			T_33.1888.1888.2.dta
		33	ACTS_RAT	Actin, alpha skeletal muscle	1156	42366	50	39	20	17	62.6	5.23	4424	1	1	0	795.188	2382.54	3	2382.06	0.4832	1	41.62	0.013	R	HQGVMVGMGQKDSYVGDEAQSK	R	2 Oxidation (M)	0.0000200200000000000000.0	T_33.1259.1259.3.dta
		33	ACTS_RAT	Actin, alpha skeletal muscle	1156	42366	50	39	20	17	62.6	5.23	4434	1	1	1	797.791	2390.35	3	2389.1	1.2476	1	64.75	6.3e-05	R	KDLYANNVMSGGTTMYPGIADR	M	Oxidation (M)	0.0000000020000000000000.0	T_33.1726.1726.3.dta
		33	ACTS_RAT	Actin, alpha skeletal muscle	1156	42366	50	39	20	17	62.6	5.23	4444	1	1	1	1204.01	2406.01	2	2405.1	0.9063	1	68.72	2.5e-05	R	KDLYANNVMSGGTTMYPGIADR	M	2 Oxidation (M)	0.0000000020000020000000.0	T_33.1634.1634.2.dta
		33	ACTS_RAT	Actin, alpha skeletal muscle	1156	42366	50	39	20	17	62.6	5.23	4445	1	1	1	803.056	2406.15	3	2405.1	1.0476	1	55.15	0.00058	R	KDLYANNVMSGGTTMYPGIADR	M	2 Oxidation (M)	0.0000000020000020000000.0	T_33.1690.1690.3.dta
		33	ACTS_RAT	Actin, alpha skeletal muscle	1156	42366	50	39	20	17	62.6	5.23	4523	1	1	1	846.178	2535.51	3	2535.15	0.3601	0	71.13	1.4e-05	K	LCYVALDFENEMATAASSSSLEK	S			T_33.2476.2476.3.dta
		33	ACTS_RAT	Actin, alpha skeletal muscle	1156	42366	50	39	20	17	62.6	5.23	4524	1	1	1	1269.02	2536.02	2	2535.15	0.8646	0	82.48	1e-06	K	LCYVALDFENEMATAASSSSLEK	S			T_33.2460.2460.2.dta
		33	ACTS_RAT	Actin, alpha skeletal muscle	1156	42366	50	39	20	17	62.6	5.23	4525	1	1	1	1269.43	2536.84	2	2535.15	1.6866	0	66.13	4.3e-05	K	LCYVALDFENEMATAASSSSLEK	S			T_33.2266.2266.2.dta
		33	ACTS_RAT	Actin, alpha skeletal muscle	1156	42366	50	39	20	17	62.6	5.23	4542	1	1	1	1276.75	2551.49	2	2551.15	0.3457	0	114.55	6.1e-10	K	LCYVALDFENEMATAASSSSLEK	S	Oxidation (M)	0.00000000000200000000000.0	T_33.2168.2168.2.dta
		33	ACTS_RAT	Actin, alpha skeletal muscle	1156	42366	50	39	20	17	62.6	5.23	4544	1	1	1	851.846	2552.52	3	2551.15	1.3713	0	55.47	0.00049	K	LCYVALDFENEMATAASSSSLEK	S	Oxidation (M)	0.00000000000200000000000.0	T_33.2172.2172.3.dta
		33	ACTS_RAT	Actin, alpha skeletal muscle	1156	42366	50	39	20	17	62.6	5.23	4663	1	1	1	932.264	2793.77	3	2792.29	1.4821	1	31.49	0.11	K	EKLCYVALDFENEMATAASSSSLEK	S			T_33.2396.2396.3.dta
		33	ACTS_RAT	Actin, alpha skeletal muscle	1156	42366	50	39	20	17	62.6	5.23	4667	1	1	1	937.029	2808.07	3	2808.28	-0.2176	1	64.14	5.9e-05	K	EKLCYVALDFENEMATAASSSSLEK	S	Oxidation (M)	0.0000000000000200000000000.0	T_33.2101.2101.3.dta
		33	ACTS_RAT	Actin, alpha skeletal muscle	1156	42366	50	39	20	17	62.6	5.23	4755	1	1	1	1063.95	3188.84	3	3187.47	1.3767	0	42.66	0.0066	R	CPETLFQPSFIGMESAGIHETTYNSIMK	C			T_33.2346.2346.3.dta
		33	ACTS_RAT	Actin, alpha skeletal muscle	1156	42366	50	39	20	17	62.6	5.23	4759	1	1	1	1066.62	3196.83	3	3195.6	1.2299	0	94.49	4.5e-08	R	TTGIVLDSGDGVTHNVPIYEGYALPHAIMR	L			T_33.2148.2148.3.dta
RF vs CRF		34	TNNT3_RAT	Troponin T, fast skeletal muscle	487	30732	8	24.7	6.19	2.06
		spot	prot_acc	prot_desc	prot_score	prot_mass	prot_matches	prot_matches_sig	prot_sequences	prot_sequences_sig	prot_cover	prot_pi	pep_query	pep_rank	pep_isbold	pep_isunique	pep_exp_mz	pep_exp_mr	pep_exp_z	pep_calc_mr	pep_delta	pep_miss	pep_score	pep_expect	pep_res_before	pep_seq	pep_res_after	pep_var_mod	pep_var_mod_pos	pep_scan_title
		34	TNNT3_RAT	Troponin T, fast skeletal muscle	487	30732	11	10	8	7	24.7	6.19	2494	1	0	1	561.173	1120.33	2	1119.59	0.7396	1	31.18	0.33	R	QKYDITTLR	S	Gln->pyro-Glu (N-term Q)	1.000000000.0	T_34.1723.1723.2.dta
		34	TNNT3_RAT	Troponin T, fast skeletal muscle	487	30732	11	10	8	7	24.7	6.19	2630	1	0	1	602.055	1202.1	2	1200.66	1.4361	1	76.21	9.4e-06	K	KEEEELIALK	E			T_34.1628.1628.2.dta
		34	TNNT3_RAT	Troponin T, fast skeletal muscle	487	30732	11	10	8	7	24.7	6.19	3033	1	0	1	697.909	1393.8	2	1393.72	0.0839	0	64.48	0.00012	R	KPLNIDHLSDDK	L			T_34.1426.1426.2.dta
		34	TNNT3_RAT	Troponin T, fast skeletal muscle	487	30732	11	10	8	7	24.7	6.19	3298	1	0	1	776.224	1550.43	2	1549.82	0.6126	1	49.32	0.0037	R	RKPLNIDHLSDDK	L			T_34.1296.1296.2.dta
		34	TNNT3_RAT	Troponin T, fast skeletal muscle	487	30732	11	10	8	7	24.7	6.19	3309	1	0	1	782.207	1562.4	2	1561.74	0.6539	0	72.99	1.6e-05	K	ALSSMGANYSSYLAK	A			T_34.1867.1867.2.dta
		34	TNNT3_RAT	Troponin T, fast skeletal muscle	487	30732	11	10	8	7	24.7	6.19	3329	1	0	1	789.924	1577.83	2	1577.74	0.0931	0	85.74	8.2e-07	K	ALSSMGANYSSYLAK	A	Oxidation (M)	0.000020000000000.0	T_34.1722.1722.2.dta
		34	TNNT3_RAT	Troponin T, fast skeletal muscle	487	30732	11	10	8	7	24.7	6.19	3405	1	0	1	816.279	1630.54	2	1631.8	-1.2608	1	38.89	0.039	K	IPEGEKVDFDDIQK	K			T_34.1751.1751.2.dta
		34	TNNT3_RAT	Troponin T, fast skeletal muscle	487	30732	11	10	8	7	24.7	6.19	3407	1	0	1	817.291	1632.57	2	1631.8	0.7638	1	60.08	0.0003	K	IPEGEKVDFDDIQK	K			T_34.1658.1658.2.dta
		34	TNNT3_RAT	Troponin T, fast skeletal muscle	487	30732	11	10	8	7	24.7	6.19	3457	1	0	1	832.841	1663.67	2	1662.91	0.7626	1	55.73	0.00077	R	KPLNIDHLSDDKLR	D			T_34.1486.1486.2.dta
		34	TNNT3_RAT	Troponin T, fast skeletal muscle	487	30732	11	10	8	7	24.7	6.19	3489	1	0	1	845.725	1689.44	2	1689.84	-0.4041	1	51.09	0.0023	K	KALSSMGANYSSYLAK	A			T_34.1727.1727.2.dta
		34	TNNT3_RAT	Troponin T, fast skeletal muscle	487	30732	11	10	8	7	24.7	6.19	3517	1	0	1	854.656	1707.3	2	1705.83	1.4622	1	64.14	0.00011	K	KALSSMGANYSSYLAK	A	Oxidation (M)	0.0000020000000000.0	T_34.1591.1591.2.dta
RF vs CRF		35	Q5XIG1_RAT	Ldb3 protein	791	30969	14	64.3	9.17	13.13
		spot	prot_acc	prot_desc	prot_score	prot_mass	prot_matches	prot_matches_sig	prot_sequences	prot_sequences_sig	prot_cover	prot_pi	pep_query	pep_rank	pep_isbold	pep_isunique	pep_exp_mz	pep_exp_mr	pep_exp_z	pep_calc_mr	pep_delta	pep_miss	pep_score	pep_expect	pep_res_before	pep_seq	pep_res_after	pep_var_mod	pep_var_mod_pos	pep_scan_title
		35	Q5XIG1_RAT	Ldb3 protein	791	30969	23	18	14	11	64.3	9.17	2387	1	1	1	597.268	1192.52	2	1192.59	-0.0704	0	48.41	0.0055	K	DFNMPLTISR	I			T_35.2153.2153.2.dta
		35	Q5XIG1_RAT	Ldb3 protein	791	30969	23	18	14	11	64.3	9.17	2429	1	1	1	605.727	1209.44	2	1208.59	0.8539	0	52.74	0.0019	K	DFNMPLTISR	I	Oxidation (M)	0.0002000000.0	T_35.1851.1851.2.dta
		35	Q5XIG1_RAT	Ldb3 protein	791	30969	23	18	14	11	64.3	9.17	2696	1	1	1	1324.86	1323.85	1	1323.7	0.1443	0	37.37	0.062	K	SASYNLSLTLQK	S			T_35.1875.1875.1.dta
		35	Q5XIG1_RAT	Ldb3 protein	791	30969	23	18	14	11	64.3	9.17	2914	1	1	1	713.228	1424.44	2	1423.77	0.674	0	31.72	0.22	K	DSALSTHKPIEVK	G			T_35.1284.1284.2.dta
		35	Q5XIG1_RAT	Ldb3 protein	791	30969	23	18	14	11	64.3	9.17	2915	1	1	1	476.025	1425.05	3	1423.77	1.2867	0	32.17	0.2	K	DSALSTHKPIEVK	G			T_35.1394.1394.3.dta
		35	Q5XIG1_RAT	Ldb3 protein	791	30969	23	18	14	11	64.3	9.17	3131	1	1	1	767.714	1533.41	2	1532.72	0.6913	0	72.03	1.9e-05	K	VVANSPANADYQER	F			T_35.1298.1298.2.dta
		35	Q5XIG1_RAT	Ldb3 protein	791	30969	23	18	14	11	64.3	9.17	3280	1	1	1	809.77	1617.53	2	1615.86	1.668	0	32.17	0.19	R	NWHHGLSAQILNVK	S			T_35.1682.1682.2.dta
		35	Q5XIG1_RAT	Ldb3 protein	791	30969	23	18	14	11	64.3	9.17	3366	1	1	1	831.588	1661.16	2	1660.73	0.4292	0	59.57	0.00033	K	TQSKPEDEADEWAR	R			T_35.1451.1451.2.dta
		35	Q5XIG1_RAT	Ldb3 protein	791	30969	23	18	14	11	64.3	9.17	3393	1	1	1	559.441	1675.3	3	1674.88	0.4189	0	42.96	0.015	K	DLAVDSASPVYQAVIK	T			T_35.2050.2050.3.dta
		35	Q5XIG1_RAT	Ldb3 protein	791	30969	23	18	14	11	64.3	9.17	3394	1	1	1	838.671	1675.33	2	1674.88	0.4446	0	78.89	3.8e-06	K	DLAVDSASPVYQAVIK	T			T_35.2124.2124.2.dta
		35	Q5XIG1_RAT	Ldb3 protein	791	30969	23	18	14	11	64.3	9.17	3426	1	1	1	847.201	1692.39	2	1691.87	0.5202	1	60.23	0.00027	R	LQGGKDFNMPLTISR	I	Oxidation (M)	0.000000002000000.0	T_35.1622.1622.2.dta
		35	Q5XIG1_RAT	Ldb3 protein	791	30969	23	18	14	11	64.3	9.17	3428	1	1	1	565.253	1692.74	3	1691.87	0.871	1	32.91	0.15	R	LQGGKDFNMPLTISR	I	Oxidation (M)	0.000000002000000.0	T_35.1671.1671.3.dta
		35	Q5XIG1_RAT	Ldb3 protein	791	30969	23	18	14	11	64.3	9.17	4170	1	1	1	737.795	2210.36	3	2209.21	1.154	1	43.79	0.009	R	FNPSVLKDSALSTHKPIEVK	G			T_35.1679.1679.3.dta
		35	Q5XIG1_RAT	Ldb3 protein	791	30969	23	18	14	11	64.3	9.17	4268	1	1	1	1156.86	2311.71	2	2310.05	1.6567	0	91.19	1.5e-07	R	ILAQMTGTEYMQDPDEEALR	R			T_35.1979.1979.2.dta
		35	Q5XIG1_RAT	Ldb3 protein	791	30969	23	18	14	11	64.3	9.17	4281	1	1	1	1164.25	2326.49	2	2326.05	0.4398	0	79.19	2.3e-06	R	ILAQMTGTEYMQDPDEEALR	R	Oxidation (M)	0.00002000000000000000.0	T_35.1824.1824.2.dta
		35	Q5XIG1_RAT	Ldb3 protein	791	30969	23	18	14	11	64.3	9.17	4294	1	1	1	1172.35	2342.68	2	2342.04	0.6408	0	86.13	4.7e-07	R	ILAQMTGTEYMQDPDEEALR	R	2 Oxidation (M)	0.00002000002000000000.0	T_35.1678.1678.2.dta
		35	Q5XIG1_RAT	Ldb3 protein	791	30969	23	18	14	11	64.3	9.17	4384	1	1	1	823.583	2467.73	3	2466.15	1.5741	1	58.27	0.00028	R	ILAQMTGTEYMQDPDEEALRR	S			T_35.1847.1847.3.dta
		35	Q5XIG1_RAT	Ldb3 protein	791	30969	23	18	14	11	64.3	9.17	4393	1	1	1	828.52	2482.54	3	2482.15	0.3926	1	60.15	0.00018	R	ILAQMTGTEYMQDPDEEALRR	S	Oxidation (M)	0.000020000000000000000.0	T_35.1706.1706.3.dta
		35	Q5XIG1_RAT	Ldb3 protein	791	30969	23	18	14	11	64.3	9.17	4395	1	1	1	829.208	2484.6	3	2486.44	-1.8342	0	42.99	0.0096	K	RPIPISTTAPPIQSPLPVIPHQK	V			T_35.1921.1921.3.dta
		35	Q5XIG1_RAT	Ldb3 protein	791	30969	23	18	14	11	64.3	9.17	4407	1	1	1	834.377	2500.11	3	2498.14	1.9663	1	44.05	0.007	R	ILAQMTGTEYMQDPDEEALRR	S	2 Oxidation (M)	0.000020000020000000000.0	T_35.1566.1566.3.dta
		35	Q5XIG1_RAT	Ldb3 protein	791	30969	23	18	14	11	64.3	9.17	4510	1	1	1	901.722	2702.14	3	2701.56	0.5787	1	55.2	0.0005	K	SKRPIPISTTAPPIQSPLPVIPHQK	V			T_35.1771.1771.3.dta
		35	Q5XIG1_RAT	Ldb3 protein	791	30969	23	18	14	11	64.3	9.17	4622	1	1	1	1085.75	3254.23	3	3253.59	0.6367	0	74.3	4.4e-06	K	AAQSQLSQGDLVVAIDGVNTDTMTHLEAQNK	I			T_35.2192.2192.3.dta
		35	Q5XIG1_RAT	Ldb3 protein	791	30969	23	18	14	11	64.3	9.17	4628	1	1	1	1091.06	3270.15	3	3269.58	0.5658	0	77.45	2.2e-06	K	AAQSQLSQGDLVVAIDGVNTDTMTHLEAQNK	I	Oxidation (M)	0.0000000000000000000000200000000.0	T_35.2060.2060.3.dta
RF vs CRF		36	TNNT3_RAT	Troponin T, fast skeletal muscle	568	30732	10	30.9	6.19	1.74
		spot	prot_acc	prot_desc	prot_score	prot_mass	prot_matches	prot_matches_sig	prot_sequences	prot_sequences_sig	prot_cover	prot_pi	pep_query	pep_rank	pep_isbold	pep_isunique	pep_exp_mz	pep_exp_mr	pep_exp_z	pep_calc_mr	pep_delta	pep_miss	pep_score	pep_expect	pep_res_before	pep_seq	pep_res_after	pep_var_mod	pep_var_mod_pos	pep_scan_title
		36	TNNT3_RAT	Troponin T, fast skeletal muscle	568	30732	11	9	10	8	30.9	6.19	1985	1	0	1	440.495	878.975	2	880.465	-1.4908	0	36.71	0.088	K	YDITTLR	S			T_36.1727.1727.2.dta
		36	TNNT3_RAT	Troponin T, fast skeletal muscle	568	30732	11	9	10	8	30.9	6.19	2294	1	0	1	561.134	1120.25	2	1119.59	0.66	1	42.99	0.021	R	QKYDITTLR	S	Gln->pyro-Glu (N-term Q)	1.000000000.0	T_36.1731.1731.2.dta
		36	TNNT3_RAT	Troponin T, fast skeletal muscle	568	30732	11	9	10	8	30.9	6.19	2451	1	0	1	601.763	1201.51	2	1200.66	0.8503	1	57.44	0.0007	K	KEEEELIALK	E			T_36.1635.1635.2.dta
		36	TNNT3_RAT	Troponin T, fast skeletal muscle	568	30732	11	9	10	8	30.9	6.19	2911	1	0	1	698.081	1394.15	2	1393.72	0.4269	0	53.13	0.0016	R	KPLNIDHLSDDK	L			T_36.1379.1379.2.dta
		36	TNNT3_RAT	Troponin T, fast skeletal muscle	568	30732	11	9	10	8	30.9	6.19	3237	1	0	1	776.205	1550.4	2	1549.82	0.575	1	36.95	0.064	R	RKPLNIDHLSDDK	L			T_36.1286.1286.2.dta
		36	TNNT3_RAT	Troponin T, fast skeletal muscle	568	30732	11	9	10	8	30.9	6.19	3247	1	0	1	782.493	1562.97	2	1561.74	1.2261	0	76.46	7.1e-06	K	ALSSMGANYSSYLAK	A			T_36.1870.1870.2.dta
		36	TNNT3_RAT	Troponin T, fast skeletal muscle	568	30732	11	9	10	8	30.9	6.19	3373	1	0	1	817.219	1632.42	2	1631.8	0.619	1	51.8	0.002	K	IPEGEKVDFDDIQK	K			T_36.1658.1658.2.dta
		36	TNNT3_RAT	Troponin T, fast skeletal muscle	568	30732	11	9	10	8	30.9	6.19	3431	1	0	1	832.438	1662.86	2	1662.91	-0.044	1	65.87	7.4e-05	R	KPLNIDHLSDDKLR	D			T_36.1478.1478.2.dta
		36	TNNT3_RAT	Troponin T, fast skeletal muscle	568	30732	11	9	10	8	30.9	6.19	3434	1	0	1	555.714	1664.12	3	1662.91	1.2149	1	55.2	0.00088	R	KPLNIDHLSDDKLR	D			T_36.1514.1514.3.dta
		36	TNNT3_RAT	Troponin T, fast skeletal muscle	568	30732	11	9	10	8	30.9	6.19	3508	1	0	1	854.238	1706.46	2	1705.83	0.6268	1	87.17	5.7e-07	K	KALSSMGANYSSYLAK	A	Oxidation (M)	0.0000020000000000.0	T_36.1587.1587.2.dta
		36	TNNT3_RAT	Troponin T, fast skeletal muscle	568	30732	11	9	10	8	30.9	6.19	3817	1	0	1	951.595	1901.17	2	1902.91	-1.7401	0	62.36	0.00014	K	DLMELQALIDSHFEAR	K	Oxidation (M)	0.0020000000000000.0	T_36.2467.2467.2.dta
RF vs CRF		36	ROA2_RAT	Heterogeneous nuclear ribonucleoproteins A2/B1	456	37512	8	34	8.97	1.16
		spot	prot_acc	prot_desc	prot_score	prot_mass	prot_matches	prot_matches_sig	prot_sequences	prot_sequences_sig	prot_cover	prot_pi	pep_query	pep_rank	pep_isbold	pep_isunique	pep_exp_mz	pep_exp_mr	pep_exp_z	pep_calc_mr	pep_delta	pep_miss	pep_score	pep_expect	pep_res_before	pep_seq	pep_res_after	pep_var_mod	pep_var_mod_pos	pep_scan_title
		36	ROA2_RAT	Heterogeneous nuclear ribonucleoproteins A2/B1	456	37512	9	5	8	4	34	8.97	2424	1	0	1	595.134	1188.25	2	1187.64	0.6143	0	35.13	0.13	K	IDTIEIITDR	Q			T_36.2031.2031.2.dta
		36	ROA2_RAT	Heterogeneous nuclear ribonucleoproteins A2/B1	456	37512	9	5	8	4	34	8.97	2770	1	0	1	670.144	1338.27	2	1337.69	0.5793	0	36.28	0.082	R	EESGKPGAHVTVK	K			T_36.1030.1030.2.dta
		36	ROA2_RAT	Heterogeneous nuclear ribonucleoproteins A2/B1	456	37512	9	5	8	4	34	8.97	2949	1	0	1	471.244	1410.71	3	1409.68	1.0305	0	35.06	0.1	K	YHTINGHNAEVR	K			T_36.1139.1139.3.dta
		36	ROA2_RAT	Heterogeneous nuclear ribonucleoproteins A2/B1	456	37512	9	5	8	4	34	8.97	3485	1	0	1	848.434	1694.85	2	1694.76	0.0957	0	79.57	3.1e-06	R	GFGFVTFDDHDPVDK	I			T_36.2042.2042.2.dta
		36	ROA2_RAT	Heterogeneous nuclear ribonucleoproteins A2/B1	456	37512	9	5	8	4	34	8.97	3757	1	0	1	618.241	1851.7	3	1850.86	0.8436	1	31.51	0.19	K	RGFGFVTFDDHDPVDK	I			T_36.1907.1907.3.dta
		36	ROA2_RAT	Heterogeneous nuclear ribonucleoproteins A2/B1	456	37512	9	5	8	4	34	8.97	3787	1	0	1	627.515	1879.52	3	1878.96	0.5653	1	44.38	0.0093	K	LFVGGIKEDTEEHHLR	D			T_36.1510.1510.3.dta
		36	ROA2_RAT	Heterogeneous nuclear ribonucleoproteins A2/B1	456	37512	9	5	8	4	34	8.97	4177	1	0	1	1095.82	2189.63	2	2188.9	0.7353	0	83.68	9.2e-07	R	NMGGPYGGGNYGPGGSGGSGGYGGR	S			T_36.1596.1596.2.dta
		36	ROA2_RAT	Heterogeneous nuclear ribonucleoproteins A2/B1	456	37512	9	5	8	4	34	8.97	4198	1	0	1	1103.81	2205.61	2	2204.89	0.7204	0	123.45	9.7e-11	R	NMGGPYGGGNYGPGGSGGSGGYGGR	S	Oxidation (M)	0.0200000000000000000000000.0	T_36.1475.1475.2.dta
		36	ROA2_RAT	Heterogeneous nuclear ribonucleoproteins A2/B1	456	37512	9	5	8	4	34	8.97	4414	1	0	1	1248.82	2495.62	2	2494.03	1.5911	0	70.4	1.6e-05	R	GFGDGYNGYGGGPGGGNFGGSPGYGGGR	G			T_36.1871.1871.2.dta
RF vs CRF		37	MYH4_RAT	Myosin-4	1020	223653	19	9.4	5.58	0.45
		spot	prot_acc	prot_desc	prot_score	prot_mass	prot_matches	prot_matches_sig	prot_sequences	prot_sequences_sig	prot_cover	prot_pi	pep_query	pep_rank	pep_isbold	pep_isunique	pep_exp_mz	pep_exp_mr	pep_exp_z	pep_calc_mr	pep_delta	pep_miss	pep_score	pep_expect	pep_res_before	pep_seq	pep_res_after	pep_var_mod	pep_var_mod_pos	pep_scan_title
		37	MYH4_RAT	Myosin-4	1020	223653	25	22	19	17	9.4	5.58	2607	1	0	1	648.772	1295.53	2	1295.65	-0.1177	0	55.54	0.00095	K	DTQLHLDDALR	G			T_37.1764.1764.2.dta
		37	MYH4_RAT	Myosin-4	1020	223653	25	22	19	17	9.4	5.58	2617	1	0	1	434.466	1300.38	3	1299.74	0.6361	1	30.88	0.28	R	LQDLVDKLQTK	V			T_37.1651.1651.3.dta
		37	MYH4_RAT	Myosin-4	1020	223653	25	22	19	17	9.4	5.58	2618	1	0	1	651.244	1300.47	2	1299.74	0.7342	1	70.24	3.3e-05	R	LQDLVDKLQTK	V			T_37.1650.1650.2.dta
		37	MYH4_RAT	Myosin-4	1020	223653	25	22	19	17	9.4	5.58	2721	1	0	1	672.319	1342.62	2	1342.72	-0.0978	1	50.3	0.0033	R	ADIAESQVNKLR	V			T_37.1466.1466.2.dta
		37	MYH4_RAT	Myosin-4	1020	223653	25	22	19	17	9.4	5.58	2759	1	0	1	680.726	1359.44	2	1359.62	-0.1773	0	30.87	0.3	R	ELENEVENEQK	R			T_37.1350.1350.2.dta
		37	MYH4_RAT	Myosin-4	1020	223653	25	22	19	17	9.4	5.58	2869	1	0	1	705.958	1409.9	2	1408.66	1.2439	0	33.12	0.16	K	AITDAAMMAEELK	K	Oxidation (M)	0.0000000200000.0	T_37.1768.1768.2.dta
		37	MYH4_RAT	Myosin-4	1020	223653	25	22	19	17	9.4	5.58	2873	1	0	1	706.766	1411.52	2	1410.66	0.8556	1	42.92	0.017	K	ELTYQTEEDRK	N			T_37.1278.1278.2.dta
		37	MYH4_RAT	Myosin-4	1020	223653	25	22	19	17	9.4	5.58	2882	1	0	1	709.175	1416.33	2	1415.71	0.627	0	59.6	0.00039	R	ANLMQAEIEELR	A			T_37.2162.2162.2.dta
		37	MYH4_RAT	Myosin-4	1020	223653	25	22	19	17	9.4	5.58	2914	1	0	1	716.302	1430.59	2	1429.73	0.8595	1	38.08	0.052	K	IAEKDEEIDQLK	R			T_37.1450.1450.2.dta
		37	MYH4_RAT	Myosin-4	1020	223653	25	22	19	17	9.4	5.58	3091	1	0	1	504.369	1510.08	3	1509.74	0.342	1	46.17	0.0074	R	KIQHELEEAEER	A			T_37.1274.1274.3.dta
		37	MYH4_RAT	Myosin-4	1020	223653	25	22	19	17	9.4	5.58	3093	1	0	1	756.201	1510.39	2	1509.74	0.6444	1	47.03	0.006	R	KIQHELEEAEER	A			T_37.1280.1280.2.dta
		37	MYH4_RAT	Myosin-4	1020	223653	25	22	19	17	9.4	5.58	3102	1	0	1	758.716	1515.42	2	1514.77	0.6494	1	69.92	3.3e-05	R	RVAEQELLDASER	V			T_37.1582.1582.2.dta
		37	MYH4_RAT	Myosin-4	1020	223653	25	22	19	17	9.4	5.58	3108	1	0	1	759.672	1517.33	2	1515.72	1.6136	1	39.64	0.035	R	ELENEVENEQKR	N			T_37.1294.1294.2.dta
		37	MYH4_RAT	Myosin-4	1020	223653	25	22	19	17	9.4	5.58	3111	1	0	1	761.14	1520.27	2	1520.76	-0.4913	1	50.88	0.0026	K	AITDAAMMAEELKK	E			T_37.1842.1842.2.dta
		37	MYH4_RAT	Myosin-4	1020	223653	25	22	19	17	9.4	5.58	3147	1	0	1	770.053	1538.09	2	1536.75	1.3397	1	47.02	0.0063	K	AITDAAMMAEELKK	E	Oxidation (M)	0.00000020000000.0	T_37.1804.1804.2.dta
		37	MYH4_RAT	Myosin-4	1020	223653	25	22	19	17	9.4	5.58	3172	1	0	1	777.755	1553.5	2	1552.75	0.7482	1	56.95	0.00063	K	AITDAAMMAEELKK	E	2 Oxidation (M)	0.00000022000000.0	T_37.1519.1519.2.dta
		37	MYH4_RAT	Myosin-4	1020	223653	25	22	19	17	9.4	5.58	3237	1	0	1	797.782	1593.55	2	1592.77	0.7779	0	96.67	6.4e-08	R	VVESMQSTLDAEIR	S	Oxidation (M)	0.00002000000000.0	T_37.1614.1614.2.dta
		37	MYH4_RAT	Myosin-4	1020	223653	25	22	19	17	9.4	5.58	3335	1	0	1	822.123	1642.23	2	1641.75	0.4841	0	89.56	3.3e-07	R	QAEEAEEQSNVNLAK	F	Gln->pyro-Glu (N-term Q)	1.000000000000000.0	T_37.1599.1599.2.dta
		37	MYH4_RAT	Myosin-4	1020	223653	25	22	19	17	9.4	5.58	3371	1	0	1	830.79	1659.57	2	1658.77	0.7913	0	80.8	2.4e-06	R	QAEEAEEQSNVNLAK	F			T_37.1346.1346.2.dta
		37	MYH4_RAT	Myosin-4	1020	223653	25	22	19	17	9.4	5.58	3418	1	0	1	842.914	1683.81	2	1683.92	-0.1029	1	75.11	8.8e-06	R	IQLELNQVKSEIDR	K			T_37.1900.1900.2.dta
		37	MYH4_RAT	Myosin-4	1020	223653	25	22	19	17	9.4	5.58	3660	1	0	1	908.579	1815.14	2	1814.88	0.268	1	51.04	0.0021	K	RQAEEAEEQSNVNLAK	F			T_37.1272.1272.2.dta
		37	MYH4_RAT	Myosin-4	1020	223653	25	22	19	17	9.4	5.58	3986	1	0	1	682.876	2045.61	3	2044.89	0.7111	0	42.09	0.014	K	MEGDLNEMEIQLNHANR	Q	2 Oxidation (M)	0.20000002000000000.0	T_37.1543.1543.3.dta
		37	MYH4_RAT	Myosin-4	1020	223653	25	22	19	17	9.4	5.58	4097	1	0	1	714.547	2140.62	3	2141	-0.3798	1	68.16	3.6e-05	K	KMEGDLNEMEIQLNHANR	Q			T_37.1775.1775.3.dta
		37	MYH4_RAT	Myosin-4	1020	223653	25	22	19	17	9.4	5.58	4123	1	0	1	720.411	2158.21	3	2156.99	1.2169	1	52.24	0.0013	K	KMEGDLNEMEIQLNHANR	Q	Oxidation (M)	0.000000002000000000.0	T_37.1510.1510.3.dta
		37	MYH4_RAT	Myosin-4	1020	223653	25	22	19	17	9.4	5.58	4372	1	0	1	814.016	2439.03	3	2437.17	1.8532	1	50.7	0.0017	K	IQHELEEAEERADIAESQVNK	L			T_37.1771.1771.3.dta
RF vs CRF		38	ALBU_RAT	Serum albumin	843	70682	16	28.6	6.09	1.51
		spot	prot_acc	prot_desc	prot_score	prot_mass	prot_matches	prot_matches_sig	prot_sequences	prot_sequences_sig	prot_cover	prot_pi	pep_query	pep_rank	pep_isbold	pep_isunique	pep_exp_mz	pep_exp_mr	pep_exp_z	pep_calc_mr	pep_delta	pep_miss	pep_score	pep_expect	pep_res_before	pep_seq	pep_res_after	pep_var_mod	pep_var_mod_pos	pep_scan_title
		38	ALBU_RAT	Serum albumin	843	70682	19	14	16	12	28.6	6.09	2419	1	1	1	1149.52	1148.52	1	1148.61	-0.092	0	34.1	0.16	K	LVQEVTDFAK	T			T_38.1720.1720.1.dta
		38	ALBU_RAT	Serum albumin	843	70682	19	14	16	12	28.6	6.09	2642	1	1	1	625.11	1248.2	2	1247.63	0.5748	1	44.76	0.012	R	FKDLGEQHFK	G			T_38.1350.1350.2.dta
		38	ALBU_RAT	Serum albumin	843	70682	19	14	16	12	28.6	6.09	2767	1	1	1	434.353	1300.04	3	1298.7	1.3392	0	30.88	0.28	R	HPDYSVSLLLR	L			T_38.1955.1955.3.dta
		38	ALBU_RAT	Serum albumin	843	70682	19	14	16	12	28.6	6.09	3040	1	1	1	708.682	1415.35	2	1414.55	0.7991	0	68.84	4.6e-05	R	DNYGELADCCAK	Q			T_38.1527.1527.2.dta
		38	ALBU_RAT	Serum albumin	843	70682	19	14	16	12	28.6	6.09	3097	1	1	1	720.35	1438.68	2	1438.78	-0.0931	0	42.21	0.019	K	APQVSTPTLVEAAR	N			T_38.1752.1752.2.dta
		38	ALBU_RAT	Serum albumin	843	70682	19	14	16	12	28.6	6.09	3112	1	1	1	724.373	1446.73	2	1446.61	0.1192	0	69.49	3.8e-05	K	YMCENQATISSK	L	Oxidation (M)	0.020000000000.0	T_38.1232.1232.2.dta
		38	ALBU_RAT	Serum albumin	843	70682	19	14	16	12	28.6	6.09	3134	1	1	1	486.154	1455.44	3	1454.8	0.642	1	33.63	0.14	R	RHPDYSVSLLLR	L			T_38.1799.1799.3.dta
		38	ALBU_RAT	Serum albumin	843	70682	19	14	16	12	28.6	6.09	3140	1	1	1	730.652	1459.29	2	1458.73	0.5563	0	60.19	0.00031	K	LQACCDKPVLQK	S			T_38.1274.1274.2.dta
		38	ALBU_RAT	Serum albumin	843	70682	19	14	16	12	28.6	6.09	3252	1	1	1	756.222	1510.43	2	1509.75	0.6806	1	39.27	0.036	K	NLVKTNCELYEK	L			T_38.1442.1442.2.dta
		38	ALBU_RAT	Serum albumin	843	70682	19	14	16	12	28.6	6.09	3549	1	1	1	843.256	1684.5	2	1683.73	0.763	1	62.02	0.00019	K	LRDNYGELADCCAK	Q			T_38.1471.1471.2.dta
		38	ALBU_RAT	Serum albumin	843	70682	19	14	16	12	28.6	6.09	3551	1	1	1	562.556	1684.64	3	1683.73	0.9102	1	36.02	0.074	K	LRDNYGELADCCAK	Q			T_38.1470.1470.3.dta
		38	ALBU_RAT	Serum albumin	843	70682	19	14	16	12	28.6	6.09	3577	1	1	0	566.879	1697.61	3	1696.76	0.8518	1	32.92	0.15	K	QEPERNECFLQHK	D	Gln->pyro-Glu (N-term Q)	1.0000000000000.0	T_38.1494.1494.3.dta
		38	ALBU_RAT	Serum albumin	843	70682	19	14	16	12	28.6	6.09	3579	1	1	1	850.702	1699.39	2	1698.91	0.4777	1	55.4	0.00081	K	SIHTLFGDKLCAIPK	L			T_38.1860.1860.2.dta
		38	ALBU_RAT	Serum albumin	843	70682	19	14	16	12	28.6	6.09	3683	1	1	1	874.151	1746.29	2	1745.72	0.5642	0	76.67	6.2e-06	K	YNEVLTQCCTESDK	A			T_38.1458.1458.2.dta
		38	ALBU_RAT	Serum albumin	843	70682	19	14	16	12	28.6	6.09	3716	1	1	1	589.866	1766.58	3	1767.86	-1.2858	1	78.61	3.9e-06	R	MSQRFPNAEFAEITK	L			T_38.1822.1822.3.dta
		38	ALBU_RAT	Serum albumin	843	70682	19	14	16	12	28.6	6.09	3721	1	1	1	885.859	1769.7	2	1767.86	1.8419	1	40.41	0.026	R	MSQRFPNAEFAEITK	L			T_38.1811.1811.2.dta
		38	ALBU_RAT	Serum albumin	843	70682	19	14	16	12	28.6	6.09	3743	1	1	1	595.022	1782.04	3	1783.86	-1.813	1	39.56	0.031	R	MSQRFPNAEFAEITK	L	Oxidation (M)	0.200000000000000.0	T_38.1794.1794.3.dta
		38	ALBU_RAT	Serum albumin	843	70682	19	14	16	12	28.6	6.09	3982	1	1	1	980.804	1959.59	2	1959.04	0.5501	1	77.35	4.6e-06	R	YTQKAPQVSTPTLVEAAR	N			T_38.1622.1622.2.dta
		38	ALBU_RAT	Serum albumin	843	70682	19	14	16	12	28.6	6.09	4160	1	1	1	702.258	2103.75	3	2103.88	-0.1259	1	46.53	0.0052	K	INKECCHGDLLECADDR	A			T_38.1430.1430.3.dta
RF vs CRF		39	Q5HZA7_RAT	Bin1 protein	394	45976	8	23.9	5.28	0.85
		spot	prot_acc	prot_desc	prot_score	prot_mass	prot_matches	prot_matches_sig	prot_sequences	prot_sequences_sig	prot_cover	prot_pi	pep_query	pep_rank	pep_isbold	pep_isunique	pep_exp_mz	pep_exp_mr	pep_exp_z	pep_calc_mr	pep_delta	pep_miss	pep_score	pep_expect	pep_res_before	pep_seq	pep_res_after	pep_var_mod	pep_var_mod_pos	pep_scan_title
		39	Q5HZA7_RAT	Bin1 protein	394	45976	10	7	8	6	23.9	5.28	2372	1	0	1	572.546	1143.08	2	1142.65	0.4236	1	48.6	0.0058	K	IAKAEEELIK	A			T_39.1460.1460.2.dta
		39	Q5HZA7_RAT	Bin1 protein	394	45976	10	7	8	6	23.9	5.28	2418	1	0	1	582.787	1163.56	2	1163.6	-0.0455	0	35.25	0.12	R	LDLPPGFMFK	V			T_39.2315.2315.2.dta
		39	Q5HZA7_RAT	Bin1 protein	394	45976	10	7	8	6	23.9	5.28	3234	1	0	1	772.185	1542.35	2	1541.71	0.6438	1	44.76	0.01	K	ESDWNQHKELEK	C			T_39.1238.1238.2.dta
		39	Q5HZA7_RAT	Bin1 protein	394	45976	10	7	8	6	23.9	5.28	3325	1	0	1	800.005	1598	2	1597.87	0.1283	0	75.59	8.3e-06	K	LNQNLNDVLVSLEK	Q			T_39.2247.2247.2.dta
		39	Q5HZA7_RAT	Bin1 protein	394	45976	10	7	8	6	23.9	5.28	3506	1	0	1	843.826	1685.64	2	1684.72	0.9231	0	30.3	0.28	K	DEQFEQCVQNFNK	Q			T_39.1698.1698.2.dta
		39	Q5HZA7_RAT	Bin1 protein	394	45976	10	7	8	6	23.9	5.28	3788	1	0	1	620.351	1858.03	3	1857.92	0.1088	0	30.18	0.26	R	VNHEPEPASGASPGATIPK	S			T_39.1411.1411.3.dta
		39	Q5HZA7_RAT	Bin1 protein	394	45976	10	7	8	6	23.9	5.28	3789	1	0	1	930.73	1859.45	2	1857.92	1.524	0	41.51	0.019	R	VNHEPEPASGASPGATIPK	S			T_39.1354.1354.2.dta
		39	Q5HZA7_RAT	Bin1 protein	394	45976	10	7	8	6	23.9	5.28	3837	1	0	1	945.929	1889.84	2	1888.88	0.9659	0	50.68	0.0022	K	IAENNDLLWMDYHQK	L			T_39.1944.1944.2.dta
		39	Q5HZA7_RAT	Bin1 protein	394	45976	10	7	8	6	23.9	5.28	3858	1	0	1	953.895	1905.78	2	1904.87	0.9036	0	49.35	0.0029	K	IAENNDLLWMDYHQK	L	Oxidation (M)	0.000000000200000.0	T_39.1790.1790.2.dta
		39	Q5HZA7_RAT	Bin1 protein	394	45976	10	7	8	6	23.9	5.28	4219	1	0	1	1115.93	2229.85	2	2228.96	0.887	1	69.51	2.3e-05	K	ADETKDEQFEQCVQNFNK	Q			T_39.1764.1764.2.dta
RF vs CRF		39	HSP7C_RAT	Heat shock cognate 71 kDa protein	569	71055	11	20.4	5.37	0.84
		spot	prot_acc	prot_desc	prot_score	prot_mass	prot_matches	prot_matches_sig	prot_sequences	prot_sequences_sig	prot_cover	prot_pi	pep_query	pep_rank	pep_isbold	pep_isunique	pep_exp_mz	pep_exp_mr	pep_exp_z	pep_calc_mr	pep_delta	pep_miss	pep_score	pep_expect	pep_res_before	pep_seq	pep_res_after	pep_var_mod	pep_var_mod_pos	pep_scan_title
		39	HSP7C_RAT	Heat shock cognate 71 kDa protein	569	71055	12	11	11	11	20.4	5.37	2269	1	1	1	541.517	1081.02	2	1080.56	0.4589	0	48.85	0.0048	K	LLQDFFNGK	E			T_39.2055.2055.2.dta
		39	HSP7C_RAT	Heat shock cognate 71 kDa protein	569	71055	12	11	11	11	20.4	5.37	2485	1	1	1	601.18	1200.35	2	1198.67	1.6783	0	70.6	3.3e-05	K	DAGTIAGLNVLR	I			T_39.2024.2024.2.dta
		39	HSP7C_RAT	Heat shock cognate 71 kDa protein	569	71055	12	11	11	11	20.4	5.37	2549	1	1	1	615.076	1228.14	2	1227.62	0.5161	0	49.51	0.0043	K	VEIIANDQGNR	T			T_39.1406.1406.2.dta
		39	HSP7C_RAT	Heat shock cognate 71 kDa protein	569	71055	12	11	11	11	20.4	5.37	2609	1	1	1	627.209	1252.4	2	1251.65	0.751	1	40.45	0.032	K	MKEIAEAYLGK	T			T_39.1630.1630.2.dta
		39	HSP7C_RAT	Heat shock cognate 71 kDa protein	569	71055	12	11	11	11	20.4	5.37	2610	1	1	1	418.537	1252.59	3	1251.65	0.9356	1	33.83	0.15	K	MKEIAEAYLGK	T			T_39.1627.1627.3.dta
		39	HSP7C_RAT	Heat shock cognate 71 kDa protein	569	71055	12	11	11	11	20.4	5.37	2612	1	1	1	627.575	1253.14	2	1252.61	0.5269	0	52.3	0.0021	R	FEELNADLFR	G			T_39.2102.2102.2.dta
		39	HSP7C_RAT	Heat shock cognate 71 kDa protein	569	71055	12	11	11	11	20.4	5.37	2975	1	1	1	706.78	1411.54	2	1409.66	1.8839	1	49.99	0.0033	R	RFDDAVVQSDMK	H			T_39.1523.1523.2.dta
		39	HSP7C_RAT	Heat shock cognate 71 kDa protein	569	71055	12	11	11	11	20.4	5.37	3117	1	1	1	494.638	1480.89	3	1479.75	1.1464	1	51.5	0.0023	R	ARFEELNADLFR	G			T_39.1975.1975.3.dta
		39	HSP7C_RAT	Heat shock cognate 71 kDa protein	569	71055	12	11	11	11	20.4	5.37	3362	1	1	1	809.694	1617.37	2	1615.78	1.5931	0	70.99	2.5e-05	K	SFYPEEVSSMVLTK	M			T_39.2155.2155.2.dta
		39	HSP7C_RAT	Heat shock cognate 71 kDa protein	569	71055	12	11	11	11	20.4	5.37	3520	1	1	1	847.222	1692.43	2	1690.72	1.7107	0	54.84	0.00093	K	STAGDTHLGGEDFDNR	M			T_39.1427.1427.2.dta
		39	HSP7C_RAT	Heat shock cognate 71 kDa protein	569	71055	12	11	11	11	20.4	5.37	3767	1	1	1	613.74	1838.2	3	1837.01	1.1924	1	40.89	0.021	K	LDKSQIHDIVLVGGSTR	I			T_39.1718.1718.3.dta
		39	HSP7C_RAT	Heat shock cognate 71 kDa protein	569	71055	12	11	11	11	20.4	5.37	3957	1	1	1	991.974	1981.93	2	1980.99	0.9429	0	50.62	0.0021	K	TVTNAVVTVPAYFNDSQR	Q			T_39.1994.1994.2.dta
RF vs CRF		39	MYH4_RAT	Myosin-4	1167	223653	21	11	5.58	0.55
		spot	prot_acc	prot_desc	prot_score	prot_mass	prot_matches	prot_matches_sig	prot_sequences	prot_sequences_sig	prot_cover	prot_pi	pep_query	pep_rank	pep_isbold	pep_isunique	pep_exp_mz	pep_exp_mr	pep_exp_z	pep_calc_mr	pep_delta	pep_miss	pep_score	pep_expect	pep_res_before	pep_seq	pep_res_after	pep_var_mod	pep_var_mod_pos	pep_scan_title
		39	MYH4_RAT	Myosin-4	1167	223653	28	22	21	18	11	5.58	2255	1	0	1	537.159	1072.3	2	1073.54	-1.2314	0	38	0.071	R	ADIAESQVNK	L			T_39.1242.1242.2.dta
		39	MYH4_RAT	Myosin-4	1167	223653	28	22	21	18	11	5.58	2258	1	0	1	538.199	1074.38	2	1073.54	0.8484	0	53.42	0.002	R	ADIAESQVNK	L			T_39.1214.1214.2.dta
		39	MYH4_RAT	Myosin-4	1167	223653	28	22	21	18	11	5.58	2344	1	0	1	565.426	1128.84	2	1128.6	0.2348	0	61.17	0.00032	R	LDEAEQLALK	G			T_39.1668.1668.2.dta
		39	MYH4_RAT	Myosin-4	1167	223653	28	22	21	18	11	5.58	2711	1	0	1	649.962	1297.91	2	1299.74	-1.8294	1	62.96	0.00017	R	LQDLVDKLQTK	V			T_39.1646.1646.2.dta
		39	MYH4_RAT	Myosin-4	1167	223653	28	22	21	18	11	5.58	2717	1	0	1	434.642	1300.9	3	1299.74	1.1638	1	39.64	0.039	R	LQDLVDKLQTK	V			T_39.1642.1642.3.dta
		39	MYH4_RAT	Myosin-4	1167	223653	28	22	21	18	11	5.58	2819	1	0	1	672.314	1342.61	2	1342.72	-0.1064	1	33.59	0.16	R	ADIAESQVNKLR	V			T_39.1476.1476.2.dta
		39	MYH4_RAT	Myosin-4	1167	223653	28	22	21	18	11	5.58	2860	1	0	1	680.318	1358.62	2	1358.67	-0.0463	0	52.93	0.0018	R	VAEQELLDASER	V			T_39.1670.1670.2.dta
		39	MYH4_RAT	Myosin-4	1167	223653	28	22	21	18	11	5.58	2894	1	0	1	458.069	1371.18	3	1370.74	0.4441	1	36.65	0.077	R	LDEAEQLALKGGK	K			T_39.1531.1531.3.dta
		39	MYH4_RAT	Myosin-4	1167	223653	28	22	21	18	11	5.58	2895	1	0	1	686.647	1371.28	2	1370.74	0.5393	1	50.81	0.0029	R	LDEAEQLALKGGK	K			T_39.1534.1534.2.dta
		39	MYH4_RAT	Myosin-4	1167	223653	28	22	21	18	11	5.58	2970	1	0	1	706.128	1410.24	2	1408.66	1.5835	0	66.12	8e-05	K	AITDAAMMAEELK	K	Oxidation (M)	0.0000002000000.0	T_39.1920.1920.2.dta
		39	MYH4_RAT	Myosin-4	1167	223653	28	22	21	18	11	5.58	2974	1	0	1	706.721	1411.43	2	1410.66	0.7656	1	48.49	0.0047	K	ELTYQTEEDRK	N			T_39.1266.1266.2.dta
		39	MYH4_RAT	Myosin-4	1167	223653	28	22	21	18	11	5.58	3016	1	0	1	716.818	1431.62	2	1429.73	1.8909	1	42.22	0.021	K	IAEKDEEIDQLK	R			T_39.1442.1442.2.dta
		39	MYH4_RAT	Myosin-4	1167	223653	28	22	21	18	11	5.58	3017	1	0	1	716.867	1431.72	2	1431.7	0.0165	0	43.09	0.017	R	ANLMQAEIEELR	A	Oxidation (M)	0.000200000000.0	T_39.1840.1840.2.dta
		39	MYH4_RAT	Myosin-4	1167	223653	28	22	21	18	11	5.58	3185	1	0	1	758.678	1515.34	2	1514.77	0.5722	1	61.83	0.00021	R	RVAEQELLDASER	V			T_39.1566.1566.2.dta
		39	MYH4_RAT	Myosin-4	1167	223653	28	22	21	18	11	5.58	3189	1	0	1	759.568	1517.12	2	1515.72	1.4054	1	35	0.1	R	ELENEVENEQKR	N			T_39.1282.1282.2.dta
		39	MYH4_RAT	Myosin-4	1167	223653	28	22	21	18	11	5.58	3227	1	0	1	770.199	1538.38	2	1536.75	1.6313	1	74.07	1.2e-05	K	AITDAAMMAEELKK	E	Oxidation (M)	0.00000002000000.0	T_39.1592.1592.2.dta
		39	MYH4_RAT	Myosin-4	1167	223653	28	22	21	18	11	5.58	3254	1	0	1	777.721	1553.43	2	1552.75	0.6798	1	53.29	0.0015	K	AITDAAMMAEELKK	E	2 Oxidation (M)	0.00000022000000.0	T_39.1507.1507.2.dta
		39	MYH4_RAT	Myosin-4	1167	223653	28	22	21	18	11	5.58	3285	1	0	1	525.417	1573.23	3	1571.81	1.4194	1	67.18	6.1e-05	R	RANLMQAEIEELR	A			T_39.1940.1940.3.dta
		39	MYH4_RAT	Myosin-4	1167	223653	28	22	21	18	11	5.58	3293	1	0	1	790.25	1578.48	2	1576.78	1.7084	0	76.11	7.5e-06	R	VVESMQSTLDAEIR	S			T_39.1890.1890.2.dta
		39	MYH4_RAT	Myosin-4	1167	223653	28	22	21	18	11	5.58	3392	1	0	1	816.559	1631.1	2	1630.8	0.3046	1	79.91	3.1e-06	R	GQDDLKEQLAMVER	R			T_39.1818.1818.2.dta
		39	MYH4_RAT	Myosin-4	1167	223653	28	22	21	18	11	5.58	3416	1	0	1	822.164	1642.31	2	1641.75	0.5655	0	87.6	5.1e-07	R	QAEEAEEQSNVNLAK	F	Gln->pyro-Glu (N-term Q)	1.000000000000000.0	T_39.1586.1586.2.dta
		39	MYH4_RAT	Myosin-4	1167	223653	28	22	21	18	11	5.58	3450	1	0	1	830.745	1659.48	2	1658.77	0.7007	0	71.02	2.3e-05	R	QAEEAEEQSNVNLAK	F			T_39.1338.1338.2.dta
		39	MYH4_RAT	Myosin-4	1167	223653	28	22	21	18	11	5.58	3556	1	0	1	570.866	1709.58	3	1708.95	0.6305	0	50.53	0.0025	R	VQLLHTQNTSLINTK	K			T_39.1638.1638.3.dta
		39	MYH4_RAT	Myosin-4	1167	223653	28	22	21	18	11	5.58	3558	1	0	1	856.326	1710.64	2	1708.95	1.6907	0	63.07	0.00014	R	VQLLHTQNTSLINTK	K			T_39.1643.1643.2.dta
		39	MYH4_RAT	Myosin-4	1167	223653	28	22	21	18	11	5.58	3728	1	0	1	905.327	1808.64	2	1807.9	0.7439	1	80.87	2.2e-06	K	NAYEESLDQLETLKR	E			T_39.1950.1950.2.dta
		39	MYH4_RAT	Myosin-4	1167	223653	28	22	21	18	11	5.58	4159	1	0	1	720.54	2158.6	3	2156.99	1.603	1	35.58	0.062	K	KMEGDLNEMEIQLNHANR	Q	Oxidation (M)	0.000000002000000000.0	T_39.1496.1496.3.dta
		39	MYH4_RAT	Myosin-4	1167	223653	28	22	21	18	11	5.58	4174	1	0	1	725.741	2174.2	3	2172.99	1.2114	1	35.37	0.064	K	KMEGDLNEMEIQLNHANR	Q	2 Oxidation (M)	0.020000002000000000.0	T_39.1423.1423.3.dta
		39	MYH4_RAT	Myosin-4	1167	223653	28	22	21	18	11	5.58	4359	1	0	1	813.701	2438.08	3	2437.17	0.9091	1	43.45	0.0086	K	IQHELEEAEERADIAESQVNK	L			T_39.1750.1750.3.dta
RF vs CRF		40	ACON_RAT	Aconitate hydratase, mitochondrial	778	86121	18	26.7	7.87	1.13
		spot	prot_acc	prot_desc	prot_score	prot_mass	prot_matches	prot_matches_sig	prot_sequences	prot_sequences_sig	prot_cover	prot_pi	pep_query	pep_rank	pep_isbold	pep_isunique	pep_exp_mz	pep_exp_mr	pep_exp_z	pep_calc_mr	pep_delta	pep_miss	pep_score	pep_expect	pep_res_before	pep_seq	pep_res_after	pep_var_mod	pep_var_mod_pos	pep_scan_title
		40	ACON_RAT	Aconitate hydratase, mitochondrial	778	86121	19	13	18	12	26.7	7.87	1874	1	1	1	400.785	799.556	2	799.517	0.0389	0	49.26	0.006	K	VAGILTVK	G			T_40.1720.1720.2.dta
		40	ACON_RAT	Aconitate hydratase, mitochondrial	778	86121	19	13	18	12	26.7	7.87	2070	1	1	1	468.697	935.38	2	934.487	0.893	0	46.39	0.0098	R	DGYAQILR	D			T_40.1819.1819.2.dta
		40	ACON_RAT	Aconitate hydratase, mitochondrial	778	86121	19	13	18	12	26.7	7.87	2128	1	1	1	493.394	984.773	2	984.503	0.2702	0	37.39	0.08	K	EGWPLDIR	V			T_40.2187.2187.2.dta
		40	ACON_RAT	Aconitate hydratase, mitochondrial	778	86121	19	13	18	12	26.7	7.87	2133	1	1	1	494.998	987.982	2	987.499	0.4839	0	33.48	0.21	R	VDVSPTSQR	L			T_40.1254.1254.2.dta
		40	ACON_RAT	Aconitate hydratase, mitochondrial	778	86121	19	13	18	12	26.7	7.87	2407	1	1	1	586.337	1170.66	2	1169.68	0.9817	0	38.92	0.051	R	LNRPLTLSEK	I			T_40.1450.1450.2.dta
		40	ACON_RAT	Aconitate hydratase, mitochondrial	778	86121	19	13	18	12	26.7	7.87	2464	1	1	1	600.637	1199.26	2	1198.68	0.5778	0	44.63	0.013	K	DLEDLQILIK	V			T_40.2400.2400.2.dta
		40	ACON_RAT	Aconitate hydratase, mitochondrial	778	86121	19	13	18	12	26.7	7.87	2506	1	1	1	611.192	1220.37	2	1219.61	0.76	0	38.09	0.058	R	ADIANLAEEFK	D			T_40.2177.2177.2.dta
		40	ACON_RAT	Aconitate hydratase, mitochondrial	778	86121	19	13	18	12	26.7	7.87	2515	1	1	1	613.616	1225.22	2	1224.6	0.6194	0	36.61	0.078	K	LEAPDADELPR	S			T_40.1771.1771.2.dta
		40	ACON_RAT	Aconitate hydratase, mitochondrial	778	86121	19	13	18	12	26.7	7.87	2610	1	1	1	635.136	1268.26	2	1267.61	0.6492	0	38.69	0.049	K	FNPETDFLTGK	D			T_40.2080.2080.2.dta
		40	ACON_RAT	Aconitate hydratase, mitochondrial	778	86121	19	13	18	12	26.7	7.87	3077	1	1	1	737.202	1472.39	2	1471.79	0.6037	0	32.23	0.19	K	DFAPGKPLNCIIK	H			T_40.1943.1943.2.dta
		40	ACON_RAT	Aconitate hydratase, mitochondrial	778	86121	19	13	18	12	26.7	7.87	3140	1	1	1	501.32	1500.94	3	1499.76	1.175	1	45.79	0.0085	K	FKLEAPDADELPR	S			T_40.1916.1916.3.dta
		40	ACON_RAT	Aconitate hydratase, mitochondrial	778	86121	19	13	18	12	26.7	7.87	3258	1	1	1	785.726	1569.44	2	1567.75	1.6864	1	36.99	0.062	K	FNPETDFLTGKDGK	K			T_40.1920.1920.2.dta
		40	ACON_RAT	Aconitate hydratase, mitochondrial	778	86121	19	13	18	12	26.7	7.87	3276	1	1	1	791.622	1581.23	2	1580.73	0.4999	0	39.79	0.031	K	VAMSHFEPSEYIR	Y	Oxidation (M)	0.0020000000000.0	T_40.1762.1762.2.dta
		40	ACON_RAT	Aconitate hydratase, mitochondrial	778	86121	19	13	18	12	26.7	7.87	3639	1	1	1	890.301	1778.59	2	1777.89	0.699	0	47.49	0.0048	K	QGLLPLTFADPSDYNK	I			T_40.2367.2367.2.dta
		40	ACON_RAT	Aconitate hydratase, mitochondrial	778	86121	19	13	18	12	26.7	7.87	3742	1	1	1	923.708	1845.4	2	1844.8	0.5977	0	82.06	1.7e-06	R	VGLIGSCTNSSYEDMGR	S			T_40.1872.1872.2.dta
		40	ACON_RAT	Aconitate hydratase, mitochondrial	778	86121	19	13	18	12	26.7	7.87	3770	1	1	1	932.278	1862.54	2	1860.8	1.7432	0	79.74	2.9e-06	R	VGLIGSCTNSSYEDMGR	S	Oxidation (M)	0.00000000000000200.0	T_40.1712.1712.2.dta
		40	ACON_RAT	Aconitate hydratase, mitochondrial	778	86121	19	13	18	12	26.7	7.87	3779	1	1	1	935.773	1869.53	2	1867.91	1.6254	0	50.23	0.0025	K	IVYGHLDDPANQEIER	G			T_40.1699.1699.2.dta
		40	ACON_RAT	Aconitate hydratase, mitochondrial	778	86121	19	13	18	12	26.7	7.87	4275	1	1	1	1143.68	2285.35	2	2285.1	0.2469	1	36.12	0.051	R	DVGGIVLANACGPCIGQWDRK	D			T_40.2161.2161.2.dta
		40	ACON_RAT	Aconitate hydratase, mitochondrial	778	86121	19	13	18	12	26.7	7.87	4331	1	1	1	788.356	2362.05	3	2361.03	1.0198	1	46.67	0.0042	R	SDFDPGQDTYQHPPKDSSGQR	V			T_40.1419.1419.3.dta
RF vs CRF		40	F1LRV9_RAT	Uncharacterized protein	1985	224057	34	17.1	5.59	0.92
		spot	prot_acc	prot_desc	prot_score	prot_mass	prot_matches	prot_matches_sig	prot_sequences	prot_sequences_sig	prot_cover	prot_pi	pep_query	pep_rank	pep_isbold	pep_isunique	pep_exp_mz	pep_exp_mr	pep_exp_z	pep_calc_mr	pep_delta	pep_miss	pep_score	pep_expect	pep_res_before	pep_seq	pep_res_after	pep_var_mod	pep_var_mod_pos	pep_scan_title
		40	F1LRV9_RAT	Uncharacterized protein	1985	224057	45	40	34	30	17.1	5.59	2215	1	1	1	529.515	1057.02	2	1056.59	0.4227	0	53.15	0.0022	R	LINELTAQR	G			T_40.1639.1639.2.dta
		40	F1LRV9_RAT	Uncharacterized protein	1985	224057	45	40	34	30	17.1	5.59	2220	1	1	1	531.226	1060.44	2	1059.51	0.9283	0	42.2	0.027	K	ANSEVAQWR	T			T_40.1542.1542.2.dta
		40	F1LRV9_RAT	Uncharacterized protein	1985	224057	45	40	34	30	17.1	5.59	2333	1	1	1	565.611	1129.21	2	1128.6	0.605	0	78.1	6.4e-06	R	LDEAEQLALK	G			T_40.1747.1747.2.dta
		40	F1LRV9_RAT	Uncharacterized protein	1985	224057	45	40	34	30	17.1	5.59	2404	1	1	1	586.155	1170.3	2	1168.54	1.7604	0	45.77	0.01	R	LQTESGEYSR	Q			T_40.1246.1246.2.dta
		40	F1LRV9_RAT	Uncharacterized protein	1985	224057	45	40	34	30	17.1	5.59	2513	1	1	1	613.305	1224.6	2	1223.61	0.9807	1	34.02	0.14	R	TKYETDAIQR	T			T_40.1262.1262.2.dta
		40	F1LRV9_RAT	Uncharacterized protein	1985	224057	45	40	34	30	17.1	5.59	2652	1	1	1	644.185	1286.36	2	1285.72	0.6321	1	52.06	0.0023	R	LQDLVDKLQSK	V			T_40.1711.1711.2.dta
		40	F1LRV9_RAT	Uncharacterized protein	1985	224057	45	40	34	30	17.1	5.59	2653	1	1	1	429.81	1286.41	3	1285.72	0.6828	1	47.39	0.0066	R	LQDLVDKLQSK	V			T_40.1718.1718.3.dta
		40	F1LRV9_RAT	Uncharacterized protein	1985	224057	45	40	34	30	17.1	5.59	2725	1	1	1	657.634	1313.25	2	1312.64	0.6163	1	31.47	0.26	K	KEQDTSAHLER	M			T_40.1054.1054.2.dta
		40	F1LRV9_RAT	Uncharacterized protein	1985	224057	45	40	34	30	17.1	5.59	2796	1	1	0	449.014	1344.02	3	1342.72	1.2982	1	32.47	0.2	R	ADIAESQVNKLR	V			T_40.1518.1518.3.dta
		40	F1LRV9_RAT	Uncharacterized protein	1985	224057	45	40	34	30	17.1	5.59	2858	1	1	1	685.422	1368.83	2	1370.74	-1.9121	1	52.52	0.0019	R	LDEAEQLALKGGK	K			T_40.1610.1610.2.dta
		40	F1LRV9_RAT	Uncharacterized protein	1985	224057	45	40	34	30	17.1	5.59	2864	1	1	1	686.574	1371.13	2	1372.68	-1.5493	0	49.48	0.004	K	IAEQELLDASER	V			T_40.1884.1884.2.dta
		40	F1LRV9_RAT	Uncharacterized protein	1985	224057	45	40	34	30	17.1	5.59	2867	1	1	1	686.729	1371.44	2	1370.74	0.7021	1	44.14	0.014	R	LDEAEQLALKGGK	K			T_40.1602.1602.2.dta
		40	F1LRV9_RAT	Uncharacterized protein	1985	224057	45	40	34	30	17.1	5.59	2872	1	1	1	687.689	1373.36	2	1372.68	0.6803	0	56.3	0.00086	K	IAEQELLDASER	V			T_40.1823.1823.2.dta
		40	F1LRV9_RAT	Uncharacterized protein	1985	224057	45	40	34	30	17.1	5.59	2891	1	1	1	692.287	1382.56	2	1381.65	0.9123	0	48.47	0.0048	K	IQHELEEAEER	A			T_40.1366.1366.2.dta
		40	F1LRV9_RAT	Uncharacterized protein	1985	224057	45	40	34	30	17.1	5.59	2951	1	1	1	705.407	1408.8	2	1408.66	0.1417	0	42.3	0.019	K	AITDAAMMAEELK	K	Oxidation (M)	0.0000000200000.0	T_40.1840.1840.2.dta
		40	F1LRV9_RAT	Uncharacterized protein	1985	224057	45	40	34	30	17.1	5.59	2954	1	1	1	706.6	1411.19	2	1410.66	0.5226	1	39.51	0.037	K	ELTYQTEEDRK	N			T_40.1300.1300.2.dta
		40	F1LRV9_RAT	Uncharacterized protein	1985	224057	45	40	34	30	17.1	5.59	3053	1	1	1	731.097	1460.18	2	1458.69	1.4848	1	54.22	0.0013	R	ELEGEVENEQKR	N			T_40.1279.1279.2.dta
		40	F1LRV9_RAT	Uncharacterized protein	1985	224057	45	40	34	30	17.1	5.59	3117	1	1	1	746.058	1490.1	2	1489.79	0.3134	1	56.45	0.00074	K	QAFTQQIEELKR	Q			T_40.1799.1799.2.dta
		40	F1LRV9_RAT	Uncharacterized protein	1985	224057	45	40	34	30	17.1	5.59	3143	1	1	1	752.155	1502.29	2	1500.78	1.5165	1	89.33	3.8e-07	R	KIAEQELLDASER	V			T_40.1698.1698.2.dta
		40	F1LRV9_RAT	Uncharacterized protein	1985	224057	45	40	34	30	17.1	5.59	3144	1	1	1	501.91	1502.71	3	1500.78	1.9286	1	34.48	0.11	R	KIAEQELLDASER	V			T_40.1695.1695.3.dta
		40	F1LRV9_RAT	Uncharacterized protein	1985	224057	45	40	34	30	17.1	5.59	3158	1	1	1	756.169	1510.32	2	1509.74	0.581	1	44.22	0.012	R	KIQHELEEAEER	A			T_40.1304.1304.2.dta
		40	F1LRV9_RAT	Uncharacterized protein	1985	224057	45	40	34	30	17.1	5.59	3176	1	1	1	761.419	1520.82	2	1520.76	0.0667	1	79.7	3.5e-06	K	AITDAAMMAEELKK	E			T_40.1915.1915.2.dta
		40	F1LRV9_RAT	Uncharacterized protein	1985	224057	45	40	34	30	17.1	5.59	3211	1	1	1	769.623	1537.23	2	1536.75	0.4781	1	76	7.9e-06	K	AITDAAMMAEELKK	E	Oxidation (M)	0.00000002000000.0	T_40.1668.1668.2.dta
		40	F1LRV9_RAT	Uncharacterized protein	1985	224057	45	40	34	30	17.1	5.59	3236	1	1	1	777.624	1553.23	2	1552.75	0.4858	1	66.7	6.7e-05	K	AITDAAMMAEELKK	E	2 Oxidation (M)	0.00000022000000.0	T_40.1576.1576.2.dta
		40	F1LRV9_RAT	Uncharacterized protein	1985	224057	45	40	34	30	17.1	5.59	3237	1	1	1	777.684	1553.35	2	1551.75	1.6008	0	77.33	5.8e-06	R	LQDAEEHVEAVNAK	C			T_40.1347.1347.2.dta
		40	F1LRV9_RAT	Uncharacterized protein	1985	224057	45	40	34	30	17.1	5.59	3298	1	1	1	797.885	1593.76	2	1592.77	0.9845	0	84.46	1.1e-06	R	VVESMQSTLDAEIR	S	Oxidation (M)	0.00002000000000.0	T_40.1671.1671.2.dta
		40	F1LRV9_RAT	Uncharacterized protein	1985	224057	45	40	34	30	17.1	5.59	3342	1	1	1	539.5	1615.48	3	1616.84	-1.3573	1	44.66	0.01	R	QLDEKDSLVSQLSR	G			T_40.1852.1852.3.dta
		40	F1LRV9_RAT	Uncharacterized protein	1985	224057	45	40	34	30	17.1	5.59	3345	1	1	1	809.408	1616.8	2	1616.84	-0.0351	1	83.28	1.4e-06	R	QLDEKDSLVSQLSR	G			T_40.1844.1844.2.dta
		40	F1LRV9_RAT	Uncharacterized protein	1985	224057	45	40	34	30	17.1	5.59	3395	2	1	1	822.6	1643.18	2	1641.75	1.4365	0	75.01	9.3e-06	R	QAEEAEEQSNVNLAK	F	Gln->pyro-Glu (N-term Q)	1.000000000000000.0	T_40.1655.1655.2.dta
		40	F1LRV9_RAT	Uncharacterized protein	1985	224057	45	40	34	30	17.1	5.59	3403	1	1	1	824.24	1646.46	2	1644.81	1.6504	1	72.62	1.6e-05	R	GQEDLKEQLAMVER	R			T_40.1892.1892.2.dta
		40	F1LRV9_RAT	Uncharacterized protein	1985	224057	45	40	34	30	17.1	5.59	3411	1	1	1	827.132	1652.25	2	1651.79	0.456	0	78.79	3.7e-06	K	NAYEESLDQLETLK	R			T_40.2188.2188.2.dta
		40	F1LRV9_RAT	Uncharacterized protein	1985	224057	45	40	34	30	17.1	5.59	3426	1	1	1	830.439	1658.86	2	1658.77	0.0881	0	86.91	6e-07	R	QAEEAEEQSNVNLAK	F			T_40.1383.1383.2.dta
		40	F1LRV9_RAT	Uncharacterized protein	1985	224057	45	40	34	30	17.1	5.59	3496	1	1	1	851.97	1701.93	2	1701.82	0.1017	0	99.23	3.3e-08	R	LQNEVEDLMIDVER	T			T_40.2396.2396.2.dta
		40	F1LRV9_RAT	Uncharacterized protein	1985	224057	45	40	34	30	17.1	5.59	3508	1	1	1	855.825	1709.63	2	1708.95	0.6877	0	74.21	1e-05	R	VQLLHTQNTSLINTK	K			T_40.1714.1714.2.dta
		40	F1LRV9_RAT	Uncharacterized protein	1985	224057	45	40	34	30	17.1	5.59	3529	1	1	1	860.382	1718.75	2	1717.82	0.9306	0	85.51	7.9e-07	R	LQNEVEDLMIDVER	T	Oxidation (M)	0.00000000200000.0	T_40.2068.2068.2.dta
		40	F1LRV9_RAT	Uncharacterized protein	1985	224057	45	40	34	30	17.1	5.59	3624	1	1	1	887.318	1772.62	2	1772.82	-0.2008	1	73.12	1.4e-05	K	QKYEETHAELEASQK	E	Gln->pyro-Glu (N-term Q)	1.000000000000000.0	T_40.1410.1410.2.dta
		40	F1LRV9_RAT	Uncharacterized protein	1985	224057	45	40	34	30	17.1	5.59	3626	1	1	1	888.344	1774.67	2	1772.82	1.852	1	65.63	7.9e-05	K	QKYEETHAELEASQK	E	Gln->pyro-Glu (N-term Q)	1.000000000000000.0	T_40.1403.1403.2.dta
		40	F1LRV9_RAT	Uncharacterized protein	1985	224057	45	40	34	30	17.1	5.59	3637	1	1	1	890.213	1778.41	2	1777.93	0.4794	1	57.05	0.00054	K	DLQHRLDEAEQLALK	G			T_40.2085.2085.2.dta
		40	F1LRV9_RAT	Uncharacterized protein	1985	224057	45	40	34	30	17.1	5.59	3702	1	1	1	606.246	1815.72	3	1814.88	0.8413	1	68.15	4.1e-05	K	RQAEEAEEQSNVNLAK	F			T_40.1292.1292.3.dta
		40	F1LRV9_RAT	Uncharacterized protein	1985	224057	45	40	34	30	17.1	5.59	3792	1	1	1	940.768	1879.52	2	1878.86	0.6614	1	70.68	2.2e-05	R	EQYEEEQEAKAELQR	A			T_40.1582.1582.2.dta
		40	F1LRV9_RAT	Uncharacterized protein	1985	224057	45	40	34	30	17.1	5.59	4020	1	1	1	683.075	2046.2	3	2044.89	1.3102	0	31.2	0.17	K	MEGDLNEMEIQLNHSNR	M	Oxidation (M)	0.20000000000000000.0	T_40.1868.1868.3.dta
		40	F1LRV9_RAT	Uncharacterized protein	1985	224057	45	40	34	30	17.1	5.59	4166	1	1	1	725.189	2172.54	3	2172.99	-0.4443	1	50.11	0.0021	K	KMEGDLNEMEIQLNHSNR	M	Oxidation (M)	0.000000002000000000.0	T_40.1554.1554.3.dta
		40	F1LRV9_RAT	Uncharacterized protein	1985	224057	45	40	34	30	17.1	5.59	4182	1	1	1	730.765	2189.27	3	2188.98	0.29	1	37.5	0.038	K	KMEGDLNEMEIQLNHSNR	M	2 Oxidation (M)	0.020000002000000000.0	T_40.1483.1483.3.dta
		40	F1LRV9_RAT	Uncharacterized protein	1985	224057	45	40	34	30	17.1	5.59	4184	1	1	1	1096.79	2191.57	2	2190.95	0.6167	1	58.62	0.0003	R	HDCDLLREQYEEEQEAK	A			T_40.1620.1620.2.dta
		40	F1LRV9_RAT	Uncharacterized protein	1985	224057	45	40	34	30	17.1	5.59	4384	1	1	1	813.688	2438.04	3	2437.17	0.8707	1	60.36	0.00018	K	IQHELEEAEERADIAESQVNK	L			T_40.1839.1839.3.dta

## Sheet: soleus 
Supplementary Table S2. Differentially represented proteins (DRPs) identified in 2DE-based quantitative proteome analysis of the soleus muscle. Green, Red and Blu tags highlight the DRPs for the comparisons SS vs CSS, RF vs SS, and RF vs CRF, respectively. Tag colours and spot numbering refers to representative 2DE Comassie Blue stained maps reported in figure 5 (panels B and D). Protein accessio…
Comparison		n. spot	Accession	Protein Description	Mascot Protein score	Molecular Mass (Da), theoretical	Peptide sequences	coverage (% aa)	Isoelectric point, theoretical	empai
SS vs CSS		1'	NDUA5_RAT	NADH dehydrogenase [ubiquinone] 1 alpha subcomplex subunit 5	250	13460	3	26.7	6.84	1.16
		spot	acc	prot_desc	score	mass	matches	matches_sig	seq	seq_sig	pep_query	pep_rank	pep_isbold	pep_isunique	pep_exp_mz	pep_exp_mr	pep_exp_z	pep_calc_mr	pep_delta	pep_miss	pep_score	pep_expect	pep_res_before	pep_seq	pep_res_after	pep_var_mod	pep_var_mod_pos	pep_scan_title
		1	NDUA5_RAT	NADH dehydrogenase [ubiquinone] 1 alpha subcomplex subunit 5	250	13460	3	3	3	3	3570	1	1	1	841.24	1680.46	2	1679.9	0.5667	1	89.01	3.5e-07	K	YTEQITSEKLELVK	L			Soleus1.1706.1706.2.dta
		1	NDUA5_RAT	NADH dehydrogenase [ubiquinone] 1 alpha subcomplex subunit 5	250	13460	3	3	3	3	3627	1	1	1	864.165	1726.32	2	1724.85	1.4639	0	89.91	2.9e-07	K	TTGLVGLAVCDTPHER	L			Soleus1.1731.1731.2.dta
		1	NDUA5_RAT	NADH dehydrogenase [ubiquinone] 1 alpha subcomplex subunit 5	250	13460	3	3	3	3	3767	1	1	1	927.758	1853.5	2	1852.95	0.5547	1	71.31	1.9e-05	K	KTTGLVGLAVCDTPHER	L			Soleus1.1596.1596.2.dta
SS vs CSS		2'	TTHY_RAT	Transthyretin	174	15824	3	27.9	5.77	0.93
		spot	acc	prot_desc	score	mass	matches	matches_sig	seq	seq_sig	pep_query	pep_rank	pep_isbold	pep_isunique	pep_exp_mz	pep_exp_mr	pep_exp_z	pep_calc_mr	pep_delta	pep_miss	pep_score	pep_expect	pep_res_before	pep_seq	pep_res_after	pep_var_mod	pep_var_mod_pos	pep_scan_title
		2	TTHY_RAT	Transthyretin	174	15824	3	3	3	3	3182	1	1	1	677.419	1352.82	2	1351.6	1.2188	0	43.08	0.017	K	TADGSWEPFASGK	T			Soleus2.1890.1890.2.dta
		2	TTHY_RAT	Transthyretin	174	15824	3	3	3	3	3470	1	1	1	779.264	1556.51	2	1555.79	0.7254	1	45.66	0.0086	K	FTEGVYRVELDTK	S			Soleus2.1714.1714.2.dta
		2	TTHY_RAT	Transthyretin	174	15824	3	3	3	3	3500	1	1	1	795.177	1588.34	2	1586.74	1.5963	0	85.48	9.1e-07	K	TAESGELHGLTTDEK	F			Soleus2.1419.1419.2.dta
SS vs CSS		3'	FABPH_RAT	Fatty acid-binding protein, heart	338	14766	7	41.4	5.9	5.55
		spot	acc	prot_desc	score	mass	matches	matches_sig	seq	seq_sig	pep_query	pep_rank	pep_isbold	pep_isunique	pep_exp_mz	pep_exp_mr	pep_exp_z	pep_calc_mr	pep_delta	pep_miss	pep_score	pep_expect	pep_res_before	pep_seq	pep_res_after	pep_var_mod	pep_var_mod_pos	pep_scan_title
		3	FABPH_RAT	Fatty acid-binding protein, heart	338	14766	9	5	7	4	2292	1	1	1	875.454	874.447	1	874.476	-0.0292	0	44.89	0.018	K	SVVTLDGGK	L			Soleus3.1418.1418.1.dta
		3	FABPH_RAT	Fatty acid-binding protein, heart	338	14766	9	5	7	4	2353	1	1	1	907.588	906.581	1	906.492	0.0885	0	30.99	0.35	K	SLGVGFATR	Q			Soleus3.1700.1700.1.dta
		3	FABPH_RAT	Fatty acid-binding protein, heart	338	14766	9	5	7	4	2387	1	1	1	932.366	931.359	1	931.375	-0.0158	0	38.12	0.075	K	NFDDYMK	S			Soleus3.1692.1692.1.dta
		3	FABPH_RAT	Fatty acid-binding protein, heart	338	14766	9	5	7	4	2815	1	1	1	603.953	1205.89	2	1205.57	0.3236	0	81.64	2.6e-06	K	WDGQETTLTR	E			Soleus3.1530.1530.2.dta
		3	FABPH_RAT	Fatty acid-binding protein, heart	338	14766	9	5	7	4	3403	1	1	1	773.426	1544.84	2	1544.81	0.0245	0	39.11	0.04	R	QVASMTKPTTIIEK	N	Gln->pyro-Glu (N-term Q); Oxidation (M)	1.00002000000000.0	Soleus3.1539.1539.2.dta
		3	FABPH_RAT	Fatty acid-binding protein, heart	338	14766	9	5	7	4	3419	1	1	1	782.195	1562.38	2	1561.84	0.5371	0	61.47	0.00022	R	QVASMTKPTTIIEK	N	Oxidation (M)	0.00002000000000.0	Soleus3.1332.1332.2.dta
		3	FABPH_RAT	Fatty acid-binding protein, heart	338	14766	9	5	7	4	3448	1	1	1	527.783	1580.33	3	1578.91	1.4178	1	31.58	0.21	K	SVVTLDGGKLVHVQK	W			Soleus3.1583.1583.3.dta
		3	FABPH_RAT	Fatty acid-binding protein, heart	338	14766	9	5	7	4	3850	1	1	1	956.376	1910.74	2	1910	0.7368	1	52.25	0.0014	K	LVHVQKWDGQETTLTR	E			Soleus3.1547.1547.2.dta
		3	FABPH_RAT	Fatty acid-binding protein, heart	338	14766	9	5	7	4	3851	1	1	1	638.07	1911.19	3	1910	1.1866	1	31.22	0.18	K	LVHVQKWDGQETTLTR	E			Soleus3.1531.1531.3.dta
SS vs CSS		4'	COX5B_RAT	Cytochrome c oxidase subunit 5B, mitochondrial	173	14191	3	28.7	7.68	1.65
		spot	acc	prot_desc	score	mass	matches	matches_sig	seq	seq_sig	pep_query	pep_rank	pep_isbold	pep_isunique	pep_exp_mz	pep_exp_mr	pep_exp_z	pep_calc_mr	pep_delta	pep_miss	pep_score	pep_expect	pep_res_before	pep_seq	pep_res_after	pep_var_mod	pep_var_mod_pos	pep_scan_title
		4	COX5B_RAT	Cytochrome c oxidase subunit 5B, mitochondrial	173	14191	5	5	3	3	2436	1	1	1	931.552	930.545	1	930.496	0.0492	0	50	0.005	R	EIMIAAQR	G			Soleus4.1534.1534.1.dta
		4	COX5B_RAT	Cytochrome c oxidase subunit 5B, mitochondrial	173	14191	5	5	3	3	2933	1	1	1	622.011	1242.01	2	1243.63	-1.6204	0	59.83	0.00038	R	GLDPYNMLPPK	A			Soleus4.1970.1970.2.dta
		4	COX5B_RAT	Cytochrome c oxidase subunit 5B, mitochondrial	173	14191	5	5	3	3	2939	1	1	1	623.143	1244.27	2	1243.63	0.6452	0	43.64	0.017	R	GLDPYNMLPPK	A			Soleus4.1946.1946.2.dta
		4	COX5B_RAT	Cytochrome c oxidase subunit 5B, mitochondrial	173	14191	5	5	3	3	2974	1	1	1	631.071	1260.13	2	1259.62	0.5061	0	40.36	0.034	R	GLDPYNMLPPK	A	Oxidation (M)	0.00000020000.0	Soleus4.1750.1750.2.dta
		4	COX5B_RAT	Cytochrome c oxidase subunit 5B, mitochondrial	173	14191	5	5	3	3	3792	1	1	1	907.689	1813.36	2	1812.92	0.4411	1	62.77	0.00014	K	AASGTKEDPNLVPSVSNK	R			Soleus4.1443.1443.2.dta
SS vs CSS		5'	TPM2_RAT	Tropomyosin beta chain	287	32931	5	14.4	4.66	0.72
		spot	acc	prot_desc	score	mass	matches	matches_sig	seq	seq_sig	pep_query	pep_rank	pep_isbold	pep_isunique	pep_exp_mz	pep_exp_mr	pep_exp_z	pep_calc_mr	pep_delta	pep_miss	pep_score	pep_expect	pep_res_before	pep_seq	pep_res_after	pep_var_mod	pep_var_mod_pos	pep_scan_title
		5	TPM2_RAT	Tropomyosin beta chain	287	32931	5	5	5	5	3151	1	1	1	664.166	1326.32	2	1325.65	0.671	0	39.61	0.038	K	QLEEEQQALQK	K	Gln->pyro-Glu (N-term Q)	1.00000000000.0	Soleus5.1774.1774.2.dta
		5	TPM2_RAT	Tropomyosin beta chain	287	32931	5	5	5	5	3165	1	1	1	667.151	1332.29	2	1331.63	0.6559	0	82.32	2.2e-06	K	ATDAEADVASLNR	R			Soleus5.1582.1582.2.dta
		5	TPM2_RAT	Tropomyosin beta chain	287	32931	5	5	5	5	3330	1	1	1	728.057	1454.1	2	1453.74	0.358	1	45.23	0.0098	K	QLEEEQQALQKK	L	Gln->pyro-Glu (N-term Q)	1.000000000000.0	Soleus5.1650.1650.2.dta
		5	TPM2_RAT	Tropomyosin beta chain	287	32931	5	5	5	5	3493	1	1	1	800.74	1599.46	2	1598.73	0.7337	1	71.11	2.3e-05	K	GTEDEVEKYSESVK	D			Soleus5.1594.1594.2.dta
		5	TPM2_RAT	Tropomyosin beta chain	287	32931	5	5	5	5	3526	1	1	1	544.998	1631.97	3	1630.8	1.1734	1	49.05	0.0038	R	CKQLEEEQQALQK	K			Soleus5.1392.1392.3.dta
SS vs CSS		6'	ACTS_RAT	Actin, alpha skeletal muscle	420	42366	8	19.4	5.23	1.34
		spot	acc	prot_desc	score	mass	matches	matches_sig	seq	seq_sig	pep_query	pep_rank	pep_isbold	pep_isunique	pep_exp_mz	pep_exp_mr	pep_exp_z	pep_calc_mr	pep_delta	pep_miss	pep_score	pep_expect	pep_res_before	pep_seq	pep_res_after	pep_var_mod	pep_var_mod_pos	pep_scan_title
		6	ACTS_RAT	Actin, alpha skeletal muscle	420	42366	10	8	8	7	2105	1	0	1	489.019	976.023	2	975.441	0.5818	0	75.22	1.4e-05	K	AGFAGDDAPR	A			S_6.1386.1386.2.dta
		6	ACTS_RAT	Actin, alpha skeletal muscle	420	42366	10	8	8	7	2383	1	0	1	585.704	1169.39	2	1170.56	-1.1699	0	30.34	0.34	R	HQGVMVGMGQK	D			S_6.1363.1363.2.dta
		6	ACTS_RAT	Actin, alpha skeletal muscle	420	42366	10	8	8	7	2438	1	0	1	600.2	1198.39	2	1197.7	0.6878	0	50.25	0.0034	R	AVFPSIVGRPR	H			S_6.1762.1762.2.dta
		6	ACTS_RAT	Actin, alpha skeletal muscle	420	42366	10	8	8	7	2441	1	0	1	600.625	1199.23	2	1197.52	1.7197	0	60.85	0.00031	K	DSYVGDEAQSK	R			S_6.1262.1262.2.dta
		6	ACTS_RAT	Actin, alpha skeletal muscle	420	42366	10	8	8	7	2446	1	0	1	602.346	1202.68	2	1202.55	0.1242	0	41.23	0.03	R	HQGVMVGMGQK	D	2 Oxidation (M)	0.00002002000.0	S_6.1062.1062.2.dta
		6	ACTS_RAT	Actin, alpha skeletal muscle	420	42366	10	8	8	7	2742	1	0	1	678.172	1354.33	2	1353.62	0.7132	1	55.91	0.00089	K	DSYVGDEAQSKR	G			S_6.1218.1218.2.dta
		6	ACTS_RAT	Actin, alpha skeletal muscle	420	42366	10	8	8	7	3041	1	0	0	506.375	1516.1	3	1514.74	1.3598	0	31.42	0.24	K	IWHHTFYNELR	V			S_6.1691.1691.3.dta
		6	ACTS_RAT	Actin, alpha skeletal muscle	420	42366	10	8	8	7	3718	1	0	1	978.562	1955.11	2	1955.04	0.0737	0	64.14	9.2e-05	R	VAPEEHPTLLTEAPLNPK	A			S_6.1782.1782.2.dta
		6	ACTS_RAT	Actin, alpha skeletal muscle	420	42366	10	8	8	7	4145	1	0	1	790.053	2367.14	3	2366.06	1.0756	1	44.05	0.0074	R	HQGVMVGMGQKDSYVGDEAQSK	R	Oxidation (M)	0.0000000200000000000000.0	S_6.1343.1343.3.dta
		6	ACTS_RAT	Actin, alpha skeletal muscle	420	42366	10	8	8	7	4159	1	0	1	795.293	2382.86	3	2382.06	0.7982	1	48.39	0.0027	R	HQGVMVGMGQKDSYVGDEAQSK	R	2 Oxidation (M)	0.0000200200000000000000.0	S_6.1278.1278.3.dta
SS vs CSS		6'	COTL1_RAT	Coactosin-like protein	162	16036	3	17.6	5.28	0.92
		spot	acc	prot_desc	score	mass	matches	matches_sig	seq	seq_sig	pep_query	pep_rank	pep_isbold	pep_isunique	pep_exp_mz	pep_exp_mr	pep_exp_z	pep_calc_mr	pep_delta	pep_miss	pep_score	pep_expect	pep_res_before	pep_seq	pep_res_after	pep_var_mod	pep_var_mod_pos	pep_scan_title
		6	COTL1_RAT	Coactosin-like protein	162	16036	3	3	3	3	1813	1	1	1	403.974	805.932	2	805.445	0.4878	0	45.02	0.015	R	AAYNLVR	D			S_6.1515.1515.2.dta
		6	COTL1_RAT	Coactosin-like protein	162	16036	3	3	3	3	3521	1	1	1	602.779	1805.31	3	1803.95	1.3629	0	65.82	7.1e-05	K	FALITWIGEDVSGLQR	A			S_6.2567.2567.3.dta
		6	COTL1_RAT	Coactosin-like protein	162	16036	3	3	3	3	3804	1	1	1	1011.24	2020.46	2	2019.08	1.3825	1	54.18	0.00094	R	SKFALITWIGEDVSGLQR	A			S_6.2451.2451.2.dta
SS vs CSS		6'	MLRV_RAT	Myosin regulatory light chain 2, ventricular/cardiac muscle isoform	132	18868	3	18.7	4.86	0.75
		spot	acc	prot_desc	score	mass	matches	matches_sig	seq	seq_sig	pep_query	pep_rank	pep_isbold	pep_isunique	pep_exp_mz	pep_exp_mr	pep_exp_z	pep_calc_mr	pep_delta	pep_miss	pep_score	pep_expect	pep_res_before	pep_seq	pep_res_after	pep_var_mod	pep_var_mod_pos	pep_scan_title
		6	MLRV_RAT	Myosin regulatory light chain 2, ventricular/cardiac muscle isoform	132	18868	3	2	3	2	1900	1	1	1	426.182	850.35	2	849.434	0.9154	0	42.61	0.024	R	DTFAALGR	V			S_6.1755.1755.2.dta
		6	MLRV_RAT	Myosin regulatory light chain 2, ventricular/cardiac muscle isoform	132	18868	3	2	3	2	2419	1	1	0	596.846	1191.68	2	1191.59	0.0899	1	37.04	0.076	R	DGFIDKNDLR	D			S_6.1604.1604.2.dta
		6	MLRV_RAT	Myosin regulatory light chain 2, ventricular/cardiac muscle isoform	132	18868	3	2	3	2	2840	1	1	1	703.225	1404.44	2	1403.69	0.7428	0	52.16	0.0021	K	GADPEETILNAFK	V			S_6.2334.2334.2.dta
SS vs CSS		7'	CSRP3_RAT	Cysteine and glycine-rich protein 3	410	21701	7	39.2	8.81	2.66
		spot	acc	prot_desc	score	mass	matches	matches_sig	seq	seq_sig	pep_query	pep_rank	pep_isbold	pep_isunique	pep_exp_mz	pep_exp_mr	pep_exp_z	pep_calc_mr	pep_delta	pep_miss	pep_score	pep_expect	pep_res_before	pep_seq	pep_res_after	pep_var_mod	pep_var_mod_pos	pep_scan_title
		7	CSRP3_RAT	Cysteine and glycine-rich protein 3	410	21701	8	7	7	6	2564	1	1	1	546.807	1091.6	2	1092.53	-0.931	0	40.11	0.04	K	SLESTNVTDK	D			Soleus7.1308.1308.2.dta
		7	CSRP3_RAT	Cysteine and glycine-rich protein 3	410	21701	8	7	7	6	2600	1	1	1	557.092	1112.17	2	1111.56	0.6096	0	30.73	0.32	K	VMGGGKPWHK	T	Oxidation (M)	0.0200000000.0	Soleus7.1062.1062.2.dta
		7	CSRP3_RAT	Cysteine and glycine-rich protein 3	410	21701	8	7	7	6	3478	1	1	1	789.688	1577.36	2	1575.71	1.6513	0	51.51	0.0022	K	TVYHAEEIQCNGR	S			Soleus7.1315.1315.2.dta
		7	CSRP3_RAT	Cysteine and glycine-rich protein 3	410	21701	8	7	7	6	3865	1	1	1	930.351	1858.69	2	1857.94	0.7507	0	83.37	1.2e-06	K	NFGPTGIGFGGLTHQVEK	K			Soleus7.1946.1946.2.dta
		7	CSRP3_RAT	Cysteine and glycine-rich protein 3	410	21701	8	7	7	6	3898	1	1	1	948.03	1894.05	2	1893.88	0.1684	0	79.72	2.6e-06	K	ALDSTTVAAHESEIYCK	V			Soleus7.1606.1606.2.dta
		7	CSRP3_RAT	Cysteine and glycine-rich protein 3	410	21701	8	7	7	6	3899	1	1	1	632.739	1895.19	3	1893.88	1.3161	0	47.57	0.0044	K	ALDSTTVAAHESEIYCK	V			Soleus7.1602.1602.3.dta
		7	CSRP3_RAT	Cysteine and glycine-rich protein 3	410	21701	8	7	7	6	3960	1	1	1	980.284	1958.55	2	1957.89	0.659	1	70.32	2.3e-05	K	SLESTNVTDKDGELYCK	V			Soleus7.1522.1522.2.dta
		7	CSRP3_RAT	Cysteine and glycine-rich protein 3	410	21701	8	7	7	6	4021	1	1	1	675.241	2022.7	3	2021.97	0.7287	1	58.97	0.00031	R	KALDSTTVAAHESEIYCK	V			Soleus7.1491.1491.3.dta
SS vs CSS		7'	TNNI2_RAT	Troponin I, fast skeletal muscle	263	21486	4	21.4	8.86	2.57
		spot	acc	prot_desc	score	mass	matches	matches_sig	seq	seq_sig	pep_query	pep_rank	pep_isbold	pep_isunique	pep_exp_mz	pep_exp_mr	pep_exp_z	pep_calc_mr	pep_delta	pep_miss	pep_score	pep_expect	pep_res_before	pep_seq	pep_res_after	pep_var_mod	pep_var_mod_pos	pep_scan_title
		7	TNNI2_RAT	Troponin I, fast skeletal muscle	263	21486	9	7	4	3	2171	1	0	1	433.699	865.383	2	865.404	-0.0211	0	31.16	0.33	R	MSADAMLK	A			Soleus7.1567.1567.2.dta
		7	TNNI2_RAT	Troponin I, fast skeletal muscle	263	21486	9	7	4	3	2207	1	0	1	441.82	881.626	2	881.399	0.2276	0	36.19	0.087	R	MSADAMLK	A	Oxidation (M)	0.20000000.0	Soleus7.1374.1374.2.dta
		7	TNNI2_RAT	Troponin I, fast skeletal muscle	263	21486	9	7	4	3	3254	1	0	1	717.538	1433.06	2	1431.76	1.2974	0	99.45	3.8e-08	K	SVMLQIAATELEK	E			Soleus7.2166.2166.2.dta
		7	TNNI2_RAT	Troponin I, fast skeletal muscle	263	21486	9	7	4	3	3286	1	0	1	725.677	1449.34	2	1447.76	1.5798	0	79.33	3.8e-06	K	SVMLQIAATELEK	E	Oxidation (M)	0.0020000000000.0	Soleus7.1939.1939.2.dta
		7	TNNI2_RAT	Troponin I, fast skeletal muscle	263	21486	9	7	4	3	3619	1	0	1	836.203	1670.39	2	1668.76	1.6366	1	58.42	0.00041	K	IDAAEEEKYDMEVK	V			Soleus7.1558.1558.2.dta
		7	TNNI2_RAT	Troponin I, fast skeletal muscle	263	21486	9	7	4	3	3644	1	0	1	843.689	1685.36	2	1684.75	0.6125	1	57.87	0.00048	K	IDAAEEEKYDMEVK	V	Oxidation (M)	0.00000000002000.0	Soleus7.1450.1450.2.dta
		7	TNNI2_RAT	Troponin I, fast skeletal muscle	263	21486	9	7	4	3	3937	1	0	1	645.956	1934.85	3	1932.98	1.863	1	42.06	0.015	K	SVMLQIAATELEKEESR	R			Soleus7.2154.2154.3.dta
		7	TNNI2_RAT	Troponin I, fast skeletal muscle	263	21486	9	7	4	3	3951	1	0	1	975.795	1949.58	2	1948.98	0.5983	1	71.47	1.8e-05	K	SVMLQIAATELEKEESR	R	Oxidation (M)	0.00200000000000000.0	Soleus7.1926.1926.2.dta
		7	TNNI2_RAT	Troponin I, fast skeletal muscle	263	21486	9	7	4	3	3952	1	0	1	651.081	1950.22	3	1948.98	1.2434	1	57.9	0.0004	K	SVMLQIAATELEKEESR	R	Oxidation (M)	0.00200000000000000.0	Soleus7.1930.1930.3.dta
SS vs CSS		7'	TAGL_RAT	Transgelin	194	22645	4	21.9	8.87	1.18
		spot	acc	prot_desc	score	mass	matches	matches_sig	seq	seq_sig	pep_query	pep_rank	pep_isbold	pep_isunique	pep_exp_mz	pep_exp_mr	pep_exp_z	pep_calc_mr	pep_delta	pep_miss	pep_score	pep_expect	pep_res_before	pep_seq	pep_res_after	pep_var_mod	pep_var_mod_pos	pep_scan_title
		7	TAGL_RAT	Transgelin	194	22645	5	5	4	4	2822	1	1	1	610.464	1218.91	2	1220.62	-1.7081	0	40.79	0.032	K	QMEQVAQFLK	A			Soleus7.1963.1963.2.dta
		7	TAGL_RAT	Transgelin	194	22645	5	5	4	4	3420	1	1	1	766.188	1530.36	2	1529.85	0.5163	0	44.91	0.01	K	LVNSLYPEGSKPVK	V			Soleus7.1538.1538.2.dta
		7	TAGL_RAT	Transgelin	194	22645	5	5	4	4	3421	1	1	1	766.227	1530.44	2	1529.71	0.7318	0	57.96	0.00052	K	TDMFQTVDLFEGK	D			Soleus7.2299.2299.2.dta
		7	TAGL_RAT	Transgelin	194	22645	5	5	4	4	3449	1	1	1	774.77	1547.53	2	1545.7	1.8233	0	43.85	0.013	K	TDMFQTVDLFEGK	D	Oxidation (M)	0.0020000000000.0	Soleus7.2094.2094.2.dta
		7	TAGL_RAT	Transgelin	194	22645	5	5	4	4	4194	1	1	1	779.173	2334.5	3	2333.07	1.4304	1	57.87	0.00031	K	TDMFQTVDLFEGKDMAAVQR	T	2 Oxidation (M)	0.00200000000000200000.0	Soleus7.1962.1962.3.dta
SS vs CSS		8'	TCTP_RAT	Translationally-controlled tumor protein	124	19564	2	15.1	4.76	0.43
		spot	acc	prot_desc	score	mass	matches	matches_sig	seq	seq_sig	pep_query	pep_rank	pep_isbold	pep_isunique	pep_exp_mz	pep_exp_mr	pep_exp_z	pep_calc_mr	pep_delta	pep_miss	pep_score	pep_expect	pep_res_before	pep_seq	pep_res_after	pep_var_mod	pep_var_mod_pos	pep_scan_title
		8	TCTP_RAT	Translationally-controlled tumor protein	124	19564	2	1	2	1	3290	1	1	1	710.704	1419.39	2	1418.76	0.6335	0	31.95	0.21	R	VKPFMTGAAEQIK	H			Soleus8.1598.1598.2.dta
		8	TCTP_RAT	Translationally-controlled tumor protein	124	19564	2	1	2	1	3311	1	1	1	717.638	1433.26	2	1431.69	1.5689	0	94.64	1.1e-07	R	EIADGLCLEVEGK	M			Soleus8.1906.1906.2.dta
SS vs CSS		9'	APOA1_RAT	Apolipoprotein A-I	489	30100	10	32.4	5.52	2.68
		spot	acc	prot_desc	score	mass	matches	matches_sig	seq	seq_sig	pep_query	pep_rank	pep_isbold	pep_isunique	pep_exp_mz	pep_exp_mr	pep_exp_z	pep_calc_mr	pep_delta	pep_miss	pep_score	pep_expect	pep_res_before	pep_seq	pep_res_after	pep_var_mod	pep_var_mod_pos	pep_scan_title
		9	APOA1_RAT	Apolipoprotein A-I	489	30100	11	8	10	7	2576	1	1	1	527.016	1052.02	2	1052.49	-0.4703	0	41.91	0.023	K	IMSMIDEAK	K	Oxidation (M)	0.000200000.0	Soleus9.1447.1447.2.dta
		9	APOA1_RAT	Apolipoprotein A-I	489	30100	11	8	10	7	2687	1	1	1	559.097	1116.18	2	1115.51	0.6735	0	34.97	0.13	K	FGLYSDQMR	E			Soleus9.1836.1836.2.dta
		9	APOA1_RAT	Apolipoprotein A-I	489	30100	11	8	10	7	2724	1	1	1	568.311	1134.61	2	1135.62	-1.0173	0	47.23	0.0077	K	LEPLGTELHK	N			Soleus9.1580.1580.2.dta
		9	APOA1_RAT	Apolipoprotein A-I	489	30100	11	8	10	7	2994	1	1	1	634.818	1267.62	2	1267.62	0.0067	1	33.28	0.17	K	AKIMSMIDEAK	K	2 Oxidation (M)	0.00020200000.0	Soleus9.1258.1258.2.dta
		9	APOA1_RAT	Apolipoprotein A-I	489	30100	11	8	10	7	3124	1	1	1	666.758	1331.5	2	1332.63	-1.1333	1	55.51	0.001	R	NEMNKDLENVK	Q			Soleus9.1406.1406.2.dta
		9	APOA1_RAT	Apolipoprotein A-I	489	30100	11	8	10	7	3159	1	1	1	675.618	1349.22	2	1348.63	0.5914	1	60.98	0.00029	R	NEMNKDLENVK	Q	Oxidation (M)	0.00200000000.0	Soleus9.1222.1222.2.dta
		9	APOA1_RAT	Apolipoprotein A-I	489	30100	11	8	10	7	3212	1	1	1	688.901	1375.79	2	1374.75	1.0367	1	38.98	0.046	R	QKLEPLGTELHK	N	Gln->pyro-Glu (N-term Q)	1.000000000000.0	Soleus9.1686.1686.2.dta
		9	APOA1_RAT	Apolipoprotein A-I	489	30100	11	8	10	7	3255	1	1	1	701.689	1401.36	2	1400.64	0.7234	0	37.64	0.061	K	MQPHLDEFQEK	W			Soleus9.1590.1590.2.dta
		9	APOA1_RAT	Apolipoprotein A-I	489	30100	11	8	10	7	3342	1	1	1	728.705	1455.4	2	1453.78	1.6138	1	65.15	0.0001	R	VKDFATVYVDAVK	D			Soleus9.1878.1878.2.dta
		9	APOA1_RAT	Apolipoprotein A-I	489	30100	11	8	10	7	3346	1	1	1	730.71	1459.41	2	1459.68	-0.2774	0	78.64	4.5e-06	R	DYVSQFESSTLGK	Q			Soleus9.2067.2067.2.dta
		9	APOA1_RAT	Apolipoprotein A-I	489	30100	11	8	10	7	3864	1	1	1	626.351	1876.03	3	1874.86	1.1674	1	50.09	0.0025	K	DSGRDYVSQFESSTLGK	Q			Soleus9.1950.1950.3.dta
SS vs CSS		10'	D3ZG43_RAT	NADH dehydrogenase (Ubiquinone) Fe-S protein 3 (Predicted), isoform CRA_c	608	30379	11	32.2	7.07	6.33
		spot	acc	prot_desc	score	mass	matches	matches_sig	seq	seq_sig	pep_query	pep_rank	pep_isbold	pep_isunique	pep_exp_mz	pep_exp_mr	pep_exp_z	pep_calc_mr	pep_delta	pep_miss	pep_score	pep_expect	pep_res_before	pep_seq	pep_res_after	pep_var_mod	pep_var_mod_pos	pep_scan_title
		10	D3ZG43_RAT	NADH dehydrogenase (Ubiquinone) Fe-S protein 3 (Predicted), isoform CRA_c	608	30379	21	17	11	10	2700	1	1	1	655.277	1308.54	2	1308.67	-0.133	0	55.88	0.00088	K	DFPLTGYVELR	Y			S_10.2295.2295.2.dta
		10	D3ZG43_RAT	NADH dehydrogenase (Ubiquinone) Fe-S protein 3 (Predicted), isoform CRA_c	608	30379	21	17	11	10	2702	1	1	1	1309.74	1308.73	1	1308.67	0.0583	0	50.78	0.0028	K	DFPLTGYVELR	Y			S_10.2306.2306.1.dta
		10	D3ZG43_RAT	NADH dehydrogenase (Ubiquinone) Fe-S protein 3 (Predicted), isoform CRA_c	608	30379	21	17	11	10	2809	1	1	1	1357.84	1356.83	1	1356.72	0.1088	0	62.9	0.00019	K	SLADLTAVDVPTR	Q			S_10.1996.1996.1.dta
		10	D3ZG43_RAT	NADH dehydrogenase (Ubiquinone) Fe-S protein 3 (Predicted), isoform CRA_c	608	30379	21	17	11	10	2812	1	1	1	679.553	1357.09	2	1356.72	0.3657	0	52.37	0.0021	K	SLADLTAVDVPTR	Q			S_10.4044.4044.2.dta
		10	D3ZG43_RAT	NADH dehydrogenase (Ubiquinone) Fe-S protein 3 (Predicted), isoform CRA_c	608	30379	21	17	11	10	2820	1	1	1	680.254	1358.49	2	1356.72	1.7693	0	36.63	0.079	K	SLADLTAVDVPTR	Q			S_10.4226.4226.2.dta
		10	D3ZG43_RAT	NADH dehydrogenase (Ubiquinone) Fe-S protein 3 (Predicted), isoform CRA_c	608	30379	21	17	11	10	2987	1	1	1	480.287	1437.84	3	1436.77	1.0734	1	42.15	0.02	R	KDFPLTGYVELR	Y			S_10.2015.2015.3.dta
		10	D3ZG43_RAT	NADH dehydrogenase (Ubiquinone) Fe-S protein 3 (Predicted), isoform CRA_c	608	30379	21	17	11	10	3085	1	1	1	743.655	1485.3	2	1485.78	-0.4873	0	57.3	0.0006	R	VVAEPVELAQEFR	K			S_10.2230.2230.2.dta
		10	D3ZG43_RAT	NADH dehydrogenase (Ubiquinone) Fe-S protein 3 (Predicted), isoform CRA_c	608	30379	21	17	11	10	3088	1	1	1	1486.84	1485.83	1	1485.78	0.046	0	45.26	0.0096	R	VVAEPVELAQEFR	K			S_10.2150.2150.1.dta
		10	D3ZG43_RAT	NADH dehydrogenase (Ubiquinone) Fe-S protein 3 (Predicted), isoform CRA_c	608	30379	21	17	11	10	3090	1	1	1	744.133	1486.25	2	1485.78	0.4695	0	49.1	0.0039	R	VVAEPVELAQEFR	K			S_10.4099.4099.2.dta
		10	D3ZG43_RAT	NADH dehydrogenase (Ubiquinone) Fe-S protein 3 (Predicted), isoform CRA_c	608	30379	21	17	11	10	3091	1	1	1	496.623	1486.85	3	1485.78	1.065	0	54.39	0.0012	R	VVAEPVELAQEFR	K			S_10.2139.2139.3.dta
		10	D3ZG43_RAT	NADH dehydrogenase (Ubiquinone) Fe-S protein 3 (Predicted), isoform CRA_c	608	30379	21	17	11	10	3203	1	1	1	769.25	1536.49	2	1535.82	0.6623	0	87.73	5.1e-07	R	LSAFGEYVAEILPK	Y			S_10.2490.2490.2.dta
		10	D3ZG43_RAT	NADH dehydrogenase (Ubiquinone) Fe-S protein 3 (Predicted), isoform CRA_c	608	30379	21	17	11	10	3204	1	1	1	769.415	1536.82	2	1535.82	0.9929	0	42.76	0.016	R	LSAFGEYVAEILPK	Y			S_10.3035.3035.2.dta
		10	D3ZG43_RAT	NADH dehydrogenase (Ubiquinone) Fe-S protein 3 (Predicted), isoform CRA_c	608	30379	21	17	11	10	3205	1	1	1	769.506	1537	2	1535.82	1.1745	0	38.33	0.046	R	LSAFGEYVAEILPK	Y			S_10.3967.3967.2.dta
		10	D3ZG43_RAT	NADH dehydrogenase (Ubiquinone) Fe-S protein 3 (Predicted), isoform CRA_c	608	30379	21	17	11	10	3405	1	1	1	548.644	1642.91	3	1641.88	1.0269	1	37.92	0.047	K	RVVAEPVELAQEFR	K			S_10.1974.1974.3.dta
		10	D3ZG43_RAT	NADH dehydrogenase (Ubiquinone) Fe-S protein 3 (Predicted), isoform CRA_c	608	30379	21	17	11	10	3475	1	1	1	841.354	1680.69	2	1678.85	1.8465	1	43.12	0.014	R	ILTDYGFEGHPFRK	D			S_10.1766.1766.2.dta
		10	D3ZG43_RAT	NADH dehydrogenase (Ubiquinone) Fe-S protein 3 (Predicted), isoform CRA_c	608	30379	21	17	11	10	3500	1	1	1	565.36	1693.06	3	1691.92	1.1333	1	33.65	0.12	K	RLSAFGEYVAEILPK	Y			S_10.2356.2356.3.dta
		10	D3ZG43_RAT	NADH dehydrogenase (Ubiquinone) Fe-S protein 3 (Predicted), isoform CRA_c	608	30379	21	17	11	10	3502	1	1	1	847.649	1693.28	2	1691.92	1.3594	1	34.6	0.098	K	RLSAFGEYVAEILPK	Y			S_10.2364.2364.2.dta
		10	D3ZG43_RAT	NADH dehydrogenase (Ubiquinone) Fe-S protein 3 (Predicted), isoform CRA_c	608	30379	21	17	11	10	3534	1	1	1	857.678	1713.34	2	1711.8	1.541	0	50.62	0.0025	K	FDLNSPWEAFPAYR	Q			S_10.2430.2430.2.dta
		10	D3ZG43_RAT	NADH dehydrogenase (Ubiquinone) Fe-S protein 3 (Predicted), isoform CRA_c	608	30379	21	17	11	10	3623	1	1	1	878.722	1755.43	2	1754.93	0.5023	1	36.21	0.066	K	SLADLTAVDVPTRQNR	F			S_10.1846.1846.2.dta
		10	D3ZG43_RAT	NADH dehydrogenase (Ubiquinone) Fe-S protein 3 (Predicted), isoform CRA_c	608	30379	21	17	11	10	3625	1	1	1	586.39	1756.15	3	1754.93	1.2219	1	56.23	0.00066	K	SLADLTAVDVPTRQNR	F			S_10.1843.1843.3.dta
		10	D3ZG43_RAT	NADH dehydrogenase (Ubiquinone) Fe-S protein 3 (Predicted), isoform CRA_c	608	30379	21	17	11	10	3754	1	1	1	921.858	1841.7	2	1839.89	1.8079	1	82.51	1.5e-06	R	KFDLNSPWEAFPAYR	Q			S_10.2258.2258.2.dta
SS vs CSS		11'	MACD1_RAT	MACRO domain-containing protein 1 (Fragment)	102	29081	2	8.1	8.69	0.28
		spot	acc	prot_desc	score	mass	matches	matches_sig	seq	seq_sig	pep_query	pep_rank	pep_isbold	pep_isunique	pep_exp_mz	pep_exp_mr	pep_exp_z	pep_calc_mr	pep_delta	pep_miss	pep_score	pep_expect	pep_res_before	pep_seq	pep_res_after	pep_var_mod	pep_var_mod_pos	pep_scan_title
		11	MACD1_RAT	MACRO domain-containing protein 1 (Fragment)	102	29081	2	2	2	2	2809	1	1	1	505.993	1009.97	2	1011.57	-1.6002	1	45.3	0.011	K	GLAGKVENPK	Y			S_11.1198.1198.2.dta
		11	MACD1_RAT	MACRO domain-containing protein 1 (Fragment)	102	29081	2	2	2	2	2962	1	1	1	597.255	1192.49	2	1191.56	0.9391	0	61.02	0.0003	R	AAGSLLTDECR	T			S_11.1558.1558.2.dta
SS vs CSS		12'	Q6P2A5_RAT	Adenylate kinase 3	426	25536	7	38.8	8.89	1.64
		spot	acc	prot_desc	score	mass	matches	matches_sig	seq	seq_sig	pep_query	pep_rank	pep_isbold	pep_isunique	pep_exp_mz	pep_exp_mr	pep_exp_z	pep_calc_mr	pep_delta	pep_miss	pep_score	pep_expect	pep_res_before	pep_seq	pep_res_after	pep_var_mod	pep_var_mod_pos	pep_scan_title
		12	Q6P2A5_RAT	Adenylate kinase 3	426	25536	8	7	7	6	2566	1	1	1	557.625	1113.23	2	1112.58	0.6523	0	52.39	0.0022	R	TLPQAEALDR	V			Soleus12.1618.1618.2.dta
		12	Q6P2A5_RAT	Adenylate kinase 3	426	25536	8	7	7	6	2676	1	1	1	587.507	1173	2	1172.59	0.4076	0	33.12	0.2	R	EDDKPETVIK	R			Soleus12.1282.1282.2.dta
		12	Q6P2A5_RAT	Adenylate kinase 3	426	25536	8	7	7	6	2773	1	1	1	610.769	1219.52	2	1219.62	-0.1003	0	48.79	0.0051	R	VYNIEFNPPK	T			Soleus12.1922.1922.2.dta
		12	Q6P2A5_RAT	Adenylate kinase 3	426	25536	8	7	7	6	3364	1	1	1	751.731	1501.45	2	1500.8	0.6509	0	89.42	3.7e-07	R	QNMLQGTEIGVLAK	T			Soleus12.2027.2027.2.dta
		12	Q6P2A5_RAT	Adenylate kinase 3	426	25536	8	7	7	6	3386	1	1	1	756.472	1510.93	2	1509.77	1.1616	1	67.64	5.2e-05	K	KGVLETFSGTETNK	I			Soleus12.1636.1636.2.dta
		12	Q6P2A5_RAT	Adenylate kinase 3	426	25536	8	7	7	6	3400	1	1	1	760.253	1518.49	2	1516.79	1.6999	0	66.54	7e-05	R	QNMLQGTEIGVLAK	T	Oxidation (M)	0.00200000000000.0	Soleus12.1838.1838.2.dta
		12	Q6P2A5_RAT	Adenylate kinase 3	426	25536	8	7	7	6	3566	1	1	1	814.299	1626.58	2	1625.86	0.7202	0	68.1	4.8e-05	K	TVGIDDLTGEPLIQR	E			Soleus12.2083.2083.2.dta
		12	Q6P2A5_RAT	Adenylate kinase 3	426	25536	8	7	7	6	3829	1	1	1	916.181	1830.35	2	1829.88	0.4637	0	68.75	3.6e-05	K	AYEAQTEPVLQYYQK	K			Soleus12.1878.1878.2.dta
SS vs CSS		12'	Q5RK08_RAT	Glioblastoma amplified sequence	384	33092	7	17.8	9.4	1.37
		spot	acc	prot_desc	score	mass	matches	matches_sig	seq	seq_sig	pep_query	pep_rank	pep_isbold	pep_isunique	pep_exp_mz	pep_exp_mr	pep_exp_z	pep_calc_mr	pep_delta	pep_miss	pep_score	pep_expect	pep_res_before	pep_seq	pep_res_after	pep_var_mod	pep_var_mod_pos	pep_scan_title
		12	Q5RK08_RAT	Glioblastoma amplified sequence	384	33092	8	7	7	6	2045	1	1	1	419.305	836.595	2	836.406	0.1889	0	62.5	0.00023	R	SDMLLSR	K	Oxidation (M)	0.0020000.0	Soleus12.1459.1459.2.dta
		12	Q5RK08_RAT	Glioblastoma amplified sequence	384	33092	8	7	7	6	2283	1	1	1	478.327	954.64	2	954.502	0.1375	1	42.13	0.024	K	KETSSLYK	L			Soleus12.1142.1142.2.dta
		12	Q5RK08_RAT	Glioblastoma amplified sequence	384	33092	8	7	7	6	2449	1	1	1	525.078	1048.14	2	1047.53	0.6068	0	56.88	0.00088	R	SGPNIYELR	S			Soleus12.1806.1806.2.dta
		12	Q5RK08_RAT	Glioblastoma amplified sequence	384	33092	8	7	7	6	2644	1	1	1	578.616	1155.22	2	1154.54	0.6828	0	53.1	0.0019	R	ENQEFVSFR	K			Soleus12.1826.1826.2.dta
		12	Q5RK08_RAT	Glioblastoma amplified sequence	384	33092	8	7	7	6	2923	1	1	1	642.322	1282.63	2	1282.63	-0.0017	1	37.28	0.062	R	ENQEFVSFRK	A			Soleus12.1590.1590.2.dta
		12	Q5RK08_RAT	Glioblastoma amplified sequence	384	33092	8	7	7	6	3224	1	1	1	713.704	1425.39	2	1423.72	1.6725	1	56.12	0.00079	K	LRENQEFVSFR	K			Soleus12.1734.1734.2.dta
		12	Q5RK08_RAT	Glioblastoma amplified sequence	384	33092	8	7	7	6	3480	1	1	1	786.24	1570.46	2	1570.73	-0.2691	0	78.79	4.1e-06	R	YEGGYPALTEVMNK	L			Soleus12.1990.1990.2.dta
		12	Q5RK08_RAT	Glioblastoma amplified sequence	384	33092	8	7	7	6	3509	1	1	1	794.702	1587.39	2	1586.73	0.661	0	73.56	1.4e-05	R	YEGGYPALTEVMNK	L	Oxidation (M)	0.00000000000200.0	Soleus12.1827.1827.2.dta
SS vs CSS		12'	B0BMW2_RAT	Hydroxyacyl-Coenzyme A dehydrogenase type II	284	27404	5	24.1	8.79	1.18
		spot	acc	prot_desc	score	mass	matches	matches_sig	seq	seq_sig	pep_query	pep_rank	pep_isbold	pep_isunique	pep_exp_mz	pep_exp_mr	pep_exp_z	pep_calc_mr	pep_delta	pep_miss	pep_score	pep_expect	pep_res_before	pep_seq	pep_res_after	pep_var_mod	pep_var_mod_pos	pep_scan_title
		12	B0BMW2_RAT	Hydroxyacyl-Coenzyme A dehydrogenase type II	284	27404	6	4	5	3	2098	1	1	1	428.539	855.064	2	853.502	1.5615	0	36.02	0.099	R	DLAPIGIR	V			Soleus12.1831.1831.2.dta
		12	B0BMW2_RAT	Hydroxyacyl-Coenzyme A dehydrogenase type II	284	27404	6	4	5	3	2440	1	1	1	522.514	1043.01	2	1042.6	0.411	0	35.39	0.12	K	EVQAALTLAK	E			Soleus12.1674.1674.2.dta
		12	B0BMW2_RAT	Hydroxyacyl-Coenzyme A dehydrogenase type II	284	27404	6	4	5	3	3087	1	1	1	681.878	1361.74	2	1361.71	0.0315	0	71.26	2.6e-05	R	NFLASQVPFPSR	L			Soleus12.2051.2051.2.dta
		12	B0BMW2_RAT	Hydroxyacyl-Coenzyme A dehydrogenase type II	284	27404	6	4	5	3	3632	1	1	1	839.748	1677.48	2	1676.82	0.6622	0	52.32	0.0017	K	LGGNCIFAPANVTSEK	E			Soleus12.1887.1887.2.dta
		12	B0BMW2_RAT	Hydroxyacyl-Coenzyme A dehydrogenase type II	284	27404	6	4	5	3	3736	1	1	1	878.625	1755.24	2	1754.84	0.3985	0	69.17	3.4e-05	R	LVAGVMGQNEPDQGGQR	G			Soleus12.1567.1567.2.dta
		12	B0BMW2_RAT	Hydroxyacyl-Coenzyme A dehydrogenase type II	284	27404	6	4	5	3	3756	1	1	1	886.68	1771.35	2	1770.83	0.5137	0	89.51	3.1e-07	R	LVAGVMGQNEPDQGGQR	G	Oxidation (M)	0.00000200000000000.0	Soleus12.1362.1362.2.dta
SS vs CSS		13'	CAH3_RAT	Carbonic anhydrase 3	453	29698	9	41.5	6.89	5.03
		spot	acc	prot_desc	score	mass	matches	matches_sig	seq	seq_sig	pep_query	pep_rank	pep_isbold	pep_isunique	pep_exp_mz	pep_exp_mr	pep_exp_z	pep_calc_mr	pep_delta	pep_miss	pep_score	pep_expect	pep_res_before	pep_seq	pep_res_after	pep_var_mod	pep_var_mod_pos	pep_scan_title
		13	CAH3_RAT	Carbonic anhydrase 3	453	29698	21	18	9	9	2523	1	1	1	556.311	1110.61	2	1112.51	-1.9064	0	46.81	0.0071	R	VVFDDTFDR	S			Soleus13.2527.2527.2.dta
		13	CAH3_RAT	Carbonic anhydrase 3	453	29698	21	18	9	9	2530	1	1	1	557.17	1112.33	2	1112.51	-0.1886	0	56.35	0.00087	R	VVFDDTFDR	S			Soleus13.2270.2270.2.dta
		13	CAH3_RAT	Carbonic anhydrase 3	453	29698	21	18	9	9	2531	1	1	1	1113.52	1112.51	1	1112.51	-0.0041	0	30.04	0.37	R	VVFDDTFDR	S			Soleus13.1858.1858.1.dta
		13	CAH3_RAT	Carbonic anhydrase 3	453	29698	21	18	9	9	2532	1	1	1	557.315	1112.61	2	1112.51	0.101	0	38.99	0.048	R	VVFDDTFDR	S			Soleus13.2716.2716.2.dta
		13	CAH3_RAT	Carbonic anhydrase 3	453	29698	21	18	9	9	2533	1	1	1	557.63	1113.24	2	1112.51	0.7308	0	48.14	0.006	R	VVFDDTFDR	S			Soleus13.2458.2458.2.dta
		13	CAH3_RAT	Carbonic anhydrase 3	453	29698	21	18	9	9	2534	1	1	1	557.641	1113.27	2	1112.51	0.7544	0	46.53	0.0087	R	VVFDDTFDR	S			Soleus13.1998.1998.2.dta
		13	CAH3_RAT	Carbonic anhydrase 3	453	29698	21	18	9	9	2536	1	1	1	558.203	1114.39	2	1112.51	1.8778	0	44.35	0.015	R	VVFDDTFDR	S			Soleus13.2191.2191.2.dta
		13	CAH3_RAT	Carbonic anhydrase 3	453	29698	21	18	9	9	2989	1	1	1	1338.79	1337.78	1	1337.66	0.1212	0	45.22	0.01	K	GDNQSPIELHTK	D			Soleus13.1399.1399.1.dta
		13	CAH3_RAT	Carbonic anhydrase 3	453	29698	21	18	9	9	2992	1	1	1	670.206	1338.4	2	1337.66	0.7407	0	44.47	0.013	K	GDNQSPIELHTK	D			Soleus13.1487.1487.2.dta
		13	CAH3_RAT	Carbonic anhydrase 3	453	29698	21	18	9	9	3037	1	1	1	678.495	1354.98	2	1354.57	0.4008	0	39.09	0.044	K	EPMTVSSDQMAK	L	2 Oxidation (M)	0.002000000200.0	Soleus13.1102.1102.2.dta
		13	CAH3_RAT	Carbonic anhydrase 3	453	29698	21	18	9	9	3460	1	1	1	527.106	1578.3	3	1576.82	1.4824	0	41.02	0.024	K	YAAELHLVHWNPK	Y			Soleus13.1802.1802.3.dta
		13	CAH3_RAT	Carbonic anhydrase 3	453	29698	21	18	9	9	3990	1	1	1	657.178	1968.51	3	1969.92	-1.4042	0	83.12	1.2e-06	R	HDPSLQPWSVSYDPGSAK	T			Soleus13.1867.1867.3.dta
		13	CAH3_RAT	Carbonic anhydrase 3	453	29698	21	18	9	9	3992	1	1	1	986.351	1970.69	2	1969.92	0.7696	0	66.47	5.6e-05	R	HDPSLQPWSVSYDPGSAK	T			Soleus13.1859.1859.2.dta
		13	CAH3_RAT	Carbonic anhydrase 3	453	29698	21	18	9	9	3995	1	1	1	658.163	1971.47	3	1969.92	1.5493	0	31.53	0.17	R	HDPSLQPWSVSYDPGSAK	T			Soleus13.2091.2091.3.dta
		13	CAH3_RAT	Carbonic anhydrase 3	453	29698	21	18	9	9	4100	1	1	1	689.22	2064.64	3	2063.9	0.7406	0	33.68	0.095	K	EAPFNHFDPSCLFPACR	D			Soleus13.2206.2206.3.dta
		13	CAH3_RAT	Carbonic anhydrase 3	453	29698	21	18	9	9	4103	1	1	1	1033.76	2065.5	2	2063.9	1.6012	0	45.01	0.007	K	EAPFNHFDPSCLFPACR	D			Soleus13.2195.2195.2.dta
		13	CAH3_RAT	Carbonic anhydrase 3	453	29698	21	18	9	9	4232	1	1	1	750.966	2249.88	3	2249.01	0.8612	1	48.59	0.0028	K	GKEAPFNHFDPSCLFPACR	D			Soleus13.2051.2051.3.dta
		13	CAH3_RAT	Carbonic anhydrase 3	453	29698	21	18	9	9	4278	1	1	1	785.153	2352.44	3	2354.13	-1.6913	1	37.3	0.035	K	DIRHDPSLQPWSVSYDPGSAK	T			Soleus13.1868.1868.3.dta
		13	CAH3_RAT	Carbonic anhydrase 3	453	29698	21	18	9	9	4279	1	1	1	1178.52	2355.02	2	2354.13	0.8943	1	45.55	0.0053	K	DIRHDPSLQPWSVSYDPGSAK	T			Soleus13.1879.1879.2.dta
		13	CAH3_RAT	Carbonic anhydrase 3	453	29698	21	18	9	9	4326	1	1	1	820.359	2458.05	3	2457.07	0.9811	0	55.19	0.00055	R	QFHLHWGSSDDHGSEHTVDGVK	Y	Gln->pyro-Glu (N-term Q)	1.0000000000000000000000.0	Soleus13.1738.1738.3.dta
		13	CAH3_RAT	Carbonic anhydrase 3	453	29698	21	18	9	9	4333	1	1	1	826.241	2475.7	3	2474.1	1.6012	0	46.47	0.0043	R	QFHLHWGSSDDHGSEHTVDGVK	Y			Soleus13.1554.1554.3.dta
SS vs CSS		13'	ETFB_RAT	Electron transfer flavoprotein subunit beta OS=Rattus norvegicus GN=Etfb PE=2 SV=3	393	27898	8	38.8	7.6
		spot	acc	prot_desc	prot_desc	score	mass	matches	matches_sig	seq	pi	pep_query	pep_rank	pep_isbold	pep_isunique	pep_exp_mz	pep_exp_mr	pep_exp_z	pep_calc_mr	pep_delta	pep_miss	pep_score	pep_expect	pep_res_before	pep_seq	pep_res_after	pep_var_mod	pep_var_mod_pos
		13	ETFB_RAT	Electron transfer flavoprotein subunit beta OS=Rattus norvegicus GN=Etfb PE=2 SV=3	393	27898	8	6	8	6	2152	1	1	1	452.844	903.674	2	903.543	0.1311	0	40.2	0.047	K	VDLLFLGK	Q			Soleus13.2238.2238.2.dta
		13	ETFB_RAT	Electron transfer flavoprotein subunit beta OS=Rattus norvegicus GN=Etfb PE=2 SV=3	393	27898	8	6	8	6	2158	1	1	1	454.021	906.027	2	904.444	1.583	0	32.48	0.26	R	TALAMGADR	G			Soleus13.1386.1386.2.dta
		13	ETFB_RAT	Electron transfer flavoprotein subunit beta OS=Rattus norvegicus GN=Etfb PE=2 SV=3	393	27898	8	6	8	6	2505	1	1	1	551.553	1101.09	2	1101.57	-0.4741	0	45.54	0.012	R	EIDGGLETIR	L			Soleus13.1704.1704.2.dta
		13	ETFB_RAT	Electron transfer flavoprotein subunit beta OS=Rattus norvegicus GN=Etfb PE=2 SV=3	393	27898	8	6	8	6	2902	1	1	1	649.372	1296.73	2	1294.8	1.9328	1	43.03	0.016	R	LKLPAVVTADLR	L			Soleus13.1995.1995.2.dta
		13	ETFB_RAT	Electron transfer flavoprotein subunit beta OS=Rattus norvegicus GN=Etfb PE=2 SV=3	393	27898	8	6	8	6	2997	1	1	1	671.256	1340.5	2	1338.71	1.7825	0	37.69	0.06	K	VSVISVEEPPQR	L			Soleus13.1702.1702.2.dta
		13	ETFB_RAT	Electron transfer flavoprotein subunit beta OS=Rattus norvegicus GN=Etfb PE=2 SV=3	393	27898	8	6	8	6	3449	1	1	1	787.263	1572.51	2	1571.88	0.635	1	70.58	2.8e-05	R	LAGVKVETTEDLVAK	L			Soleus13.1664.1664.2.dta
		13	ETFB_RAT	Electron transfer flavoprotein subunit beta OS=Rattus norvegicus GN=Etfb PE=2 SV=3	393	27898	8	6	8	6	3912	1	1	1	630.771	1889.29	3	1887.86	1.4298	0	53.92	0.001	K	HSMNPFCEIAVEEAVR	L			Soleus13.2082.2082.3.dta
		13	ETFB_RAT	Electron transfer flavoprotein subunit beta OS=Rattus norvegicus GN=Etfb PE=2 SV=3	393	27898	8	6	8	6	3981	1	1	1	979.717	1957.42	2	1956.94	0.4803	0	72.07	1.5e-05	K	EIIAVSCGPPQCQETIR	T			Soleus13.1748.1748.2.dta
SS vs CSS		14'	MDHM_RAT	Malate dehydrogenase, mitochondrial	608	36117	11	38.5	8.93	1.7
		spot	acc	prot_desc	score	mass	matches	matches_sig	seq	seq_sig	pep_query	pep_rank	pep_isbold	pep_isunique	pep_exp_mz	pep_exp_mr	pep_exp_z	pep_calc_mr	pep_delta	pep_miss	pep_score	pep_expect	pep_res_before	pep_seq	pep_res_after	pep_var_mod	pep_var_mod_pos	pep_scan_title
		14	MDHM_RAT	Malate dehydrogenase, mitochondrial	608	36117	11	10	11	10	1327	1	1	1	601.37	600.362	1	600.36	0.003	0	36.34	0.16	K	NLGIGK	I			Soleus14.1308.1308.1.dta
		14	MDHM_RAT	Malate dehydrogenase, mitochondrial	608	36117	11	10	11	10	2481	1	1	1	497.082	992.149	2	991.534	0.6148	0	73.03	2.1e-05	R	ANTFVAELK	G			Soleus14.1790.1790.2.dta
		14	MDHM_RAT	Malate dehydrogenase, mitochondrial	608	36117	11	10	11	10	2718	1	1	1	566.803	1131.59	2	1129.61	1.9866	0	53.48	0.0019	K	MIAEAIPELK	A	Oxidation (M)	0.2000000000.0	Soleus14.1834.1834.2.dta
		14	MDHM_RAT	Malate dehydrogenase, mitochondrial	608	36117	11	10	11	10	2903	1	1	1	617.459	1232.9	2	1232.71	0.1904	0	49.22	0.0046	K	IFGVTTLDIVR	A			Soleus14.2228.2228.2.dta
		14	MDHM_RAT	Malate dehydrogenase, mitochondrial	608	36117	11	10	11	10	3138	1	1	1	672.593	1343.17	2	1342.66	0.5117	0	60.97	0.00029	R	FVFSLVDAMNGK	E	Oxidation (M)	0.000000002000.0	Soleus14.2098.2098.2.dta
		14	MDHM_RAT	Malate dehydrogenase, mitochondrial	608	36117	11	10	11	10	3197	1	1	1	686.225	1370.44	2	1369.76	0.6715	0	40.8	0.028	K	TIIPLISQCTPK	V			Soleus14.2022.2022.2.dta
		14	MDHM_RAT	Malate dehydrogenase, mitochondrial	608	36117	11	10	11	10	3218	1	1	1	692.127	1382.24	2	1381.65	0.5843	0	45.99	0.0085	K	EGVIECSFVQSK	E			Soleus14.1754.1754.2.dta
		14	MDHM_RAT	Malate dehydrogenase, mitochondrial	608	36117	11	10	11	10	3367	1	1	1	735.734	1469.45	2	1469.69	-0.239	0	72.13	1.9e-05	K	AGAGSATLSMAYAGAR	F	Oxidation (M)	0.0000000002000000.0	Soleus14.1536.1536.2.dta
		14	MDHM_RAT	Malate dehydrogenase, mitochondrial	608	36117	11	10	11	10	3396	1	1	1	745.185	1488.36	2	1488.73	-0.3732	0	48.13	0.005	K	GYLGPEQLPDCLK	G			Soleus14.1882.1882.2.dta
		14	MDHM_RAT	Malate dehydrogenase, mitochondrial	608	36117	11	10	11	10	3499	1	1	1	781.259	1560.5	2	1559.79	0.7091	0	73.05	1.5e-05	K	VDFPQDQLATLTGR	I			Soleus14.2048.2048.2.dta
		14	MDHM_RAT	Malate dehydrogenase, mitochondrial	608	36117	11	10	11	10	3752	1	1	1	880.29	1758.57	2	1757.85	0.7119	0	55.03	0.00088	K	ETECTYFSTPLLLGK	K			Soleus14.2199.2199.2.dta
SS vs CSS		14'	LDHA_RAT	L-lactate dehydrogenase A chain	406	36712	8	26.5	8.45	1.4
		spot	acc	prot_desc	score	mass	matches	matches_sig	seq	seq_sig	pep_query	pep_rank	pep_isbold	pep_isunique	pep_exp_mz	pep_exp_mr	pep_exp_z	pep_calc_mr	pep_delta	pep_miss	pep_score	pep_expect	pep_res_before	pep_seq	pep_res_after	pep_var_mod	pep_var_mod_pos	pep_scan_title
		14	LDHA_RAT	L-lactate dehydrogenase A chain	406	36712	10	8	8	6	1902	1	1	1	734.394	733.387	1	733.412	-0.0253	0	31.96	0.34	R	NVNIFK	F			Soleus14.1659.1659.1.dta
		14	LDHA_RAT	L-lactate dehydrogenase A chain	406	36712	10	8	8	6	2570	2	1	1	529.146	1056.28	2	1054.64	1.6396	0	44.69	0.015	K	DQLIVNLLK	E			Soleus14.2207.2207.2.dta
		14	LDHA_RAT	L-lactate dehydrogenase A chain	406	36712	10	8	8	6	2684	1	1	1	559.881	1117.75	2	1117.58	0.1711	0	41.76	0.029	K	SADTLWGIQK	E			Soleus14.1870.1870.2.dta
		14	LDHA_RAT	L-lactate dehydrogenase A chain	406	36712	10	8	8	6	2700	1	1	1	565.259	1128.5	2	1129.56	-1.0583	0	46.34	0.0095	K	VTLTPDEEAR	L			Soleus14.1451.1451.2.dta
		14	LDHA_RAT	L-lactate dehydrogenase A chain	406	36712	10	8	8	6	2716	1	1	1	566.61	1131.21	2	1129.56	1.6447	0	41.82	0.027	K	VTLTPDEEAR	L			Soleus14.1426.1426.2.dta
		14	LDHA_RAT	L-lactate dehydrogenase A chain	406	36712	10	8	8	6	2902	1	1	0	1233.73	1232.72	1	1232.63	0.0908	0	57.86	0.00063	K	QVVDSAYEVIK	L	Gln->pyro-Glu (N-term Q)	1.00000000000.0	Soleus14.2039.2039.1.dta
		14	LDHA_RAT	L-lactate dehydrogenase A chain	406	36712	10	8	8	6	2904	1	1	0	617.495	1232.98	2	1232.63	0.3466	0	55.75	0.001	K	QVVDSAYEVIK	L	Gln->pyro-Glu (N-term Q)	1.00000000000.0	Soleus14.2038.2038.2.dta
		14	LDHA_RAT	L-lactate dehydrogenase A chain	406	36712	10	8	8	6	2936	1	1	1	625.122	1248.23	2	1247.59	0.6362	0	88.38	5.4e-07	R	VIGSGCNLDSAR	F			Soleus14.1418.1418.2.dta
		14	LDHA_RAT	L-lactate dehydrogenase A chain	406	36712	10	8	8	6	3593	1	1	1	819.225	1636.43	2	1636.76	-0.3241	0	31.37	0.21	K	GEMMDLQHGSLFLK	T	2 Oxidation (M)	0.00220000000000.0	Soleus14.1750.1750.2.dta
		14	LDHA_RAT	L-lactate dehydrogenase A chain	406	36712	10	8	8	6	3826	1	1	1	915.762	1829.51	2	1828.9	0.6145	1	68.52	3.8e-05	K	SLNPQLGTDADKEQWK	D			Soleus14.1619.1619.2.dta
SS vs CSS		15'	ACTA_RAT	Actin, aortic smooth muscle	186	42381	4	12.5	5.23	0.53
		spot	acc	prot_desc	score	mass	matches	matches_sig	seq	seq_sig	pep_query	pep_rank	pep_isbold	pep_isunique	pep_exp_mz	pep_exp_mr	pep_exp_z	pep_calc_mr	pep_delta	pep_miss	pep_score	pep_expect	pep_res_before	pep_seq	pep_res_after	pep_var_mod	pep_var_mod_pos	pep_scan_title
		15	ACTA_RAT	Actin, aortic smooth muscle	186	42381	6	2	4	2	2497	1	1	0	489.556	977.098	2	975.441	1.6566	0	63.75	0.00019	K	AGFAGDDAPR	A			Soleus15.1346.1346.2.dta
		15	ACTA_RAT	Actin, aortic smooth muscle	186	42381	6	2	4	2	2528	1	1	0	998.553	997.546	1	997.479	0.067	0	36.72	0.081	R	DLTDYLMK	I			Soleus15.2075.2075.1.dta
		15	ACTA_RAT	Actin, aortic smooth muscle	186	42381	6	2	4	2	2553	1	1	0	1014.44	1013.44	1	1013.47	-0.0382	0	38.32	0.061	R	DLTDYLMK	I	Oxidation (M)	0.00000020.0	Soleus15.1895.1895.1.dta
		15	ACTA_RAT	Actin, aortic smooth muscle	186	42381	6	2	4	2	2831	1	1	0	593.877	1185.74	2	1186.56	-0.8185	0	31.66	0.27	R	HQGVMVGMGQK	D	Oxidation (M)	0.00002000000.0	Soleus15.1222.1222.2.dta
		15	ACTA_RAT	Actin, aortic smooth muscle	186	42381	6	2	4	2	2835	1	1	0	595.088	1188.16	2	1186.56	1.6033	0	38.51	0.058	R	HQGVMVGMGQK	D	Oxidation (M)	0.00000002000.0	Soleus15.1134.1134.2.dta
		15	ACTA_RAT	Actin, aortic smooth muscle	186	42381	6	2	4	2	3873	1	1	1	978.829	1955.64	2	1955.04	0.6065	0	45.54	0.0067	R	VAPEEHPTLLTEAPLNPK	A			Soleus15.1780.1780.2.dta
SS vs CSS		15'	COQ9_RAT	Ubiquinone biosynthesis protein COQ9, mitochondrial	145	35295	3	12.8	5.5	0.36
		spot	acc	prot_desc	score	mass	matches	matches_sig	seq	seq_sig	pep_query	pep_rank	pep_isbold	pep_isunique	pep_exp_mz	pep_exp_mr	pep_exp_z	pep_calc_mr	pep_delta	pep_miss	pep_score	pep_expect	pep_res_before	pep_seq	pep_res_after	pep_var_mod	pep_var_mod_pos	pep_scan_title
		15	COQ9_RAT	Ubiquinone biosynthesis protein COQ9, mitochondrial	145	35295	3	2	3	2	2511	1	1	1	493.537	985.06	2	984.56	0.4995	0	51.34	0.0032	K	LVQLGQAEK	R			Soleus15.1458.1458.2.dta
		15	COQ9_RAT	Ubiquinone biosynthesis protein COQ9, mitochondrial	145	35295	3	2	3	2	2940	1	1	1	620.605	1239.2	2	1237.63	1.5656	0	34.38	0.13	R	LNHVLEEEQK	L			Soleus15.1262.1262.2.dta
		15	COQ9_RAT	Ubiquinone biosynthesis protein COQ9, mitochondrial	145	35295	3	2	3	2	4075	1	1	1	868.026	2601.06	3	2600.04	1.0139	0	59.13	0.00022	R	YTDQSGEEEEDYESEEQIQHR	I			Soleus15.1495.1495.3.dta
SS vs CSS		16'	TNNT3_RAT	Troponin T, fast skeletal muscle	221	30732	5	19.3	6.19	0.57
		spot	acc	prot_desc	score	mass	matches	matches_sig	seq	seq_sig	pep_query	pep_rank	pep_isbold	pep_isunique	pep_exp_mz	pep_exp_mr	pep_exp_z	pep_calc_mr	pep_delta	pep_miss	pep_score	pep_expect	pep_res_before	pep_seq	pep_res_after	pep_var_mod	pep_var_mod_pos	pep_scan_title
		16	TNNT3_RAT	Troponin T, fast skeletal muscle	221	30732	5	3	5	3	2195	1	0	1	441.304	880.594	2	880.465	0.1282	0	37	0.074	K	YDITTLR	S			Soleus16.1790.1790.2.dta
		16	TNNT3_RAT	Troponin T, fast skeletal muscle	221	30732	5	3	5	3	2589	1	0	1	561.678	1121.34	2	1119.59	1.749	1	49.31	0.0048	R	QKYDITTLR	S	Gln->pyro-Glu (N-term Q)	1.000000000.0	Soleus16.1826.1826.2.dta
		16	TNNT3_RAT	Troponin T, fast skeletal muscle	221	30732	5	3	5	3	3107	1	0	1	464.969	1391.89	3	1393.72	-1.8338	0	30.21	0.33	R	KPLNIDHLSDDK	L			Soleus16.1511.1511.3.dta
		16	TNNT3_RAT	Troponin T, fast skeletal muscle	221	30732	5	3	5	3	3376	1	0	1	790.076	1578.14	2	1577.74	0.3973	0	51.43	0.0022	K	ALSSMGANYSSYLAK	A	Oxidation (M)	0.000020000000000.0	Soleus16.1822.1822.2.dta
		16	TNNT3_RAT	Troponin T, fast skeletal muscle	221	30732	5	3	5	3	3439	1	0	1	817.239	1632.46	2	1631.8	0.6594	1	53.24	0.0014	K	IPEGEKVDFDDIQK	K			Soleus16.1768.1768.2.dta
SS vs CSS		17'	ARK72_RAT	Aflatoxin B1 aldehyde reductase member 2	309	41105	5	13.9	8.35	0.69
		spot	acc	prot_desc	score	mass	matches	matches_sig	seq	seq_sig	pep_query	pep_rank	pep_isbold	pep_isunique	pep_exp_mz	pep_exp_mr	pep_exp_z	pep_calc_mr	pep_delta	pep_miss	pep_score	pep_expect	pep_res_before	pep_seq	pep_res_after	pep_var_mod	pep_var_mod_pos	pep_scan_title
		17	ARK72_RAT	Aflatoxin B1 aldehyde reductase member 2	309	41105	6	5	5	4	2539	1	1	1	548.176	1094.34	2	1094.5	-0.1658	0	89.04	4.7e-07	R	MDASASAATVR	A	Oxidation (M)	0.20000000000.0	Soleus17.1178.1178.2.dta
		17	ARK72_RAT	Aflatoxin B1 aldehyde reductase member 2	309	41105	6	5	5	4	2826	1	1	1	418.291	1251.85	3	1250.6	1.2475	1	50.39	0.0032	R	RMDASASAATVR	A	Oxidation (M)	0.020000000000.0	Soleus17.1118.1118.3.dta
		17	ARK72_RAT	Aflatoxin B1 aldehyde reductase member 2	309	41105	6	5	5	4	3100	1	1	1	697.266	1392.52	2	1392.61	-0.0924	0	61.56	0.00024	R	FFGNSWSETYR	N			Soleus17.1958.1958.2.dta
		17	ARK72_RAT	Aflatoxin B1 aldehyde reductase member 2	309	41105	6	5	5	4	3158	1	1	1	712.07	1422.12	2	1421.73	0.3946	0	33.01	0.16	K	EHHFEAIALVEK	A			Soleus17.1679.1679.2.dta
		17	ARK72_RAT	Aflatoxin B1 aldehyde reductase member 2	309	41105	6	5	5	4	3443	1	1	1	808.172	1614.33	2	1613.77	0.5579	0	74.63	1e-05	K	TTYGTSAPSMTSAALR	W			Soleus17.1666.1666.2.dta
		17	ARK72_RAT	Aflatoxin B1 aldehyde reductase member 2	309	41105	6	5	5	4	3467	1	1	1	816.125	1630.24	2	1629.77	0.469	0	74.03	1.2e-05	K	TTYGTSAPSMTSAALR	W	Oxidation (M)	0.0000000002000000.0	Soleus17.1456.1456.2.dta
SS vs CSS		17'	ALDR_RAT	Aldose reductase	233	36230	5	15.2	6.26	0.49
		spot	acc	prot_desc	score	mass	matches	matches_sig	seq	seq_sig	pep_query	pep_rank	pep_isbold	pep_isunique	pep_exp_mz	pep_exp_mr	pep_exp_z	pep_calc_mr	pep_delta	pep_miss	pep_score	pep_expect	pep_res_before	pep_seq	pep_res_after	pep_var_mod	pep_var_mod_pos	pep_scan_title
		17	ALDR_RAT	Aldose reductase	233	36230	5	3	5	3	2248	1	1	1	452.141	902.267	2	900.539	1.7278	0	59.96	0.00052	K	TTAQVLIR	F			Soleus17.1535.1535.2.dta
		17	ALDR_RAT	Aldose reductase	233	36230	5	3	5	3	2559	1	1	1	553.543	1105.07	2	1104.63	0.4429	1	32.64	0.23	K	RQDLFIVSK	L			Soleus17.1671.1671.2.dta
		17	ALDR_RAT	Aldose reductase	233	36230	5	3	5	3	2574	1	1	1	557.252	1112.49	2	1111.59	0.9019	0	46.19	0.009	K	SPPGQVTEAVK	V			Soleus17.1346.1346.2.dta
		17	ALDR_RAT	Aldose reductase	233	36230	5	3	5	3	2590	1	1	1	562.122	1122.23	2	1121.5	0.7295	0	31.15	0.3	K	LIEYCHCK	G			Soleus17.1290.1290.2.dta
		17	ALDR_RAT	Aldose reductase	233	36230	5	3	5	3	3300	1	1	1	753.446	1504.88	2	1503.68	1.1992	0	63.07	0.00015	R	HIDCAQVYQNEK	E			Soleus17.1312.1312.2.dta
SS vs CSS		18'	B2RZ24_RAT	Sucla2 protein (Fragment)	1060	47700	17	35.4	6.06	4.68
		spot	acc	prot_desc	score	mass	matches	matches_sig	seq	seq_sig	pep_query	pep_rank	pep_isbold	pep_isunique	pep_exp_mz	pep_exp_mr	pep_exp_z	pep_calc_mr	pep_delta	pep_miss	pep_score	pep_expect	pep_res_before	pep_seq	pep_res_after	pep_var_mod	pep_var_mod_pos	pep_scan_title
		18	B2RZ24_RAT	Sucla2 protein (Fragment)	1060	47700	28	21	17	13	2115	1	0	1	426.942	851.869	2	851.388	0.4813	0	37.23	0.069	K	VLCMDAK	I	Oxidation (M)	0.0002000.0	Soleus18.1126.1126.2.dta
		18	B2RZ24_RAT	Sucla2 protein (Fragment)	1060	47700	28	21	17	13	2198	1	0	1	887.512	886.505	1	886.512	-0.0073	0	35.7	0.14	K	ALIADSGLK	I			Soleus18.1610.1610.1.dta
		18	B2RZ24_RAT	Sucla2 protein (Fragment)	1060	47700	28	21	17	13	2465	1	0	1	524.802	1047.59	2	1047.54	0.0504	0	43.42	0.02	K	AVSSQMIGQK	L			Soleus18.1378.1378.2.dta
		18	B2RZ24_RAT	Sucla2 protein (Fragment)	1060	47700	28	21	17	13	2470	1	0	1	527.004	1051.99	2	1053.5	-1.5054	0	87.43	6.5e-07	K	SSDEAYAIAK	K			Soleus18.1451.1451.2.dta
		18	B2RZ24_RAT	Sucla2 protein (Fragment)	1060	47700	28	21	17	13	2473	1	0	1	1054.52	1053.51	1	1053.5	0.0129	0	38.76	0.049	K	SSDEAYAIAK	K			Soleus18.1438.1438.1.dta
		18	B2RZ24_RAT	Sucla2 protein (Fragment)	1060	47700	28	21	17	13	2474	1	0	1	528.041	1054.07	2	1053.5	0.5692	0	78.5	5.4e-06	K	SSDEAYAIAK	K			Soleus18.1426.1426.2.dta
		18	B2RZ24_RAT	Sucla2 protein (Fragment)	1060	47700	28	21	17	13	2492	1	0	1	533.493	1064.97	2	1063.53	1.4377	0	36.33	0.091	K	AVSSQMIGQK	L	Oxidation (M)	0.0000020000.0	Soleus18.1211.1211.2.dta
		18	B2RZ24_RAT	Sucla2 protein (Fragment)	1060	47700	28	21	17	13	2542	1	0	1	1098.57	1097.57	1	1097.6	-0.0311	0	53.26	0.0017	K	EPVDIIEGVK	K			Soleus18.1860.1860.1.dta
		18	B2RZ24_RAT	Sucla2 protein (Fragment)	1060	47700	28	21	17	13	2692	1	0	1	592.132	1182.25	2	1181.59	0.6565	1	62.9	0.00019	K	SSDEAYAIAKK	L			Soleus18.1298.1298.2.dta
		18	B2RZ24_RAT	Sucla2 protein (Fragment)	1060	47700	28	21	17	13	2700	1	0	1	1186.62	1185.62	1	1185.54	0.0763	0	37.07	0.076	K	INFDSNSAYR	Q			Soleus18.1623.1623.1.dta
		18	B2RZ24_RAT	Sucla2 protein (Fragment)	1060	47700	28	21	17	13	2993	1	0	1	666.61	1331.21	2	1332.62	-1.4173	0	43.1	0.018	K	ILACDDLDEAAK	M			Soleus18.2460.2460.2.dta
		18	B2RZ24_RAT	Sucla2 protein (Fragment)	1060	47700	28	21	17	13	2996	1	0	1	667.075	1332.13	2	1332.62	-0.4883	0	42.48	0.021	K	ILACDDLDEAAK	M			Soleus18.1586.1586.2.dta
		18	B2RZ24_RAT	Sucla2 protein (Fragment)	1060	47700	28	21	17	13	2999	1	0	1	1333.57	1332.57	1	1332.62	-0.0574	0	56.67	0.0008	K	ILACDDLDEAAK	M			Soleus18.1655.1655.1.dta
		18	B2RZ24_RAT	Sucla2 protein (Fragment)	1060	47700	28	21	17	13	3000	1	0	1	667.338	1332.66	2	1332.62	0.0375	0	31.37	0.27	K	ILACDDLDEAAK	M			Soleus18.2186.2186.2.dta
		18	B2RZ24_RAT	Sucla2 protein (Fragment)	1060	47700	28	21	17	13	3007	1	0	1	669.725	1337.44	2	1337.6	-0.1603	0	34.21	0.13	R	EYYFAITMER	S	Oxidation (M)	0.0000000200.0	Soleus18.1991.1991.2.dta
		18	B2RZ24_RAT	Sucla2 protein (Fragment)	1060	47700	28	21	17	13	3175	1	0	1	709.703	1417.39	2	1416.75	0.6456	0	92.63	1.9e-07	R	CDIIAQGIVMAVK	D			Soleus18.2174.2174.2.dta
		18	B2RZ24_RAT	Sucla2 protein (Fragment)	1060	47700	28	21	17	13	3178	1	0	1	710.023	1418.03	2	1417.72	0.3147	1	51.14	0.0026	R	ICNQVLVCERK	Y			Soleus18.1403.1403.2.dta
		18	B2RZ24_RAT	Sucla2 protein (Fragment)	1060	47700	28	21	17	13	3203	1	0	1	717.188	1432.36	2	1432.74	-0.3804	0	34.49	0.12	R	CDIIAQGIVMAVK	D	Oxidation (M)	0.0000000002000.0	Soleus18.2278.2278.2.dta
		18	B2RZ24_RAT	Sucla2 protein (Fragment)	1060	47700	28	21	17	13	3204	1	0	1	717.581	1433.15	2	1432.74	0.4048	0	48.82	0.0044	R	CDIIAQGIVMAVK	D	Oxidation (M)	0.0000000002000.0	Soleus18.2022.2022.2.dta
		18	B2RZ24_RAT	Sucla2 protein (Fragment)	1060	47700	28	21	17	13	3341	1	0	1	753.178	1504.34	2	1502.74	1.5959	1	55.04	0.00098	K	GRICNQVLVCER	K			Soleus18.1482.1482.2.dta
		18	B2RZ24_RAT	Sucla2 protein (Fragment)	1060	47700	28	21	17	13	3531	1	0	1	819.137	1636.26	2	1635.75	0.506	0	93.99	1.2e-07	K	IFALQDWSQEDER	D			Soleus18.2114.2114.2.dta
		18	B2RZ24_RAT	Sucla2 protein (Fragment)	1060	47700	28	21	17	13	3711	1	0	1	883.303	1764.59	2	1763.85	0.7442	1	85.98	7.3e-07	K	KIFALQDWSQEDER	D			Soleus18.1946.1946.2.dta
		18	B2RZ24_RAT	Sucla2 protein (Fragment)	1060	47700	28	21	17	13	3803	1	0	1	920.719	1839.42	2	1838.85	0.5688	0	88.24	4e-07	K	MGFPSNIVDSAAENMIK	L	Oxidation (M)	0.00000000000000200.0	Soleus18.2050.2050.2.dta
		18	B2RZ24_RAT	Sucla2 protein (Fragment)	1060	47700	28	21	17	13	3817	1	0	1	928.601	1855.19	2	1854.85	0.3387	0	65.07	8e-05	K	MGFPSNIVDSAAENMIK	L	2 Oxidation (M)	0.20000000000000200.0	Soleus18.1943.1943.2.dta
		18	B2RZ24_RAT	Sucla2 protein (Fragment)	1060	47700	28	21	17	13	3927	1	0	1	662.423	1984.25	3	1982.94	1.3034	1	59.41	0.00028	K	KMGFPSNIVDSAAENMIK	L	2 Oxidation (M)	0.020000000000000200.0	Soleus18.1774.1774.3.dta
		18	B2RZ24_RAT	Sucla2 protein (Fragment)	1060	47700	28	21	17	13	3946	1	0	1	1000.38	1998.75	2	1996.88	1.8737	0	89.59	2.8e-07	K	YDATMVEINPMVEDADGK	V			Soleus18.2040.2040.2.dta
		18	B2RZ24_RAT	Sucla2 protein (Fragment)	1060	47700	28	21	17	13	3964	1	0	1	1007.71	2013.4	2	2012.87	0.5248	0	93.48	1.1e-07	K	YDATMVEINPMVEDADGK	V	Oxidation (M)	0.000000000020000000.0	Soleus18.1874.1874.2.dta
		18	B2RZ24_RAT	Sucla2 protein (Fragment)	1060	47700	28	21	17	13	3981	1	0	1	1016.17	2030.32	2	2028.87	1.4558	0	76.66	4.8e-06	K	YDATMVEINPMVEDADGK	V	2 Oxidation (M)	0.000020000020000000.0	Soleus18.1739.1739.2.dta
SS vs CSS		19'	ODO2_RAT	Dihydrolipoyllysine-residue succinyltransferase component of 2-oxoglutarate dehydrogenase complex, mitochondrial	150	49236	3	6.4	8.89	0.89
		spot	acc	prot_desc	score	mass	matches	matches_sig	seq	seq_sig	pep_query	pep_rank	pep_isbold	pep_isunique	pep_exp_mz	pep_exp_mr	pep_exp_z	pep_calc_mr	pep_delta	pep_miss	pep_score	pep_expect	pep_res_before	pep_seq	pep_res_after	pep_var_mod	pep_var_mod_pos	pep_scan_title
		19	ODO2_RAT	Dihydrolipoyllysine-residue succinyltransferase component of 2-oxoglutarate dehydrogenase complex, mitochondrial	150	49236	5	4	3	3	2268	1	0	1	852.702	851.695	1	851.559	0.1354	0	32.78	0.19	R	GLVVPVIR	N			Soleus19.1910.1910.1.dta
		19	ODO2_RAT	Dihydrolipoyllysine-residue succinyltransferase component of 2-oxoglutarate dehydrogenase complex, mitochondrial	150	49236	5	4	3	3	2271	1	0	1	427.129	852.243	2	851.559	0.6834	0	47.44	0.0066	R	GLVVPVIR	N			Soleus19.1902.1902.2.dta
		19	ODO2_RAT	Dihydrolipoyllysine-residue succinyltransferase component of 2-oxoglutarate dehydrogenase complex, mitochondrial	150	49236	5	4	3	3	2530	1	0	1	500.228	998.442	2	998.526	-0.0835	0	39.73	0.043	K	LGFMSAFVK	A			Soleus19.2182.2182.2.dta
		19	ODO2_RAT	Dihydrolipoyllysine-residue succinyltransferase component of 2-oxoglutarate dehydrogenase complex, mitochondrial	150	49236	5	4	3	3	2552	1	0	1	508.606	1015.2	2	1014.52	0.6764	0	43.98	0.018	K	LGFMSAFVK	A	Oxidation (M)	0.000200000.0	Soleus19.1914.1914.2.dta
		19	ODO2_RAT	Dihydrolipoyllysine-residue succinyltransferase component of 2-oxoglutarate dehydrogenase complex, mitochondrial	150	49236	5	4	3	3	3291	1	0	1	736.237	1470.46	2	1469.65	0.8132	0	61.53	0.00022	R	NVETMNYADIER	T	Oxidation (M)	0.000020000000.0	Soleus19.1571.1571.2.dta
SS vs CSS		19'	HNRH1_RAT	Heterogeneous nuclear ribonucleoprotein H	106	49442	3	6	5.7	0.36
		spot	acc	prot_desc	score	mass	matches	matches_sig	seq	seq_sig	pep_query	pep_rank	pep_isbold	pep_isunique	pep_exp_mz	pep_exp_mr	pep_exp_z	pep_calc_mr	pep_delta	pep_miss	pep_score	pep_expect	pep_res_before	pep_seq	pep_res_after	pep_var_mod	pep_var_mod_pos	pep_scan_title
		19	HNRH1_RAT	Heterogeneous nuclear ribonucleoprotein H	106	49442	3	3	2	2	3062	1	1	1	668.806	1335.6	2	1333.63	1.9636	0	38.18	0.055	K	SNNVEMDWVLK	H			Soleus19.2076.2076.2.dta
		19	HNRH1_RAT	Heterogeneous nuclear ribonucleoprotein H	106	49442	3	3	2	2	3088	1	1	1	676.07	1350.13	2	1349.63	0.4971	0	45.43	0.01	K	SNNVEMDWVLK	H	Oxidation (M)	0.00000200000.0	Soleus19.1888.1888.2.dta
		19	HNRH1_RAT	Heterogeneous nuclear ribonucleoprotein H	106	49442	3	3	2	2	3552	1	1	1	842.758	1683.5	2	1683.76	-0.2595	0	60.76	0.00024	K	HTGPNSPDTANDGFVR	L			Soleus19.1399.1399.2.dta
SS vs CSS		20'	MYH7_RAT	Myosin-7	638	223743	11	6.3	5.64	0.18
		spot	acc	prot_desc	score	mass	matches	matches_sig	seq	seq_sig	pep_query	pep_rank	pep_isbold	pep_isunique	pep_exp_mz	pep_exp_mr	pep_exp_z	pep_calc_mr	pep_delta	pep_miss	pep_score	pep_expect	pep_res_before	pep_seq	pep_res_after	pep_var_mod	pep_var_mod_pos	pep_scan_title
		20	MYH7_RAT	Myosin-7	638	223743	12	11	11	10	2226	1	1	0	415.746	829.477	2	829.455	0.0223	0	31.25	0.42	R	LQDLVDK	L			Soleus20.1442.1442.2.dta
		20	MYH7_RAT	Myosin-7	638	223743	12	11	11	10	2985	1	1	1	637.684	1273.35	2	1272.63	0.7233	0	38.07	0.058	K	DTQIQLDDAVR	A			Soleus20.1818.1818.2.dta
		20	MYH7_RAT	Myosin-7	638	223743	12	11	11	10	3208	1	1	0	705.8	1409.59	2	1408.66	0.9277	0	51.7	0.0022	K	AITDAAMMAEELK	K	Oxidation (M)	0.0000000200000.0	Soleus20.1778.1778.2.dta
		20	MYH7_RAT	Myosin-7	638	223743	12	11	11	10	3215	1	1	0	707.097	1412.18	2	1410.66	1.5178	1	39.38	0.038	K	ELTYQTEEDRK	N			Soleus20.1303.1303.2.dta
		20	MYH7_RAT	Myosin-7	638	223743	12	11	11	10	3222	1	1	0	710.212	1418.41	2	1416.71	1.6995	0	88.72	4.6e-07	K	LAEQELIETSER	V			Soleus20.1719.1719.2.dta
		20	MYH7_RAT	Myosin-7	638	223743	12	11	11	10	3316	1	1	0	495.273	1482.8	3	1481.71	1.0856	1	55.02	0.001	R	KVQHELDEAEER	A			Soleus20.1214.1214.3.dta
		20	MYH7_RAT	Myosin-7	638	223743	12	11	11	10	3324	1	1	0	744.664	1487.31	2	1486.73	0.5876	1	54.25	0.0012	R	ELENELEAEQKR	N			Soleus20.1494.1494.2.dta
		20	MYH7_RAT	Myosin-7	638	223743	12	11	11	10	3385	1	1	0	767.399	1532.78	2	1532.77	0.0156	0	79.44	3.6e-06	R	VVDSLQTSLDAETR	S			Soleus20.1762.1762.2.dta
		20	MYH7_RAT	Myosin-7	638	223743	12	11	11	10	3399	1	1	0	773.316	1544.62	2	1544.8	-0.1871	1	89.85	3.3e-07	R	KLAEQELIETSER	V			Soleus20.1622.1622.2.dta
		20	MYH7_RAT	Myosin-7	638	223743	12	11	11	10	3407	1	1	0	774.36	1546.71	2	1544.8	1.9009	1	84.03	1.3e-06	R	KLAEQELIETSER	V			Soleus20.1606.1606.2.dta
		20	MYH7_RAT	Myosin-7	638	223743	12	11	11	10	3456	1	1	0	800.753	1599.49	2	1598.83	0.6659	1	71.61	2.1e-05	R	ANDDLKENIAIVER	R			Soleus20.1716.1716.2.dta
		20	MYH7_RAT	Myosin-7	638	223743	12	11	11	10	3535	1	1	0	831.457	1660.9	2	1660.75	0.1465	0	70.14	2.9e-05	R	QAEEAEEQANTNLSK	F			Soleus20.1298.1298.2.dta
SS vs CSS		21'	PDIA3_RAT	Protein disulfide-isomerase A3	265	57044	6	15.2	5.88	0.46
		spot	acc	prot_desc	score	mass	matches	matches_sig	seq	seq_sig	pep_query	pep_rank	pep_isbold	pep_isunique	pep_exp_mz	pep_exp_mr	pep_exp_z	pep_calc_mr	pep_delta	pep_miss	pep_score	pep_expect	pep_res_before	pep_seq	pep_res_after	pep_var_mod	pep_var_mod_pos	pep_scan_title
		21	PDIA3_RAT	Protein disulfide-isomerase A3	265	57044	6	5	6	5	2878	1	1	1	599.306	1196.6	2	1196.71	-0.115	1	46.66	0.0075	K	LSKDPNIVIAK	M			Soleus21.1474.1474.2.dta
		21	PDIA3_RAT	Protein disulfide-isomerase A3	265	57044	6	5	6	5	2971	1	1	1	623.009	1244	2	1243.66	0.3474	0	39.86	0.04	R	FAHTNVESLVK	E			Soleus21.1602.1602.2.dta
		21	PDIA3_RAT	Protein disulfide-isomerase A3	265	57044	6	5	6	5	3233	1	1	1	697.715	1393.42	2	1393.65	-0.2354	0	50.23	0.0032	R	DLFSDGHSEFLK	A			Soleus21.1983.1983.2.dta
		21	PDIA3_RAT	Protein disulfide-isomerase A3	265	57044	6	5	6	5	3238	1	1	1	698.895	1395.78	2	1395.69	0.0879	0	44.38	0.012	K	SEPIPETNEGPVK	V			Soleus21.1495.1495.2.dta
		21	PDIA3_RAT	Protein disulfide-isomerase A3	265	57044	6	5	6	5	3467	1	1	1	797.796	1593.58	2	1592.84	0.7367	0	51.94	0.0019	R	EATNPPIIQEEKPK	K			Soleus21.1442.1442.2.dta
		21	PDIA3_RAT	Protein disulfide-isomerase A3	265	57044	6	5	6	5	3606	1	1	1	865.27	1728.52	2	1726.85	1.6722	1	36.26	0.071	K	QAGPASVPLRTEDEFK	K	Gln->pyro-Glu (N-term Q)	1.0000000000000000.0	Soleus21.1871.1871.2.dta
SS vs CSS		22'	Q68FY4_RAT	Group specific component	311	55080	7	20	5.65	0.69
		spot	acc	prot_desc	score	mass	matches	matches_sig	seq	seq_sig	pep_query	pep_rank	pep_isbold	pep_isunique	pep_exp_mz	pep_exp_mr	pep_exp_z	pep_calc_mr	pep_delta	pep_miss	pep_score	pep_expect	pep_res_before	pep_seq	pep_res_after	pep_var_mod	pep_var_mod_pos	pep_scan_title
		22	Q68FY4_RAT	Group specific component	311	55080	9	6	7	4	2010	1	1	1	789.48	788.472	1	788.464	0.0081	0	35.46	0.17	K	VLDTTLK	T			Soleus22.1561.1561.1.dta
		22	Q68FY4_RAT	Group specific component	311	55080	9	6	7	4	2826	1	1	1	632.115	1262.21	2	1261.63	0.5814	0	33.94	0.15	K	QLSLLTTMSNR	V	Gln->pyro-Glu (N-term Q); Oxidation (M)	1.00000002000.0	Soleus22.2246.2246.2.dta
		22	Q68FY4_RAT	Group specific component	311	55080	9	6	7	4	2893	1	1	1	653.057	1304.1	2	1302.73	1.3695	1	33.27	0.17	R	RTQVPEVFLSK	V			Soleus22.1843.1843.2.dta
		22	Q68FY4_RAT	Group specific component	311	55080	9	6	7	4	3013	1	1	1	689.28	1376.55	2	1376.7	-0.1511	1	44.78	0.012	K	DKVCQELSTLGK	D			Soleus22.1767.1767.2.dta
		22	Q68FY4_RAT	Group specific component	311	55080	9	6	7	4	3323	1	1	1	802.544	1603.07	2	1601.74	1.3306	0	50.61	0.0026	K	MPNASPEELADMVAK	H			Soleus22.2153.2153.2.dta
		22	Q68FY4_RAT	Group specific component	311	55080	9	6	7	4	3328	1	1	1	810.198	1618.38	2	1617.74	0.6432	0	61.78	0.0002	K	MPNASPEELADMVAK	H	Oxidation (M)	0.000000000002000.0	Soleus22.1960.1960.2.dta
		22	Q68FY4_RAT	Group specific component	311	55080	9	6	7	4	3795	1	1	1	1045.24	2088.48	2	2087.81	0.6666	0	61.57	0.00016	K	GQEMCADYSENTFTEYK	K	Oxidation (M)	0.00020000000000000.0	Soleus22.1819.1819.2.dta
		22	Q68FY4_RAT	Group specific component	311	55080	9	6	7	4	3949	1	1	1	1288.18	2574.35	2	2574.03	0.3146	0	42.73	0.0093	K	EVVSLTEECCAEGADPNCYDTR	T			Soleus22.1856.1856.2.dta
		22	Q68FY4_RAT	Group specific component	311	55080	9	6	7	4	3950	1	1	1	859.455	2575.34	3	2574.03	1.3123	0	48.91	0.0022	K	EVVSLTEECCAEGADPNCYDTR	T			Soleus22.1857.1857.3.dta
SS vs CSS		23'	DESM_RAT	Desmin	1213	53481	22	45	5.21	4.04
		spot	acc	prot_desc	score	mass	matches	matches_sig	seq	seq_sig	pep_query	pep_rank	pep_isbold	pep_isunique	pep_exp_mz	pep_exp_mr	pep_exp_z	pep_calc_mr	pep_delta	pep_miss	pep_score	pep_expect	pep_res_before	pep_seq	pep_res_after	pep_var_mod	pep_var_mod_pos	pep_scan_title
		23	DESM_RAT	Desmin	1213	53481	30	24	22	19	2250	1	1	1	456.519	911.022	2	910.451	0.5716	0	34.39	0.13	K	VHEEEIR	E			Soleus23.1118.1118.2.dta
		23	DESM_RAT	Desmin	1213	53481	30	24	22	19	2282	1	1	1	467.555	933.096	2	931.461	1.6346	0	50.28	0.0045	K	LLEGEESR	I			Soleus23.1298.1298.2.dta
		23	DESM_RAT	Desmin	1213	53481	30	24	22	19	2379	1	1	1	494.589	987.163	2	985.4	1.7631	0	42.7	0.025	K	QEMMEYR	H			Soleus23.1512.1512.2.dta
		23	DESM_RAT	Desmin	1213	53481	30	24	22	19	2406	1	1	1	502.057	1002.1	2	1001.51	0.5853	0	63.04	0.00023	R	ADVDAATLAR	I			Soleus23.1635.1635.2.dta
		23	DESM_RAT	Desmin	1213	53481	30	24	22	19	2407	1	1	1	1003.59	1002.59	1	1001.51	1.0726	0	31.7	0.31	R	ADVDAATLAR	I			Soleus23.1498.1498.1.dta
		23	DESM_RAT	Desmin	1213	53481	30	24	22	19	2445	1	1	1	1028.57	1027.56	1	1027.57	-0.0085	0	33.17	0.2	K	LQEEIQLR	E			Soleus23.1672.1672.1.dta
		23	DESM_RAT	Desmin	1213	53481	30	24	22	19	2446	1	1	1	515.104	1028.19	2	1027.57	0.6263	0	51.34	0.0032	K	LQEEIQLR	E			Soleus23.1686.1686.2.dta
		23	DESM_RAT	Desmin	1213	53481	30	24	22	19	2457	1	1	1	517.162	1032.31	2	1031.54	0.7727	0	92.46	2.5e-07	R	TSGGAGGLGSLR	A			Soleus23.1554.1554.2.dta
		23	DESM_RAT	Desmin	1213	53481	30	24	22	19	2490	1	1	1	531.223	1060.43	2	1059.56	0.8756	1	37.03	0.09	R	KLLEGEESR	I			Soleus23.1254.1254.2.dta
		23	DESM_RAT	Desmin	1213	53481	30	24	22	19	2553	1	1	1	1101.65	1100.65	1	1100.55	0.1005	0	43.6	0.019	R	DNLIDDLQR	L			Soleus23.1995.1995.1.dta
		23	DESM_RAT	Desmin	1213	53481	30	24	22	19	2554	1	1	1	551.624	1101.23	2	1100.55	0.6863	0	44.48	0.016	R	DNLIDDLQR	L			Soleus23.1986.1986.2.dta
		23	DESM_RAT	Desmin	1213	53481	30	24	22	19	2558	1	1	1	552.208	1102.4	2	1100.55	1.8561	0	40.79	0.036	R	DNLIDDLQR	L			Soleus23.2183.2183.2.dta
		23	DESM_RAT	Desmin	1213	53481	30	24	22	19	2584	1	1	0	1120.61	1119.61	1	1120.58	-0.9697	0	30.2	0.41	R	EYQDLLNVK	M			Soleus23.2322.2322.1.dta
		23	DESM_RAT	Desmin	1213	53481	30	24	22	19	2586	1	1	0	1121.68	1120.67	1	1120.58	0.0953	0	50.37	0.0037	R	EYQDLLNVK	M			Soleus23.1864.1864.1.dta
		23	DESM_RAT	Desmin	1213	53481	30	24	22	19	2796	1	1	1	614.491	1226.97	2	1226.7	0.2684	1	49.15	0.0045	K	AKLQEEIQLR	E			Soleus23.1602.1602.2.dta
		23	DESM_RAT	Desmin	1213	53481	30	24	22	19	2824	1	1	1	621.37	1240.73	2	1241.68	-0.9584	1	55.85	0.00096	R	RQVEVLTNQR	A			Soleus23.1526.1526.2.dta
		23	DESM_RAT	Desmin	1213	53481	30	24	22	19	2859	1	1	1	421.196	1260.57	3	1260.67	-0.1	1	39.34	0.044	K	SKVSDLTQAANK	N			Soleus23.1336.1336.3.dta
		23	DESM_RAT	Desmin	1213	53481	30	24	22	19	2861	1	1	1	631.354	1260.69	2	1260.67	0.0253	1	66.61	8.4e-05	K	SKVSDLTQAANK	N			Soleus23.1280.1280.2.dta
		23	DESM_RAT	Desmin	1213	53481	30	24	22	19	2865	1	1	1	632.175	1262.34	2	1262.59	-0.2528	0	43.17	0.018	R	EEAENNLAAFR	A			Soleus23.2052.2052.2.dta
		23	DESM_RAT	Desmin	1213	53481	30	24	22	19	2870	1	1	1	632.714	1263.41	2	1262.59	0.8248	0	43.25	0.018	R	EEAENNLAAFR	A			Soleus23.1860.1860.2.dta
		23	DESM_RAT	Desmin	1213	53481	30	24	22	19	2879	1	1	1	1268.62	1267.61	1	1267.58	0.0333	0	39.82	0.037	R	VAELYEEEMR	E			Soleus23.1738.1738.1.dta
		23	DESM_RAT	Desmin	1213	53481	30	24	22	19	2945	1	1	1	649.657	1297.3	2	1296.64	0.6605	0	64.57	0.00012	K	MALDVEIATYR	K	Oxidation (M)	0.20000000000.0	Soleus23.1908.1908.2.dta
		23	DESM_RAT	Desmin	1213	53481	30	24	22	19	3367	1	1	1	764.86	1527.7	2	1527.7	0.0093	0	67.98	4.9e-05	R	FASEASGYQDNIAR	L			Soleus23.1606.1606.2.dta
		23	DESM_RAT	Desmin	1213	53481	30	24	22	19	3451	1	1	1	794.858	1587.7	2	1586.79	0.9121	1	50.53	0.0028	R	TNEKVELQELNDR	F			Soleus23.1562.1562.2.dta
		23	DESM_RAT	Desmin	1213	53481	30	24	22	19	3564	1	1	1	837.58	1673.14	2	1672.85	0.2914	0	76.34	6.8e-06	R	FLEQQNAALAAEVNR	L			Soleus23.1830.1830.2.dta
		23	DESM_RAT	Desmin	1213	53481	30	24	22	19	3612	1	1	1	853.775	1705.54	2	1704.81	0.7217	0	80.44	2.6e-06	R	HQIQSYTCEIDALK	G			Soleus23.1770.1770.2.dta
		23	DESM_RAT	Desmin	1213	53481	30	24	22	19	3647	1	1	1	865.476	1728.94	2	1728.88	0.0612	1	85.21	8.9e-07	K	VSDLTQAANKNNDALR	Q			Soleus23.1414.1414.2.dta
		23	DESM_RAT	Desmin	1213	53481	30	24	22	19	3699	1	1	1	885.055	1768.09	2	1767.83	0.2671	0	43.37	0.013	R	DGEVVSEATQQQHEVL	-			Soleus23.2051.2051.2.dta
		23	DESM_RAT	Desmin	1213	53481	30	24	22	19	3702	1	1	1	885.274	1768.53	2	1767.83	0.7059	0	57.43	0.00051	R	DGEVVSEATQQQHEVL	-			Soleus23.1762.1762.2.dta
		23	DESM_RAT	Desmin	1213	53481	30	24	22	19	4140	1	1	1	766.124	2295.35	3	2297.09	-1.7425	1	33.86	0.081	R	FASEASGYQDNIARLEEEIR	H			Soleus23.1558.1558.3.dta
SS vs CSS		24'	PDIA1_RAT	Protein disulfide-isomerase	580	57315	13	25	4.82	1
		spot	acc	prot_desc	score	mass	matches	matches_sig	seq	seq_sig	pep_query	pep_rank	pep_isbold	pep_isunique	pep_exp_mz	pep_exp_mr	pep_exp_z	pep_calc_mr	pep_delta	pep_miss	pep_score	pep_expect	pep_res_before	pep_seq	pep_res_after	pep_var_mod	pep_var_mod_pos	pep_scan_title
		24	PDIA1_RAT	Protein disulfide-isomerase	580	57315	15	10	13	9	2445	1	1	1	500.847	999.68	2	1001.55	-1.8709	1	42.69	0.025	K	LKAEGSEIR	L			Soleus24.1188.1188.2.dta
		24	PDIA1_RAT	Protein disulfide-isomerase	580	57315	15	10	13	9	2449	1	1	1	502.302	1002.59	2	1001.55	1.0397	1	38.04	0.071	K	LKAEGSEIR	L			Soleus24.1126.1126.2.dta
		24	PDIA1_RAT	Protein disulfide-isomerase	580	57315	15	10	13	9	2523	1	1	1	526.418	1050.82	2	1050.5	0.3243	0	33.72	0.16	R	NNFEGEITK	E			Soleus24.1518.1518.2.dta
		24	PDIA1_RAT	Protein disulfide-isomerase	580	57315	15	10	13	9	2566	1	1	1	542.21	1082.4	2	1080.67	1.7349	0	39.88	0.039	K	THILLFLPK	S			Soleus24.2024.2024.2.dta
		24	PDIA1_RAT	Protein disulfide-isomerase	580	57315	15	10	13	9	2830	1	1	1	612.138	1222.26	2	1221.62	0.6458	0	55.36	0.0011	R	LITLEEEMTK	Y	Oxidation (M)	0.0000000200.0	Soleus24.1670.1670.2.dta
		24	PDIA1_RAT	Protein disulfide-isomerase	580	57315	15	10	13	9	2838	1	1	1	614.291	1226.57	2	1226.55	0.0215	0	49.79	0.0038	K	NFEEVAFDEK	K			Soleus24.1846.1846.2.dta
		24	PDIA1_RAT	Protein disulfide-isomerase	580	57315	15	10	13	9	2976	1	1	1	646.524	1291.03	2	1292.59	-1.5578	0	33.15	0.17	K	MDSTANEVEAVK	V			Soleus24.1391.1391.2.dta
		24	PDIA1_RAT	Protein disulfide-isomerase	580	57315	15	10	13	9	3010	1	1	1	655.05	1308.09	2	1307.64	0.4503	1	49.35	0.0039	R	NNFEGEITKEK	L			Soleus24.1434.1434.2.dta
		24	PDIA1_RAT	Protein disulfide-isomerase	580	57315	15	10	13	9	3095	1	1	1	678.521	1355.03	2	1354.64	0.3878	1	53.44	0.0016	K	NFEEVAFDEKK	N			Soleus24.1675.1675.2.dta
		24	PDIA1_RAT	Protein disulfide-isomerase	580	57315	15	10	13	9	3098	1	1	1	679.057	1356.1	2	1354.64	1.4588	1	41.89	0.023	K	NFEEVAFDEKK	N			Soleus24.1862.1862.2.dta
		24	PDIA1_RAT	Protein disulfide-isomerase	580	57315	15	10	13	9	3296	1	1	1	731.214	1460.41	2	1458.7	1.7138	1	64.75	0.00011	K	SVSDYDGKLSNFK	K			Soleus24.1632.1632.2.dta
		24	PDIA1_RAT	Protein disulfide-isomerase	580	57315	15	10	13	9	3572	1	1	1	829.088	1656.16	2	1654.76	1.4027	1	31.47	0.21	K	FDEGRNNFEGEITK	E			Soleus24.1602.1602.2.dta
		24	PDIA1_RAT	Protein disulfide-isomerase	580	57315	15	10	13	9	3673	1	1	1	865.76	1729.51	2	1728.9	0.6018	1	33.7	0.13	K	LGETYKDHENIVIAK	M			Soleus24.1504.1504.2.dta
		24	PDIA1_RAT	Protein disulfide-isomerase	580	57315	15	10	13	9	3794	1	1	1	917.693	1833.37	2	1832.91	0.4665	0	60.6	0.00023	K	ILFIFIDSDHTDNQR	I			Soleus24.2215.2215.2.dta
		24	PDIA1_RAT	Protein disulfide-isomerase	580	57315	15	10	13	9	3926	1	1	1	656.131	1965.37	3	1964.04	1.336	0	37.37	0.042	K	HNQLPLVIEFTEQTAPK	I			Soleus24.2163.2163.3.dta
SS vs CSS		24'	A1AT_RAT	Alpha-1-antiproteinase	390	46278	7	21.7	5.7	0.86
		spot	acc	prot_desc	score	mass	matches	matches_sig	seq	seq_sig	pep_query	pep_rank	pep_isbold	pep_isunique	pep_exp_mz	pep_exp_mr	pep_exp_z	pep_calc_mr	pep_delta	pep_miss	pep_score	pep_expect	pep_res_before	pep_seq	pep_res_after	pep_var_mod	pep_var_mod_pos	pep_scan_title
		24	A1AT_RAT	Alpha-1-antiproteinase	390	46278	8	5	7	4	2304	1	1	1	916.647	915.64	1	915.503	0.1375	0	33.5	0.22	K	AVLTLDER	G			Soleus24.1647.1647.1.dta
		24	A1AT_RAT	Alpha-1-antiproteinase	390	46278	8	5	7	4	2347	1	1	1	473.806	945.597	2	945.419	0.1782	0	36.24	0.11	R	DADFHVDK	S			Soleus24.1354.1354.2.dta
		24	A1AT_RAT	Alpha-1-antiproteinase	390	46278	8	5	7	4	2613	1	1	1	554.585	1107.16	2	1106.6	0.5589	1	56.59	0.00087	K	KVINDYVEK	G			Soleus24.1342.1342.2.dta
		24	A1AT_RAT	Alpha-1-antiproteinase	390	46278	8	5	7	4	3278	1	1	1	726.186	1450.36	2	1449.75	0.6101	1	63.29	0.00015	K	VINDYVEKGTQGK	I			Soleus24.1383.1383.2.dta
		24	A1AT_RAT	Alpha-1-antiproteinase	390	46278	8	5	7	4	3883	1	1	1	960.222	1918.43	2	1917.93	0.4967	0	108.51	3.5e-09	R	VFNNDADLSGITEDAPLK	L			Soleus24.1978.1978.2.dta
		24	A1AT_RAT	Alpha-1-antiproteinase	390	46278	8	5	7	4	3884	1	1	1	640.707	1919.1	3	1917.93	1.1657	0	40.77	0.021	R	VFNNDADLSGITEDAPLK	L			Soleus24.1986.1986.3.dta
		24	A1AT_RAT	Alpha-1-antiproteinase	390	46278	8	5	7	4	4073	1	1	1	1085.44	2168.87	2	2167.12	1.754	0	58.56	0.00031	R	GTEAAGATVVEAVPMSLPPQVK	F	Oxidation (M)	0.0000000000000020000000.0	Soleus24.1890.1890.2.dta
		24	A1AT_RAT	Alpha-1-antiproteinase	390	46278	8	5	7	4	4129	1	1	1	763.257	2286.75	3	2286.02	0.7315	1	33.74	0.089	K	NNYHSEAFSVNFADSEEAKK	V			Soleus24.1686.1686.3.dta
SS vs CSS		25'	D3ZTC5_RAT	Myotilin (Predicted)	1851	55488	33	81.9	8.97	17.62
		spot	acc	prot_desc	score	mass	matches	matches_sig	seq	seq_sig	pep_query	pep_rank	pep_isbold	pep_isunique	pep_exp_mz	pep_exp_mr	pep_exp_z	pep_calc_mr	pep_delta	pep_miss	pep_score	pep_expect	pep_res_before	pep_seq	pep_res_after	pep_var_mod	pep_var_mod_pos	pep_scan_title
		25	D3ZTC5_RAT	Myotilin (Predicted)	1851	55488	49	32	33	26	1783	1	1	1	778.375	777.367	1	777.438	-0.0711	0	39.66	0.056	K	YLALNGK	G			Soleus25.1563.1563.1.dta
		25	D3ZTC5_RAT	Myotilin (Predicted)	1851	55488	49	32	33	26	2148	1	1	1	505.466	1008.92	2	1009.56	-0.6378	0	34.56	0.13	K	QSSIVIQPR	Q	Gln->pyro-Glu (N-term Q)	1.000000000.0	Soleus25.1547.1547.2.dta
		25	D3ZTC5_RAT	Myotilin (Predicted)	1851	55488	49	32	33	26	2200	1	1	1	534.759	1067.5	2	1067.56	-0.0571	0	34.86	0.12	R	LVQSDELHK	M			Soleus25.1314.1314.2.dta
		25	D3ZTC5_RAT	Myotilin (Predicted)	1851	55488	49	32	33	26	2225	1	1	1	1086.54	1085.53	1	1085.57	-0.0369	0	41.34	0.031	K	EALIQDLER	K			Soleus25.1958.1958.1.dta
		25	D3ZTC5_RAT	Myotilin (Predicted)	1851	55488	49	32	33	26	2226	1	1	1	544.629	1087.24	2	1085.57	1.6712	0	33.19	0.21	K	EALIQDLER	K			Soleus25.1950.1950.2.dta
		25	D3ZTC5_RAT	Myotilin (Predicted)	1851	55488	49	32	33	26	2260	1	1	1	557.21	1112.41	2	1110.53	1.8751	0	35.19	0.11	R	TPDHEIQGSK	E			Soleus25.1086.1086.2.dta
		25	D3ZTC5_RAT	Myotilin (Predicted)	1851	55488	49	32	33	26	2445	1	1	1	619.465	1236.92	2	1236.56	0.3597	0	58.38	0.0005	R	ASDAGPYACVAR	N			Soleus25.1494.1494.2.dta
		25	D3ZTC5_RAT	Myotilin (Predicted)	1851	55488	49	32	33	26	2561	1	1	1	1303.55	1302.54	1	1302.71	-0.1677	0	36.93	0.072	K	GFHSLIFEVVR	A			Soleus25.2168.2168.1.dta
		25	D3ZTC5_RAT	Myotilin (Predicted)	1851	55488	49	32	33	26	2564	1	1	1	435.562	1303.66	3	1302.71	0.9545	0	36.49	0.082	K	GFHSLIFEVVR	A			Soleus25.2154.2154.3.dta
		25	D3ZTC5_RAT	Myotilin (Predicted)	1851	55488	49	32	33	26	2567	1	1	1	653.298	1304.58	2	1304.58	0.0023	0	56.19	0.00088	K	QAFNPEGEFQR	L	Gln->pyro-Glu (N-term Q)	1.00000000000.0	Soleus25.2075.2075.2.dta
		25	D3ZTC5_RAT	Myotilin (Predicted)	1851	55488	49	32	33	26	2568	1	1	1	1305.64	1304.64	1	1304.58	0.0592	0	31.05	0.28	K	QAFNPEGEFQR	L	Gln->pyro-Glu (N-term Q)	1.00000000000.0	Soleus25.2082.2082.1.dta
		25	D3ZTC5_RAT	Myotilin (Predicted)	1851	55488	49	32	33	26	2595	1	1	1	659.67	1317.32	2	1316.58	0.7404	0	45.78	0.01	R	ADANDQDAIQEK	F			Soleus25.1259.1259.2.dta
		25	D3ZTC5_RAT	Myotilin (Predicted)	1851	55488	49	32	33	26	2602	1	1	1	1322.54	1321.54	1	1321.61	-0.0694	0	36.03	0.088	K	QAFNPEGEFQR	L			Soleus25.1816.1816.1.dta
		25	D3ZTC5_RAT	Myotilin (Predicted)	1851	55488	49	32	33	26	2603	1	1	1	661.947	1321.88	2	1321.61	0.2741	0	50.61	0.003	K	QAFNPEGEFQR	L			Soleus25.1696.1696.2.dta
		25	D3ZTC5_RAT	Myotilin (Predicted)	1851	55488	49	32	33	26	2607	1	1	1	663.341	1324.67	2	1324.68	-0.0167	0	42.69	0.018	R	APMFIYKPQSK	K	Oxidation (M)	0.00200000000.0	Soleus25.1575.1575.2.dta
		25	D3ZTC5_RAT	Myotilin (Predicted)	1851	55488	49	32	33	26	2661	1	1	1	451.928	1352.76	3	1351.72	1.0464	0	31.53	0.24	K	LECQISAIPPPK	L			Soleus25.1692.1692.3.dta
		25	D3ZTC5_RAT	Myotilin (Predicted)	1851	55488	49	32	33	26	2663	1	1	1	677.637	1353.26	2	1351.72	1.5417	0	58.39	0.00049	K	LECQISAIPPPK	L			Soleus25.1694.1694.2.dta
		25	D3ZTC5_RAT	Myotilin (Predicted)	1851	55488	49	32	33	26	2690	1	1	1	684.887	1367.76	2	1366.59	1.1651	0	42.26	0.02	R	NNEMVQFNTDR	I			Soleus25.1715.1715.2.dta
		25	D3ZTC5_RAT	Myotilin (Predicted)	1851	55488	49	32	33	26	2720	1	1	1	692.634	1383.25	2	1382.59	0.6648	0	57.12	0.00065	R	NNEMVQFNTDR	I	Oxidation (M)	0.00020000000.0	Soleus25.1530.1530.2.dta
		25	D3ZTC5_RAT	Myotilin (Predicted)	1851	55488	49	32	33	26	2760	1	1	1	1409.65	1408.64	1	1408.67	-0.0324	0	40.25	0.031	R	LAAQSGLYESEEL	-			Soleus25.2038.2038.1.dta
		25	D3ZTC5_RAT	Myotilin (Predicted)	1851	55488	49	32	33	26	2861	1	1	1	489.381	1465.12	3	1464.79	0.331	1	37.39	0.058	K	RAPMFIYKPQSK	K			Soleus25.1559.1559.3.dta
		25	D3ZTC5_RAT	Myotilin (Predicted)	1851	55488	49	32	33	26	2889	1	1	1	494.291	1479.85	3	1480.79	-0.9358	1	31.84	0.21	K	RAPMFIYKPQSK	K	Oxidation (M)	0.000200000000.0	Soleus25.1466.1466.3.dta
		25	D3ZTC5_RAT	Myotilin (Predicted)	1851	55488	49	32	33	26	2962	1	1	1	763.141	1524.27	2	1522.69	1.5738	1	56.04	0.00079	K	RNNEMVQFNTDR	I			Soleus25.1550.1550.2.dta
		25	D3ZTC5_RAT	Myotilin (Predicted)	1851	55488	49	32	33	26	2984	1	1	1	770.7	1539.39	2	1538.69	0.6963	1	32.32	0.19	K	RNNEMVQFNTDR	I	Oxidation (M)	0.000020000000.0	Soleus25.1378.1378.2.dta
		25	D3ZTC5_RAT	Myotilin (Predicted)	1851	55488	49	32	33	26	3011	1	1	1	782.239	1562.46	2	1561.84	0.6279	0	77.48	5.5e-06	R	AGEATFTVQLDVLAK	E			Soleus25.2238.2238.2.dta
		25	D3ZTC5_RAT	Myotilin (Predicted)	1851	55488	49	32	33	26	3012	1	1	1	782.271	1562.53	2	1561.84	0.6921	0	51.98	0.002	R	AGEATFTVQLDVLAK	E			Soleus25.2544.2544.2.dta
		25	D3ZTC5_RAT	Myotilin (Predicted)	1851	55488	49	32	33	26	3074	1	1	1	802.764	1603.51	2	1603.87	-0.3557	0	31.7	0.21	R	LDVTARPNQTPPAPK	Q			Soleus25.1926.1926.2.dta
		25	D3ZTC5_RAT	Myotilin (Predicted)	1851	55488	49	32	33	26	3076	1	1	1	535.755	1604.24	3	1603.87	0.3738	0	37.18	0.057	R	LDVTARPNQTPPAPK	Q			Soleus25.1502.1502.3.dta
		25	D3ZTC5_RAT	Myotilin (Predicted)	1851	55488	49	32	33	26	3077	1	1	1	803.276	1604.54	2	1603.87	0.6685	0	30.21	0.28	R	LDVTARPNQTPPAPK	Q			Soleus25.1470.1470.2.dta
		25	D3ZTC5_RAT	Myotilin (Predicted)	1851	55488	49	32	33	26	3158	1	1	1	825.217	1648.42	2	1647.79	0.6268	0	32.68	0.16	R	FIQVPENMSIEEGR	F			Soleus25.2059.2059.2.dta
		25	D3ZTC5_RAT	Myotilin (Predicted)	1851	55488	49	32	33	26	3183	1	1	1	833.226	1664.44	2	1663.79	0.6495	0	62.92	0.00015	R	FIQVPENMSIEEGR	F	Oxidation (M)	0.00000002000000.0	Soleus25.1826.1826.2.dta
		25	D3ZTC5_RAT	Myotilin (Predicted)	1851	55488	49	32	33	26	3295	1	1	1	865.887	1729.76	2	1729.88	-0.1199	0	44.05	0.012	K	VSGLPAPDVSWYLNGR	L			Soleus25.2322.2322.2.dta
		25	D3ZTC5_RAT	Myotilin (Predicted)	1851	55488	49	32	33	26	3298	1	1	1	578.077	1731.21	3	1729.88	1.3313	0	41.43	0.021	K	VSGLPAPDVSWYLNGR	L			Soleus25.2276.2276.3.dta
		25	D3ZTC5_RAT	Myotilin (Predicted)	1851	55488	49	32	33	26	3450	1	1	1	916.793	1831.57	2	1831.98	-0.4084	1	57	0.00053	R	NRAGEATFTVQLDVLAK	E			Soleus25.2100.2100.2.dta
		25	D3ZTC5_RAT	Myotilin (Predicted)	1851	55488	49	32	33	26	3549	1	1	1	643.509	1927.51	3	1926.04	1.4621	1	30.82	0.21	K	LECQISAIPPPKLFWK	R			Soleus25.2176.2176.3.dta
		25	D3ZTC5_RAT	Myotilin (Predicted)	1851	55488	49	32	33	26	3612	1	1	1	989.676	1977.34	2	1976.92	0.4153	1	78.1	3.8e-06	R	ADANDQDAIQEKFYPPR	F			Soleus25.1767.1767.2.dta
		25	D3ZTC5_RAT	Myotilin (Predicted)	1851	55488	49	32	33	26	3613	1	1	1	660.316	1977.93	3	1976.92	1.0034	1	58.12	0.00038	R	ADANDQDAIQEKFYPPR	F			Soleus25.1794.1794.3.dta
		25	D3ZTC5_RAT	Myotilin (Predicted)	1851	55488	49	32	33	26	3648	1	1	1	1004.3	2006.59	2	2006.07	0.5215	1	78.62	3.2e-06	K	MIVSEKGFHSLIFEVVR	A	Oxidation (M)	0.20000000000000000.0	Soleus25.2160.2160.2.dta
		25	D3ZTC5_RAT	Myotilin (Predicted)	1851	55488	49	32	33	26	3839	1	1	1	727.585	2179.73	3	2178.09	1.6412	1	46.68	0.0047	R	TPDHEIQGSKEALIQDLER	K			Soleus25.1898.1898.3.dta
		25	D3ZTC5_RAT	Myotilin (Predicted)	1851	55488	49	32	33	26	3888	1	1	1	1115.36	2228.7	2	2227.16	1.5456	1	40.32	0.019	K	VFEGESVKLECQISAIPPPK	L			Soleus25.1966.1966.2.dta
		25	D3ZTC5_RAT	Myotilin (Predicted)	1851	55488	49	32	33	26	3920	1	1	1	1136.74	2271.47	2	2271.02	0.4428	0	100.52	1.8e-08	K	DAGWYTVSAVNEAGVTTCNTR	L			Soleus25.2027.2027.2.dta
		25	D3ZTC5_RAT	Myotilin (Predicted)	1851	55488	49	32	33	26	4081	1	1	1	832.222	2493.64	3	2493.15	0.4987	1	50.16	0.0018	R	NNEMVQFNTDRISLYHDNAGR	V			Soleus25.1911.1911.3.dta
		25	D3ZTC5_RAT	Myotilin (Predicted)	1851	55488	49	32	33	26	4272	1	1	1	1451.53	2901.05	2	2901.4	-0.3558	0	69.94	1.5e-05	K	VTATYNQSPASFLSSILPSQPDYSNSK	I			Soleus25.2498.2498.2.dta
		25	D3ZTC5_RAT	Myotilin (Predicted)	1851	55488	49	32	33	26	4315	1	1	1	1013.52	3037.53	3	3037.44	0.0909	0	65.45	3.8e-05	K	HFIQSQNPCGSGLQPPGPEVSSFPNQTK	Q			Soleus25.1772.1772.3.dta
		25	D3ZTC5_RAT	Myotilin (Predicted)	1851	55488	49	32	33	26	4353	1	1	1	1065.04	3192.09	3	3190.55	1.5331	0	75.31	3.5e-06	R	FSASSTVSSHITVSSSAYPASQQLAGPNPGQK	V			Soleus25.1814.1814.3.dta
		25	D3ZTC5_RAT	Myotilin (Predicted)	1851	55488	49	32	33	26	4369	1	1	1	1077.57	3229.69	3	3228.53	1.1645	0	92.37	7.1e-08	R	LLGPQNAAAVFQAQNSDVQDSSQHNPEHAR	L			Soleus25.1867.1867.3.dta
		25	D3ZTC5_RAT	Myotilin (Predicted)	1851	55488	49	32	33	26	4370	1	1	1	1077.69	3230.05	3	3228.53	1.5245	0	71.39	8.9e-06	R	LLGPQNAAAVFQAQNSDVQDSSQHNPEHAR	L			Soleus25.2346.2346.3.dta
		25	D3ZTC5_RAT	Myotilin (Predicted)	1851	55488	49	32	33	26	4405	1	1	1	1129.53	3385.57	3	3384.63	0.9404	1	80.74	9.9e-07	R	RLLGPQNAAAVFQAQNSDVQDSSQHNPEHAR	L			Soleus25.1747.1747.3.dta
		25	D3ZTC5_RAT	Myotilin (Predicted)	1851	55488	49	32	33	26	4411	1	1	1	1141.61	3421.8	3	3420.7	1.097	0	91.22	8.2e-08	K	IPSTVDSNYQQSSVHQPVNAVSSQAAGAKPTPR	T			Soleus25.1558.1558.3.dta
SS vs CSS		26'	Q499Q4_RAT	Phosphoglucomutase 1	984	61637	20	44.1	6.14	2.05
		spot	acc	prot_desc	score	mass	matches	matches_sig	seq	seq_sig	pep_query	pep_rank	pep_isbold	pep_isunique	pep_exp_mz	pep_exp_mr	pep_exp_z	pep_calc_mr	pep_delta	pep_miss	pep_score	pep_expect	pep_res_before	pep_seq	pep_res_after	pep_var_mod	pep_var_mod_pos	pep_scan_title
		26	Q499Q4_RAT	Phosphoglucomutase 1	984	61637	21	14	20	14	2105	1	1	1	431.161	860.307	2	858.456	1.8507	0	30.02	0.54	K	VSQLQER	T			Soleus26.1203.1203.2.dta
		26	Q499Q4_RAT	Phosphoglucomutase 1	984	61637	21	14	20	14	2153	1	1	1	440.5	878.986	2	877.466	1.5207	0	41.74	0.027	R	LIFADGSR	I			Soleus26.1716.1716.2.dta
		26	Q499Q4_RAT	Phosphoglucomutase 1	984	61637	21	14	20	14	2208	1	1	1	914.629	913.621	1	913.476	0.1458	0	30.38	0.41	K	QSVEDILK	D	Gln->pyro-Glu (N-term Q)	1.00000000.0	Soleus26.2122.2122.1.dta
		26	Q499Q4_RAT	Phosphoglucomutase 1	984	61637	21	14	20	14	2354	1	1	1	511.507	1021	2	1020.49	0.5108	0	40.34	0.039	K	QQFDLENK	F			Soleus26.1590.1590.2.dta
		26	Q499Q4_RAT	Phosphoglucomutase 1	984	61637	21	14	20	14	2414	1	1	1	1075.67	1074.66	1	1074.54	0.1208	0	36.09	0.11	K	DLEALMLDR	S			Soleus26.2223.2223.1.dta
		26	Q499Q4_RAT	Phosphoglucomutase 1	984	61637	21	14	20	14	2433	1	1	1	545.017	1088.02	2	1089.58	-1.5582	0	48.76	0.006	R	LSGTGSAGATIR	L			Soleus26.1359.1359.2.dta
		26	Q499Q4_RAT	Phosphoglucomutase 1	984	61637	21	14	20	14	2439	1	1	1	546.617	1091.22	2	1090.53	0.6862	0	36.54	0.095	K	DLEALMLDR	S	Oxidation (M)	0.000002000.0	Soleus26.1938.1938.2.dta
		26	Q499Q4_RAT	Phosphoglucomutase 1	984	61637	21	14	20	14	2505	1	1	1	565.615	1129.22	2	1128.53	0.6891	0	68.47	5.9e-05	K	FFGNLMDASK	L			Soleus26.2034.2034.2.dta
		26	Q499Q4_RAT	Phosphoglucomutase 1	984	61637	21	14	20	14	2628	1	1	1	601.542	1201.07	2	1200.61	0.4588	0	61.19	0.0003	R	QEATLVVGGDGR	F			Soleus26.1530.1530.2.dta
		26	Q499Q4_RAT	Phosphoglucomutase 1	984	61637	21	14	20	14	2789	1	1	1	639.701	1277.39	2	1277.67	-0.2773	0	47.9	0.006	K	IALYETPTGWK	F			Soleus26.1955.1955.2.dta
		26	Q499Q4_RAT	Phosphoglucomutase 1	984	61637	21	14	20	14	3127	1	1	1	726.381	1450.75	2	1450.7	0.0461	0	68.87	4e-05	K	TIEEYAICPDLK	V			Soleus26.1916.1916.2.dta
		26	Q499Q4_RAT	Phosphoglucomutase 1	984	61637	21	14	20	14	3227	1	1	1	757.26	1512.51	2	1510.73	1.7761	1	62.52	0.00017	K	QFSANDKVYTVEK	A	Gln->pyro-Glu (N-term Q)	1.0000000000000.0	Soleus26.1756.1756.2.dta
		26	Q499Q4_RAT	Phosphoglucomutase 1	984	61637	21	14	20	14	3232	1	1	1	758.546	1515.08	2	1515.64	-0.5588	0	54.68	0.0011	R	YDYEEVEAEGANK	M			Soleus26.1626.1626.2.dta
		26	Q499Q4_RAT	Phosphoglucomutase 1	984	61637	21	14	20	14	3254	1	1	1	765.956	1529.9	2	1528.81	1.0911	1	31.84	0.21	R	IDAMHGVVGPYVKK	I	Oxidation (M)	0.00020000000000.0	Soleus26.1432.1432.2.dta
		26	Q499Q4_RAT	Phosphoglucomutase 1	984	61637	21	14	20	14	3369	1	1	1	810.258	1618.5	2	1617.81	0.6912	0	37.34	0.056	K	TQAYPDQKPGTSGLR	K			Soleus26.1346.1346.2.dta
		26	Q499Q4_RAT	Phosphoglucomutase 1	984	61637	21	14	20	14	3388	1	1	1	816.082	1630.15	2	1629.8	0.3506	0	92.53	1.7e-07	K	FNISNGGPAPEAITDK	I			Soleus26.1778.1778.2.dta
		26	Q499Q4_RAT	Phosphoglucomutase 1	984	61637	21	14	20	14	3427	1	1	1	827.496	1652.98	2	1651.65	1.3267	0	58.25	0.00042	K	SGEHDFGAAFDGDGDR	N			Soleus26.1684.1684.2.dta
		26	Q499Q4_RAT	Phosphoglucomutase 1	984	61637	21	14	20	14	3833	1	1	1	990.749	1979.48	2	1979.11	0.3699	0	59.6	0.00026	K	INQDPQVMLAPLISIALK	V	Oxidation (M)	0.000000020000000000.0	Soleus26.2474.2474.2.dta
		26	Q499Q4_RAT	Phosphoglucomutase 1	984	61637	21	14	20	14	3868	1	1	1	1006.37	2010.73	2	2010.13	0.5959	0	34.89	0.075	R	LVIGQNGILSTPAVSCIIR	K			Soleus26.2254.2254.2.dta
		26	Q499Q4_RAT	Phosphoglucomutase 1	984	61637	21	14	20	14	4078	1	1	1	770.81	2309.41	3	2308.02	1.3897	1	34.35	0.074	K	SGEHDFGAAFDGDGDRNMILGK	H			Soleus26.1890.1890.3.dta
		26	Q499Q4_RAT	Phosphoglucomutase 1	984	61637	21	14	20	14	4080	1	1	1	771.874	2312.6	3	2311.07	1.5285	1	59.82	0.00021	K	ADNFEYSDPVDGSISKNQGLR	L			Soleus26.1786.1786.3.dta
SS vs CSS		26'	Q6P6V8_RAT	Myosin binding protein H	631	53036	11	40.9	6	1.11
		spot	acc	prot_desc	score	mass	matches	matches_sig	seq	seq_sig	pep_query	pep_rank	pep_isbold	pep_isunique	pep_exp_mz	pep_exp_mr	pep_exp_z	pep_calc_mr	pep_delta	pep_miss	pep_score	pep_expect	pep_res_before	pep_seq	pep_res_after	pep_var_mod	pep_var_mod_pos	pep_scan_title
		26	Q6P6V8_RAT	Myosin binding protein H	631	53036	12	11	11	10	2732	1	1	1	626.303	1250.59	2	1249.63	0.9622	0	60.33	0.00033	R	SGDQDSILFIR	S			Soleus26.2062.2062.2.dta
		26	Q6P6V8_RAT	Myosin binding protein H	631	53036	12	11	11	10	3034	1	1	1	702.59	1403.16	2	1402.69	0.477	0	70.79	2.9e-05	K	AINVLGEASVDCR	L			Soleus26.1834.1834.2.dta
		26	Q6P6V8_RAT	Myosin binding protein H	631	53036	12	11	11	10	3147	1	1	1	732.287	1462.56	2	1460.73	1.8309	0	71.8	2.2e-05	R	AVSEQGVCTLEIR	K			Soleus26.1771.1771.2.dta
		26	Q6P6V8_RAT	Myosin binding protein H	631	53036	12	11	11	10	3475	1	1	1	841.377	1680.74	2	1679.78	0.9605	0	70.53	2.5e-05	R	DFSEAPSFTQPLADR	T			Soleus26.2010.2010.2.dta
		26	Q6P6V8_RAT	Myosin binding protein H	631	53036	12	11	11	10	3508	1	1	1	852.769	1703.52	2	1702.8	0.7246	0	48.58	0.0039	R	TSTPGYSTQLFCSVR	A			Soleus26.1952.1952.2.dta
		26	Q6P6V8_RAT	Myosin binding protein H	631	53036	12	11	11	10	3682	1	1	1	916.223	1830.43	2	1828.87	1.5632	0	59.26	0.00032	K	ATPEASVSTSEGTAPEPAK	V			Soleus26.1418.1418.2.dta
		26	Q6P6V8_RAT	Myosin binding protein H	631	53036	12	11	11	10	3699	1	1	1	924.878	1847.74	2	1847.08	0.6639	0	42.91	0.014	K	AAIDILVIEKPGPPSSIK	L			Soleus26.2031.2031.2.dta
		26	Q6P6V8_RAT	Myosin binding protein H	631	53036	12	11	11	10	3709	1	1	1	928.43	1854.85	2	1854.9	-0.0575	0	83.8	1.1e-06	R	VFSENLCGLSDLATTTK	E			Soleus26.2102.2102.2.dta
		26	Q6P6V8_RAT	Myosin binding protein H	631	53036	12	11	11	10	3713	1	1	1	929.432	1856.85	2	1854.9	1.9459	0	85.92	6.7e-07	R	VFSENLCGLSDLATTTK	E			Soleus26.2094.2094.2.dta
		26	Q6P6V8_RAT	Myosin binding protein H	631	53036	12	11	11	10	4159	1	1	1	832.801	2495.38	3	2495.26	0.1221	0	32.34	0.1	R	EGASEWVPVNPRPVMVTQQTVR	N	Oxidation (M)	0.0000000000000020000000.0	Soleus26.1840.1840.3.dta
		26	Q6P6V8_RAT	Myosin binding protein H	631	53036	12	11	11	10	4206	1	1	1	883.87	2648.59	3	2648.26	0.331	0	52.44	0.00098	K	VPTPEPSGQVAASESTGQEQAPEPQK	Q			Soleus26.1528.1528.3.dta
		26	Q6P6V8_RAT	Myosin binding protein H	631	53036	12	11	11	10	4249	1	1	1	970.687	2909.04	3	2908.53	0.5097	0	35.93	0.038	R	VTAVNSAGAGPPAVLDQPVHIQEITEAPK	I			Soleus26.1992.1992.3.dta
SS vs CSS		26'	DPYL2_RAT	Dihydropyrimidinase-related protein 2	563	62638	8	21.5	5.95	2347
		spot	acc	prot_desc	score	mass	matches	matches_sig	seq	seq_sig	pep_query	pep_rank	pep_isbold	pep_isunique	pep_exp_mz	pep_exp_mr	pep_exp_z	pep_calc_mr	pep_delta	pep_miss	pep_score	pep_expect	pep_res_before	pep_seq	pep_res_after	pep_var_mod	pep_var_mod_pos	pep_scan_title
		26	DPYL2_RAT	Dihydropyrimidinase-related protein 2	563	62638	10	9	8	8	2347	1	1	1	509.205	1016.39	2	1014.55	1.8491	0	54.03	0.0019	K	SAAEVIAQAR	K			Soleus26.1516.1516.2.dta
		26	DPYL2_RAT	Dihydropyrimidinase-related protein 2	563	62638	10	9	8	8	3098	1	1	1	717.596	1433.18	2	1432.77	0.4018	1	54.77	0.0011	R	MSVIWDKAVVTGK	M			Soleus26.1892.1892.2.dta
		26	DPYL2_RAT	Dihydropyrimidinase-related protein 2	563	62638	10	9	8	8	3476	1	1	1	561.549	1681.62	3	1681.86	-0.239	0	36	0.071	K	IVLEDGTLHVTEGSGR	Y			Soleus26.1766.1766.3.dta
		26	DPYL2_RAT	Dihydropyrimidinase-related protein 2	563	62638	10	9	8	8	3477	1	1	1	842.338	1682.66	2	1681.86	0.7971	0	59.86	0.00029	K	IVLEDGTLHVTEGSGR	Y			Soleus26.1746.1746.2.dta
		26	DPYL2_RAT	Dihydropyrimidinase-related protein 2	563	62638	10	9	8	8	3540	1	1	1	863.812	1725.61	2	1724.8	0.8049	0	83.5	1.3e-06	K	MDENQFVAVTSTNAAK	V			Soleus26.1792.1792.2.dta
		26	DPYL2_RAT	Dihydropyrimidinase-related protein 2	563	62638	10	9	8	8	3558	1	1	1	871.431	1740.85	2	1740.8	0.0476	0	114.04	1e-09	K	MDENQFVAVTSTNAAK	V	Oxidation (M)	0.2000000000000000.0	Soleus26.1692.1692.2.dta
		26	DPYL2_RAT	Dihydropyrimidinase-related protein 2	563	62638	10	9	8	8	3637	1	1	1	897.659	1793.3	2	1791.83	1.4765	0	51.26	0.0021	K	DNFTLIPEGTNGTEER	M			Soleus26.1979.1979.2.dta
		26	DPYL2_RAT	Dihydropyrimidinase-related protein 2	563	62638	10	9	8	8	3673	1	1	1	912.217	1822.42	2	1821.93	0.4894	0	55.7	0.00073	R	SITIANQTNCPLYVTK	V			Soleus26.1826.1826.2.dta
		26	DPYL2_RAT	Dihydropyrimidinase-related protein 2	563	62638	10	9	8	8	3933	1	1	1	1043.96	2085.9	2	2085.89	0.0131	0	89.93	2.3e-07	K	THNSALEYNIFEGMECR	G	Oxidation (M)	0.00000000000002000.0	Soleus26.1911.1911.2.dta
		26	DPYL2_RAT	Dihydropyrimidinase-related protein 2	563	62638	10	9	8	8	4003	1	1	1	1092.26	2182.51	2	2181.9	0.6111	0	85.53	6.2e-07	R	FQMPDQGMTSADDFFQGTK	A	2 Oxidation (M)	0.0020000200000000000.0	Soleus26.1923.1923.2.dta
SS vs CSS		27'	DHSA_RAT	Succinate dehydrogenase [ubiquinone] flavoprotein subunit, mitochondrial	1194	72596	22	48	6.75	2.66
		spot	acc	prot_desc	score	mass	matches	matches_sig	seq	seq_sig	pep_query	pep_rank	pep_isbold	pep_isunique	pep_exp_mz	pep_exp_mr	pep_exp_z	pep_calc_mr	pep_delta	pep_miss	pep_score	pep_expect	pep_res_before	pep_seq	pep_res_after	pep_var_mod	pep_var_mod_pos	pep_scan_title
		27	DHSA_RAT	Succinate dehydrogenase [ubiquinone] flavoprotein subunit, mitochondrial	1194	72596	32	26	22	18	1962	1	1	1	404.498	806.981	2	806.429	0.5526	0	34.68	0.15	R	AFGGQSLK	F			Soleus27.1430.1430.2.dta
		27	DHSA_RAT	Succinate dehydrogenase [ubiquinone] flavoprotein subunit, mitochondrial	1194	72596	32	26	22	18	2057	1	1	1	426.147	850.28	2	848.443	1.8377	0	32.04	0.27	R	SMTLEIR	E			Soleus27.1774.1774.2.dta
		27	DHSA_RAT	Succinate dehydrogenase [ubiquinone] flavoprotein subunit, mitochondrial	1194	72596	32	26	22	18	2377	1	1	1	536.024	1070.03	2	1069.55	0.4875	0	34.57	0.15	K	KPFAEHWR	K			Soleus27.1414.1414.2.dta
		27	DHSA_RAT	Succinate dehydrogenase [ubiquinone] flavoprotein subunit, mitochondrial	1194	72596	32	26	22	18	2459	1	1	1	1122.72	1121.71	1	1121.58	0.1288	0	52.31	0.0023	K	NTIIATGGYGR	T			Soleus27.1612.1612.1.dta
		27	DHSA_RAT	Succinate dehydrogenase [ubiquinone] flavoprotein subunit, mitochondrial	1194	72596	32	26	22	18	2474	1	1	1	566.531	1131.05	2	1132.54	-1.4975	0	40.91	0.033	K	SMQSHAAVFR	V			Soleus27.1436.1436.2.dta
		27	DHSA_RAT	Succinate dehydrogenase [ubiquinone] flavoprotein subunit, mitochondrial	1194	72596	32	26	22	18	2504	1	1	1	575.545	1149.08	2	1148.54	0.5358	0	58.32	0.00058	K	SMQSHAAVFR	V	Oxidation (M)	0.0200000000.0	Soleus27.1278.1278.2.dta
		27	DHSA_RAT	Succinate dehydrogenase [ubiquinone] flavoprotein subunit, mitochondrial	1194	72596	32	26	22	18	2829	1	1	1	659.905	1317.8	2	1317.73	0.0672	0	43.72	0.016	K	VTLDYRPVIDK	T			Soleus27.1798.1798.2.dta
		27	DHSA_RAT	Succinate dehydrogenase [ubiquinone] flavoprotein subunit, mitochondrial	1194	72596	32	26	22	18	2893	1	1	1	678.783	1355.55	2	1353.72	1.8355	0	46.84	0.0073	R	TGHSLLHTLYGR	S			Soleus27.1658.1658.2.dta
		27	DHSA_RAT	Succinate dehydrogenase [ubiquinone] flavoprotein subunit, mitochondrial	1194	72596	32	26	22	18	2939	1	1	1	689.19	1376.37	2	1376.62	-0.2581	0	62.45	0.0002	K	ANAGEESVMNLDK	L			Soleus27.1700.1700.2.dta
		27	DHSA_RAT	Succinate dehydrogenase [ubiquinone] flavoprotein subunit, mitochondrial	1194	72596	32	26	22	18	2960	1	1	1	697.956	1393.9	2	1392.62	1.279	0	35.6	0.092	K	ANAGEESVMNLDK	L	Oxidation (M)	0.0000000020000.0	Soleus27.1568.1568.2.dta
		27	DHSA_RAT	Succinate dehydrogenase [ubiquinone] flavoprotein subunit, mitochondrial	1194	72596	32	26	22	18	2970	1	1	1	467.794	1400.36	3	1399.75	0.6151	0	38.82	0.046	K	VSQLYGDLQHLK	T			Soleus27.1846.1846.3.dta
		27	DHSA_RAT	Succinate dehydrogenase [ubiquinone] flavoprotein subunit, mitochondrial	1194	72596	32	26	22	18	2973	1	1	1	701.763	1401.51	2	1399.75	1.7661	0	53.35	0.0016	K	VSQLYGDLQHLK	T			Soleus27.1870.1870.2.dta
		27	DHSA_RAT	Succinate dehydrogenase [ubiquinone] flavoprotein subunit, mitochondrial	1194	72596	32	26	22	18	3106	1	1	1	737.845	1473.68	2	1472.84	0.8401	0	58.27	0.00048	R	LGANSLLDLVVFGR	A			Soleus27.2435.2435.2.dta
		27	DHSA_RAT	Succinate dehydrogenase [ubiquinone] flavoprotein subunit, mitochondrial	1194	72596	32	26	22	18	3234	1	1	1	770.26	1538.51	2	1538.79	-0.2811	0	49.73	0.0034	R	GVIALCIEDGSIHR	I			Soleus27.1995.1995.2.dta
		27	DHSA_RAT	Succinate dehydrogenase [ubiquinone] flavoprotein subunit, mitochondrial	1194	72596	32	26	22	18	3236	1	1	1	770.74	1539.47	2	1538.79	0.6783	0	44.03	0.013	R	GVIALCIEDGSIHR	I			Soleus27.2228.2228.2.dta
		27	DHSA_RAT	Succinate dehydrogenase [ubiquinone] flavoprotein subunit, mitochondrial	1194	72596	32	26	22	18	3239	1	1	1	771.151	1540.29	2	1538.79	1.4995	0	30.51	0.29	R	GVIALCIEDGSIHR	I			Soleus27.2511.2511.2.dta
		27	DHSA_RAT	Succinate dehydrogenase [ubiquinone] flavoprotein subunit, mitochondrial	1194	72596	32	26	22	18	3366	1	1	1	814.38	1626.75	2	1626.8	-0.0583	0	42.5	0.017	K	TLNEADCATVPPAIR	S			Soleus27.1818.1818.2.dta
		27	DHSA_RAT	Succinate dehydrogenase [ubiquinone] flavoprotein subunit, mitochondrial	1194	72596	32	26	22	18	3372	1	1	1	815.386	1628.76	2	1626.8	1.9533	0	50.87	0.0024	K	TLNEADCATVPPAIR	S			Soleus27.1719.1719.2.dta
		27	DHSA_RAT	Succinate dehydrogenase [ubiquinone] flavoprotein subunit, mitochondrial	1194	72596	32	26	22	18	3380	1	1	1	818.072	1634.13	2	1633.76	0.374	0	36.76	0.064	R	ACALSIAESCRPGDK	V			Soleus27.1611.1611.2.dta
		27	DHSA_RAT	Succinate dehydrogenase [ubiquinone] flavoprotein subunit, mitochondrial	1194	72596	32	26	22	18	3406	1	1	1	824.677	1647.34	2	1645.81	1.5303	1	76.49	6.8e-06	K	ANAGEESVMNLDKLR	F			Soleus27.1887.1887.2.dta
		27	DHSA_RAT	Succinate dehydrogenase [ubiquinone] flavoprotein subunit, mitochondrial	1194	72596	32	26	22	18	3583	1	1	1	586.869	1757.58	3	1756.85	0.7383	0	41.27	0.021	R	AAFGLSEAGFNTACLTK	L			Soleus27.2140.2140.3.dta
		27	DHSA_RAT	Succinate dehydrogenase [ubiquinone] flavoprotein subunit, mitochondrial	1194	72596	32	26	22	18	3657	1	1	1	907.306	1812.6	2	1811.86	0.7391	0	51.3	0.002	R	IDEYDYSKPIEGQQK	K			Soleus27.1566.1566.2.dta
		27	DHSA_RAT	Succinate dehydrogenase [ubiquinone] flavoprotein subunit, mitochondrial	1194	72596	32	26	22	18	3915	1	1	1	1034.81	2067.6	2	2067.03	0.5682	1	62.62	0.00012	K	VRIDEYDYSKPIEGQQK	K			Soleus27.1626.1626.2.dta
		27	DHSA_RAT	Succinate dehydrogenase [ubiquinone] flavoprotein subunit, mitochondrial	1194	72596	32	26	22	18	3916	1	1	1	690.437	2068.29	3	2067.03	1.2631	1	39.84	0.024	K	VRIDEYDYSKPIEGQQK	K			Soleus27.1610.1610.3.dta
		27	DHSA_RAT	Succinate dehydrogenase [ubiquinone] flavoprotein subunit, mitochondrial	1194	72596	32	26	22	18	4066	1	1	1	751.393	2251.16	3	2249.97	1.1896	0	53.25	0.00098	R	TYFSCTSAHTSTGDGTAMVTR	A			Soleus27.1614.1614.3.dta
		27	DHSA_RAT	Succinate dehydrogenase [ubiquinone] flavoprotein subunit, mitochondrial	1194	72596	32	26	22	18	4067	1	1	1	1126.71	2251.41	2	2249.97	1.4453	0	85.01	6.6e-07	R	TYFSCTSAHTSTGDGTAMVTR	A			Soleus27.1619.1619.2.dta
		27	DHSA_RAT	Succinate dehydrogenase [ubiquinone] flavoprotein subunit, mitochondrial	1194	72596	32	26	22	18	4077	1	1	1	756.069	2265.19	3	2265.96	-0.7764	0	53.2	0.00097	R	TYFSCTSAHTSTGDGTAMVTR	A	Oxidation (M)	0.000000000000000002000.0	Soleus27.1495.1495.3.dta
		27	DHSA_RAT	Succinate dehydrogenase [ubiquinone] flavoprotein subunit, mitochondrial	1194	72596	32	26	22	18	4080	1	1	1	1134.36	2266.71	2	2265.96	0.7484	0	77.54	3.7e-06	R	TYFSCTSAHTSTGDGTAMVTR	A	Oxidation (M)	0.000000000000000002000.0	Soleus27.1504.1504.2.dta
		27	DHSA_RAT	Succinate dehydrogenase [ubiquinone] flavoprotein subunit, mitochondrial	1194	72596	32	26	22	18	4145	1	1	1	786.207	2355.6	3	2355.19	0.4065	0	42.18	0.011	K	EPIPVLPTVHYNMGGIPTNYK	G	Oxidation (M)	0.000000000000200000000.0	Soleus27.2010.2010.3.dta
		27	DHSA_RAT	Succinate dehydrogenase [ubiquinone] flavoprotein subunit, mitochondrial	1194	72596	32	26	22	18	4325	1	1	1	977.535	2929.58	3	2928.46	1.1214	0	72.21	9e-06	K	VSDAISTQYPVVDHEFDAVVVGAGGAGLR	A			Soleus27.2266.2266.3.dta
		27	DHSA_RAT	Succinate dehydrogenase [ubiquinone] flavoprotein subunit, mitochondrial	1194	72596	32	26	22	18	4329	1	1	1	984.987	2951.94	3	2950.36	1.5823	0	101.23	1.1e-08	K	HVNGQDQIVPGLYACGEAACASVHGANR	L			Soleus27.1867.1867.3.dta
		27	DHSA_RAT	Succinate dehydrogenase [ubiquinone] flavoprotein subunit, mitochondrial	1194	72596	32	26	22	18	4373	1	1	1	1123.44	3367.31	3	3365.56	1.744	0	50.18	0.001	R	AGLPCQDLEFVQFHPTGIYGAGCLITEGCR	G			Soleus27.2347.2347.3.dta
SS vs CSS		27'	ALBU_RAT	Serum albumin	923	70682	16	31.4	6.09	1.78
		spot	acc	prot_desc	score	mass	matches	matches_sig	seq	seq_sig	pep_query	pep_rank	pep_isbold	pep_isunique	pep_exp_mz	pep_exp_mr	pep_exp_z	pep_calc_mr	pep_delta	pep_miss	pep_score	pep_expect	pep_res_before	pep_seq	pep_res_after	pep_var_mod	pep_var_mod_pos	pep_scan_title
		27	ALBU_RAT	Serum albumin	923	70682	20	19	16	15	2216	1	1	1	955.516	954.509	1	954.539	-0.0297	0	46.5	0.0081	K	QTALAELVK	H	Gln->pyro-Glu (N-term Q)	1.000000000.0	Soleus27.2263.2263.1.dta
		27	ALBU_RAT	Serum albumin	923	70682	20	19	16	15	2505	1	1	1	575.601	1149.19	2	1148.61	0.5797	0	45.16	0.012	K	LVQEVTDFAK	T			Soleus27.1786.1786.2.dta
		27	ALBU_RAT	Serum albumin	923	70682	20	19	16	15	2697	2	1	1	625.099	1248.18	2	1247.63	0.5534	1	46.31	0.0087	R	FKDLGEQHFK	G			Soleus27.1431.1431.2.dta
		27	ALBU_RAT	Serum albumin	923	70682	20	19	16	15	2699	2	1	1	417.274	1248.8	3	1247.63	1.1697	1	45.07	0.012	R	FKDLGEQHFK	G			Soleus27.1438.1438.3.dta
		27	ALBU_RAT	Serum albumin	923	70682	20	19	16	15	2897	1	1	1	679.721	1357.43	2	1356.64	0.7882	0	50.28	0.0034	K	TVMGDFAQFVDK	C			Soleus27.2318.2318.2.dta
		27	ALBU_RAT	Serum albumin	923	70682	20	19	16	15	2936	1	1	1	688.212	1374.41	2	1372.63	1.7767	0	63.72	0.00016	K	TVMGDFAQFVDK	C	Oxidation (M)	0.002000000000.0	Soleus27.2046.2046.2.dta
		27	ALBU_RAT	Serum albumin	923	70682	20	19	16	15	2998	1	1	1	708.445	1414.88	2	1414.55	0.3257	0	67.85	5.8e-05	R	DNYGELADCCAK	Q			Soleus27.1606.1606.2.dta
		27	ALBU_RAT	Serum albumin	923	70682	20	19	16	15	3022	1	1	1	716.551	1431.09	2	1430.62	0.4713	0	67.72	5.8e-05	K	YMCENQATISSK	L			Soleus27.1422.1422.2.dta
		27	ALBU_RAT	Serum albumin	923	70682	20	19	16	15	3052	1	1	1	724.623	1447.23	2	1446.61	0.6204	0	72.9	1.7e-05	K	YMCENQATISSK	L	Oxidation (M)	0.020000000000.0	Soleus27.1314.1314.2.dta
		27	ALBU_RAT	Serum albumin	923	70682	20	19	16	15	3080	1	1	1	731.234	1460.45	2	1458.73	1.7219	0	51.31	0.0025	K	LQACCDKPVLQK	S			Soleus27.1355.1355.2.dta
		27	ALBU_RAT	Serum albumin	923	70682	20	19	16	15	3340	1	1	1	806.154	1610.29	2	1608.78	1.5108	0	80.71	2.5e-06	K	DVFLGTFLYEYSR	R			Soleus27.2551.2551.2.dta
		27	ALBU_RAT	Serum albumin	923	70682	20	19	16	15	3431	1	1	1	832.217	1662.42	2	1661.84	0.5758	0	81.15	2.3e-06	R	LPCVEDYLSAILNR	L			Soleus27.2556.2556.2.dta
		27	ALBU_RAT	Serum albumin	923	70682	20	19	16	15	3466	1	1	1	562.565	1684.67	3	1683.73	0.939	1	35.44	0.085	K	LRDNYGELADCCAK	Q			Soleus27.1558.1558.3.dta
		27	ALBU_RAT	Serum albumin	923	70682	20	19	16	15	3566	1	1	1	874.067	1746.12	2	1745.72	0.3968	0	76.94	5.8e-06	K	YNEVLTQCCTESDK	A			Soleus27.1538.1538.2.dta
		27	ALBU_RAT	Serum albumin	923	70682	20	19	16	15	3617	1	1	1	893.709	1785.4	2	1783.86	1.5464	1	43.94	0.011	R	MSQRFPNAEFAEITK	L	Oxidation (M)	0.200000000000000.0	Soleus27.1835.1835.2.dta
		27	ALBU_RAT	Serum albumin	923	70682	20	19	16	15	3738	1	1	1	942.268	1882.52	2	1881.93	0.5926	0	51.7	0.0017	R	RPCFSALTVDETYVPK	E			Soleus27.1947.1947.2.dta
		27	ALBU_RAT	Serum albumin	923	70682	20	19	16	15	3804	1	1	1	650.571	1948.69	3	1947.91	0.7797	1	40.14	0.024	K	AADKDNCFATEGPNLVAR	S			Soleus27.1714.1714.3.dta
		27	ALBU_RAT	Serum albumin	923	70682	20	19	16	15	3805	1	1	1	975.656	1949.3	2	1947.91	1.3868	1	81.37	1.8e-06	K	AADKDNCFATEGPNLVAR	S			Soleus27.1720.1720.2.dta
		27	ALBU_RAT	Serum albumin	923	70682	20	19	16	15	3943	1	1	1	702.81	2105.41	3	2103.88	1.5298	1	44.68	0.0078	K	INKECCHGDLLECADDR	A			Soleus27.1491.1491.3.dta
		27	ALBU_RAT	Serum albumin	923	70682	20	19	16	15	4075	1	1	1	754.791	2261.35	3	2260.95	0.4001	1	43.68	0.0088	K	ECCHGDLLECADDRAELAK	Y			Soleus27.1691.1691.3.dta
SS vs CSS		28'	ACON_RAT	Aconitate hydratase, mitochondrial	1109	86121	20	30.1	7.87	1.32
		spot	acc	prot_desc	score	mass	matches	matches_sig	seq	seq_sig	pep_query	pep_rank	pep_isbold	pep_isunique	pep_exp_mz	pep_exp_mr	pep_exp_z	pep_calc_mr	pep_delta	pep_miss	pep_score	pep_expect	pep_res_before	pep_seq	pep_res_after	pep_var_mod	pep_var_mod_pos	pep_scan_title
		28	ACON_RAT	Aconitate hydratase, mitochondrial	1109	86121	23	18	20	15	1991	1	1	1	401.095	800.176	2	799.517	0.6595	0	39.54	0.056	K	VAGILTVK	G			Soleus28.1698.1698.2.dta
		28	ACON_RAT	Aconitate hydratase, mitochondrial	1109	86121	23	18	20	15	2267	1	1	1	468.336	934.657	2	934.487	0.17	0	40.89	0.035	R	DGYAQILR	D			Soleus28.1790.1790.2.dta
		28	ACON_RAT	Aconitate hydratase, mitochondrial	1109	86121	23	18	20	15	2346	1	1	1	491.842	981.669	2	981.561	0.1083	1	31.78	0.25	R	IHETNLKK	Q			Soleus28.1034.1034.2.dta
		28	ACON_RAT	Aconitate hydratase, mitochondrial	1109	86121	23	18	20	15	2353	1	1	1	493.548	985.081	2	984.503	0.5786	0	32.88	0.23	K	EGWPLDIR	V			Soleus28.2098.2098.2.dta
		28	ACON_RAT	Aconitate hydratase, mitochondrial	1109	86121	23	18	20	15	2658	1	1	1	600.71	1199.41	2	1198.68	0.7254	0	62.24	0.00023	K	DLEDLQILIK	V			Soleus28.2322.2322.2.dta
		28	ACON_RAT	Aconitate hydratase, mitochondrial	1109	86121	23	18	20	15	2759	1	1	1	624.657	1247.3	2	1246.66	0.6441	0	49.43	0.0044	K	LTGTLSGWTSPK	D			Soleus28.1903.1903.2.dta
		28	ACON_RAT	Aconitate hydratase, mitochondrial	1109	86121	23	18	20	15	2800	1	1	1	634.821	1267.63	2	1267.61	0.0184	0	50.28	0.0033	K	FNPETDFLTGK	D			Soleus28.2022.2022.2.dta
		28	ACON_RAT	Aconitate hydratase, mitochondrial	1109	86121	23	18	20	15	3152	1	1	1	732.749	1463.48	2	1462.74	0.742	0	61.43	0.00024	K	SQFTITPGSEQIR	A			Soleus28.1782.1782.2.dta
		28	ACON_RAT	Aconitate hydratase, mitochondrial	1109	86121	23	18	20	15	3217	1	1	1	751.138	1500.26	2	1499.76	0.4985	1	65.61	8.7e-05	K	FKLEAPDADELPR	S			Soleus28.1879.1879.2.dta
		28	ACON_RAT	Aconitate hydratase, mitochondrial	1109	86121	23	18	20	15	3224	1	1	1	753.625	1505.23	2	1504.8	0.4351	1	36.15	0.076	R	ATIERDGYAQILR	D			Soleus28.1723.1723.2.dta
		28	ACON_RAT	Aconitate hydratase, mitochondrial	1109	86121	23	18	20	15	3289	1	1	1	779.162	1556.31	2	1555.75	0.5649	0	57.73	0.00053	K	CTTDHISAAGPWLK	F			Soleus28.1794.1794.2.dta
		28	ACON_RAT	Aconitate hydratase, mitochondrial	1109	86121	23	18	20	15	3315	1	1	1	528.063	1581.17	3	1580.73	0.4367	0	47.03	0.0059	K	VAMSHFEPSEYIR	Y	Oxidation (M)	0.0020000000000.0	Soleus28.1726.1726.3.dta
		28	ACON_RAT	Aconitate hydratase, mitochondrial	1109	86121	23	18	20	15	3318	1	1	1	792.172	1582.33	2	1580.73	1.5993	0	42.4	0.017	K	VAMSHFEPSEYIR	Y	Oxidation (M)	0.0020000000000.0	Soleus28.1734.1734.2.dta
		28	ACON_RAT	Aconitate hydratase, mitochondrial	1109	86121	23	18	20	15	3348	1	1	1	801.707	1601.4	2	1600.78	0.6149	0	56.62	0.00065	R	NAVTQEFGPVPDTAR	Y			Soleus28.1908.1908.2.dta
		28	ACON_RAT	Aconitate hydratase, mitochondrial	1109	86121	23	18	20	15	3444	1	1	1	833.832	1665.65	2	1666.76	-1.1089	0	97.76	4.8e-08	R	WVVIGDENYGEGSSR	E			Soleus28.1950.1950.2.dta
		28	ACON_RAT	Aconitate hydratase, mitochondrial	1109	86121	23	18	20	15	3447	1	1	1	835.106	1668.2	2	1666.76	1.4377	0	76.71	6.2e-06	R	WVVIGDENYGEGSSR	E			Soleus28.1943.1943.2.dta
		28	ACON_RAT	Aconitate hydratase, mitochondrial	1109	86121	23	18	20	15	3535	1	1	1	866.566	1731.12	2	1730.75	0.3642	0	32.86	0.15	R	SDFDPGQDTYQHPPK	D			Soleus28.1518.1518.2.dta
		28	ACON_RAT	Aconitate hydratase, mitochondrial	1109	86121	23	18	20	15	3556	1	1	1	876.872	1751.73	2	1750.87	0.8628	1	72.95	1.4e-05	K	CKSQFTITPGSEQIR	A			Soleus28.1646.1646.2.dta
		28	ACON_RAT	Aconitate hydratase, mitochondrial	1109	86121	23	18	20	15	3559	1	1	1	877.817	1753.62	2	1752.87	0.7504	0	75.29	8e-06	K	DINQEVYNFLATAGAK	Y			Soleus28.2510.2510.2.dta
		28	ACON_RAT	Aconitate hydratase, mitochondrial	1109	86121	23	18	20	15	3594	1	1	1	890.307	1778.6	2	1777.89	0.7114	0	72.83	1.4e-05	K	QGLLPLTFADPSDYNK	I			Soleus28.2294.2294.2.dta
		28	ACON_RAT	Aconitate hydratase, mitochondrial	1109	86121	23	18	20	15	3662	1	1	1	923.631	1845.25	2	1844.8	0.4445	0	68.77	3.6e-05	R	VGLIGSCTNSSYEDMGR	S			Soleus28.1838.1838.2.dta
		28	ACON_RAT	Aconitate hydratase, mitochondrial	1109	86121	23	18	20	15	3679	1	1	1	931.681	1861.35	2	1860.8	0.55	0	74.62	9.3e-06	R	VGLIGSCTNSSYEDMGR	S	Oxidation (M)	0.00000000000000200.0	Soleus28.1687.1687.2.dta
		28	ACON_RAT	Aconitate hydratase, mitochondrial	1109	86121	23	18	20	15	3686	1	1	1	935.338	1868.66	2	1867.91	0.7542	0	56.27	0.00062	K	IVYGHLDDPANQEIER	G			Soleus28.1670.1670.2.dta
SS vs CSS		28'	TRFE_RAT	Serotransferrin	751	78512	14	20.8	7.14	0.91
		spot	acc	prot_desc	score	mass	matches	matches_sig	seq	seq_sig	pep_query	pep_rank	pep_isbold	pep_isunique	pep_exp_mz	pep_exp_mr	pep_exp_z	pep_calc_mr	pep_delta	pep_miss	pep_score	pep_expect	pep_res_before	pep_seq	pep_res_after	pep_var_mod	pep_var_mod_pos	pep_scan_title
		28	TRFE_RAT	Serotransferrin	751	78512	16	12	14	11	2174	1	1	1	878.44	877.432	1	877.466	-0.0333	0	35.85	0.12	K	DSAFGLLR	V			Soleus28.2058.2058.1.dta
		28	TRFE_RAT	Serotransferrin	751	78512	16	12	14	11	2176	1	1	1	440.15	878.286	2	877.466	0.8201	0	52.89	0.0023	K	DSAFGLLR	V			Soleus28.2047.2047.2.dta
		28	TRFE_RAT	Serotransferrin	751	78512	16	12	14	11	2234	1	1	1	457.239	912.463	2	914.461	-1.9978	0	40.89	0.03	K	VAQEHFGK	G			Soleus28.1202.1202.2.dta
		28	TRFE_RAT	Serotransferrin	751	78512	16	12	14	11	2240	1	1	1	458.638	915.261	2	914.461	0.8004	0	40.32	0.044	K	VAQEHFGK	G			Soleus28.1198.1198.2.dta
		28	TRFE_RAT	Serotransferrin	751	78512	16	12	14	11	2279	1	1	1	473.325	944.636	2	945.549	-0.9131	0	44.87	0.016	R	VSTVLTAQK	D			Soleus28.1416.1416.2.dta
		28	TRFE_RAT	Serotransferrin	751	78512	16	12	14	11	2317	1	1	1	483.192	964.369	2	963.466	0.9027	0	55.03	0.0013	R	DGGGDVAFVK	H			Soleus28.1642.1642.2.dta
		28	TRFE_RAT	Serotransferrin	751	78512	16	12	14	11	2326	1	1	1	969.486	968.479	1	968.533	-0.0541	0	31.24	0.27	K	GYYAVAVVK	A			Soleus28.1711.1711.1.dta
		28	TRFE_RAT	Serotransferrin	751	78512	16	12	14	11	2538	1	1	1	562.248	1122.48	2	1121.57	0.9096	1	37.04	0.077	K	DLLFRDDTK	C			Soleus28.1750.1750.2.dta
		28	TRFE_RAT	Serotransferrin	751	78512	16	12	14	11	2679	1	1	1	605.113	1208.21	2	1207.62	0.5883	0	61.7	0.00025	K	DFQLFGSPLGK	D			Soleus28.2286.2286.2.dta
		28	TRFE_RAT	Serotransferrin	751	78512	16	12	14	11	2881	1	1	1	656.878	1311.74	2	1311.72	0.022	0	73.86	1.5e-05	K	HTTIFEVLPQK	A			Soleus28.1874.1874.2.dta
		28	TRFE_RAT	Serotransferrin	751	78512	16	12	14	11	2912	1	1	1	443.415	1327.22	3	1326.74	0.483	1	34.15	0.14	K	DSAFGLLRVPPR	M			Soleus28.2012.2012.3.dta
		28	TRFE_RAT	Serotransferrin	751	78512	16	12	14	11	2949	1	1	1	675.178	1348.34	2	1347.68	0.6634	0	58.7	0.00049	K	GTDFQLNQLQGK	K			Soleus28.1823.1823.2.dta
		28	TRFE_RAT	Serotransferrin	751	78512	16	12	14	11	3026	1	1	1	697.677	1393.34	2	1391.76	1.5837	0	70.24	3.2e-05	R	LYLGHSYVTAIR	N			Soleus28.1804.1804.2.dta
		28	TRFE_RAT	Serotransferrin	751	78512	16	12	14	11	3279	1	1	1	773.671	1545.33	2	1543.72	1.6082	0	63.05	0.00016	R	EGVCPEGSIDSAPVK	W			Soleus28.1594.1594.2.dta
		28	TRFE_RAT	Serotransferrin	751	78512	16	12	14	11	3418	1	1	1	827.164	1652.31	2	1651.7	0.6165	0	79.13	3.4e-06	K	FDEFFSQGCAPGYK	K			Soleus28.1996.1996.2.dta
		28	TRFE_RAT	Serotransferrin	751	78512	16	12	14	11	3428	1	1	1	829.69	1657.37	2	1655.76	1.6043	0	58.53	0.0004	R	KPVDQYEDCYLAR	I			Soleus28.1630.1630.2.dta
SS vs CSS		28'	D3ZMH4_RAT	Uncharacterized protein	582	73427	11	19.7	7.98	0.72
		spot	acc	prot_desc	score	mass	matches	matches_sig	seq	seq_sig	pep_query	pep_rank	pep_isbold	pep_isunique	pep_exp_mz	pep_exp_mr	pep_exp_z	pep_calc_mr	pep_delta	pep_miss	pep_score	pep_expect	pep_res_before	pep_seq	pep_res_after	pep_var_mod	pep_var_mod_pos	pep_scan_title
		28	D3ZMH4_RAT	Uncharacterized protein	582	73427	11	9	11	9	2311	1	1	1	482.151	962.288	2	962.501	-0.2127	0	46.73	0.0096	R	GPFLVAMGR	S	Oxidation (M)	0.000000200.0	Soleus28.1776.1776.2.dta
		28	D3ZMH4_RAT	Uncharacterized protein	582	73427	11	9	11	9	2503	1	1	1	1101.3	1100.3	1	1099.56	0.7418	0	44.64	0.014	K	DYINLFSTK	C			Soleus28.2163.2163.1.dta
		28	D3ZMH4_RAT	Uncharacterized protein	582	73427	11	9	11	9	2613	1	1	1	586.259	1170.5	2	1171.58	-1.0813	0	33.86	0.16	K	IMGEVMHALR	Q	Oxidation (M)	0.0000020000.0	Soleus28.1522.1522.2.dta
		28	D3ZMH4_RAT	Uncharacterized protein	582	73427	11	9	11	9	2646	1	1	1	597.478	1192.94	2	1192.59	0.3512	0	41.18	0.028	K	DFNMPLTISR	I			Soleus28.2099.2099.2.dta
		28	D3ZMH4_RAT	Uncharacterized protein	582	73427	11	9	11	9	2909	1	1	1	662.793	1323.57	2	1323.7	-0.1318	0	60.82	0.00029	K	SASYNLSLTLQK	S			Soleus28.1906.1906.2.dta
		28	D3ZMH4_RAT	Uncharacterized protein	582	73427	11	9	11	9	3076	1	1	1	713.115	1424.22	2	1423.77	0.4494	0	35.69	0.087	K	DSALSTHKPIEVK	G			Soleus28.1374.1374.2.dta
		28	D3ZMH4_RAT	Uncharacterized protein	582	73427	11	9	11	9	3106	1	1	1	721.254	1440.49	2	1439.68	0.8167	0	51.54	0.0023	R	TPLCGHCNNVIR	G			Soleus28.1390.1390.2.dta
		28	D3ZMH4_RAT	Uncharacterized protein	582	73427	11	9	11	9	3262	1	1	1	767.575	1533.13	2	1532.72	0.4127	0	83.79	1.3e-06	K	VVANSPANADYQER	F			Soleus28.1391.1391.2.dta
		28	D3ZMH4_RAT	Uncharacterized protein	582	73427	11	9	11	9	3264	1	1	1	768.162	1534.31	2	1532.68	1.6304	0	53.02	0.0015	R	CYEQFFAPICAK	C			Soleus28.2123.2123.2.dta
		28	D3ZMH4_RAT	Uncharacterized protein	582	73427	11	9	11	9	3455	1	1	1	838.816	1675.62	2	1674.88	0.7342	0	76.61	6.5e-06	K	DLAVDSASPVYQAVIK	T			Soleus28.2064.2064.2.dta
		28	D3ZMH4_RAT	Uncharacterized protein	582	73427	11	9	11	9	3501	1	1	1	855.846	1709.68	2	1708.89	0.787	0	65.96	7e-05	R	GAPAYNPTGPQVTPLAR	G			Soleus28.1743.1743.2.dta
SS vs CSS		29'	MYH7_RAT	Myosin-7	971	223743	17	7.9	5.64	0.39
		spot	acc	prot_desc	score	mass	matches	matches_sig	seq	seq_sig	pep_query	pep_rank	pep_isbold	pep_isunique	pep_exp_mz	pep_exp_mr	pep_exp_z	pep_calc_mr	pep_delta	pep_miss	pep_score	pep_expect	pep_res_before	pep_seq	pep_res_after	pep_var_mod	pep_var_mod_pos	pep_scan_title
		29	MYH7_RAT	Myosin-7	971	223743	20	19	17	17	2404	1	1	1	472.425	942.836	2	942.513	0.323	0	46.53	0.01	K	ENIAIVER	R			Soleus29.1584.1584.2.dta
		29	MYH7_RAT	Myosin-7	971	223743	20	19	17	17	2476	1	1	1	498.299	994.583	2	994.472	0.1113	0	39.68	0.039	K	YETDAIQR	T			Soleus29.1382.1382.2.dta
		29	MYH7_RAT	Myosin-7	971	223743	20	19	17	17	2561	1	1	1	538.117	1074.22	2	1073.54	0.6846	0	45.91	0.012	R	ADIAESQVNK	L			Soleus29.1286.1286.2.dta
		29	MYH7_RAT	Myosin-7	971	223743	20	19	17	17	2583	1	1	1	545.99	1089.97	2	1089.58	0.3846	0	42.87	0.023	R	AQLEFNQIK	A			Soleus29.1798.1798.2.dta
		29	MYH7_RAT	Myosin-7	971	223743	20	19	17	17	3090	1	1	1	706.381	1410.75	2	1410.66	0.0858	1	46.31	0.0076	K	ELTYQTEEDRK	N			Soleus29.1346.1346.2.dta
		29	MYH7_RAT	Myosin-7	971	223743	20	19	17	17	3092	1	1	1	471.644	1411.91	3	1410.66	1.2472	1	32.2	0.2	K	ELTYQTEEDRK	N			Soleus29.1354.1354.3.dta
		29	MYH7_RAT	Myosin-7	971	223743	20	19	17	17	3098	1	1	1	709.49	1416.97	2	1416.71	0.2561	0	70.24	3.3e-05	K	LAEQELIETSER	V			Soleus29.1746.1746.2.dta
		29	MYH7_RAT	Myosin-7	971	223743	20	19	17	17	3192	1	1	1	744.117	1486.22	2	1485.73	0.4876	0	81.36	2.3e-06	R	LQDAEEAVEAVNAK	C			Soleus29.1726.1726.2.dta
		29	MYH7_RAT	Myosin-7	971	223743	20	19	17	17	3193	1	1	1	744.674	1487.33	2	1486.73	0.6078	1	50.86	0.0026	R	ELENELEAEQKR	N			Soleus29.1530.1530.2.dta
		29	MYH7_RAT	Myosin-7	971	223743	20	19	17	17	3250	1	1	1	767.417	1532.82	2	1532.77	0.0512	0	84.12	1.2e-06	R	VVDSLQTSLDAETR	S			Soleus29.1786.1786.2.dta
		29	MYH7_RAT	Myosin-7	971	223743	20	19	17	17	3258	1	1	1	770.293	1538.57	2	1536.75	1.8187	1	63.1	0.00016	K	AITDAAMMAEELKK	E	Oxidation (M)	0.00000002000000.0	Soleus29.1648.1648.2.dta
		29	MYH7_RAT	Myosin-7	971	223743	20	19	17	17	3265	1	1	1	772.621	1543.23	2	1542.67	0.5595	0	68.6	4.4e-05	K	YEESQSELESSQK	E			Soleus29.1372.1372.2.dta
		29	MYH7_RAT	Myosin-7	971	223743	20	19	17	17	3270	1	1	1	773.703	1545.39	2	1544.8	0.5871	1	67.49	5.7e-05	R	KLAEQELIETSER	V			Soleus29.1638.1638.2.dta
		29	MYH7_RAT	Myosin-7	971	223743	20	19	17	17	3275	1	1	1	777.363	1552.71	2	1552.75	-0.0366	1	50.88	0.0025	K	AITDAAMMAEELKK	E	2 Oxidation (M)	0.00000022000000.0	Soleus29.1575.1575.2.dta
		29	MYH7_RAT	Myosin-7	971	223743	20	19	17	17	3304	1	1	1	794.285	1586.56	2	1585.79	0.7613	1	65.49	8.9e-05	R	VRELENELEAEQK	R			Soleus29.1578.1578.2.dta
		29	MYH7_RAT	Myosin-7	971	223743	20	19	17	17	3318	1	1	1	800.705	1599.39	2	1598.83	0.5685	1	63.88	0.00012	R	ANDDLKENIAIVER	R			Soleus29.1736.1736.2.dta
		29	MYH7_RAT	Myosin-7	971	223743	20	19	17	17	3388	1	1	1	832.204	1662.39	2	1660.75	1.6399	0	68.67	4e-05	R	QAEEAEEQANTNLSK	F			Soleus29.1334.1334.2.dta
		29	MYH7_RAT	Myosin-7	971	223743	20	19	17	17	3543	1	1	1	892.209	1782.4	2	1781.8	0.6073	1	62.59	0.00016	K	QKYEESQSELESSQK	E	Gln->pyro-Glu (N-term Q)	1.000000000000000.0	Soleus29.1474.1474.2.dta
		29	MYH7_RAT	Myosin-7	971	223743	20	19	17	17	3560	1	1	1	900.713	1799.41	2	1798.82	0.59	1	56.26	0.00063	K	QKYEESQSELESSQK	E			Soleus29.1308.1308.2.dta
		29	MYH7_RAT	Myosin-7	971	223743	20	19	17	17	3578	1	1	1	606.719	1817.13	3	1816.86	0.2798	1	49.54	0.003	K	RQAEEAEEQANTNLSK	F			Soleus29.1274.1274.3.dta
SS vs CSS		30'	MYH7_RAT	Myosin-7	1932	223743	31	16.2	5.64	0.77
		spot	acc	prot_desc	score	mass	matches	matches_sig	seq	seq_sig	pep_query	pep_rank	pep_isbold	pep_isunique	pep_exp_mz	pep_exp_mr	pep_exp_z	pep_calc_mr	pep_delta	pep_miss	pep_score	pep_expect	pep_res_before	pep_seq	pep_res_after	pep_var_mod	pep_var_mod_pos	pep_scan_title
		30	MYH7_RAT	Myosin-7	1932	223743	38	31	31	25	2193	1	1	0	472.465	942.916	2	942.513	0.4022	0	31.61	0.31	K	ENIAIVER	R			Soleus30.1591.1591.2.dta
		30	MYH7_RAT	Myosin-7	1932	223743	38	31	31	25	2348	1	1	0	529.664	1057.31	2	1058.57	-1.2575	1	31.23	0.34	R	SNAAAAALDKK	Q			Soleus30.1291.1291.2.dta
		30	MYH7_RAT	Myosin-7	1932	223743	38	31	31	25	2350	1	1	0	530.669	1059.32	2	1058.57	0.7511	1	57.4	0.00084	R	SNAAAAALDKK	Q			Soleus30.1230.1230.2.dta
		30	MYH7_RAT	Myosin-7	1932	223743	38	31	31	25	2410	1	1	0	551.247	1100.48	2	1098.61	1.8643	1	34.21	0.16	K	ENIAIVERR	N			Soleus30.1460.1460.2.dta
		30	MYH7_RAT	Myosin-7	1932	223743	38	31	31	25	2503	1	1	0	577.235	1152.45	2	1150.62	1.8342	0	37.37	0.068	K	NALAHALQSAR	H			Soleus30.1855.1855.2.dta
		30	MYH7_RAT	Myosin-7	1932	223743	38	31	31	25	2746	1	1	1	637.3	1272.59	2	1272.63	-0.0451	0	63.61	0.00017	K	DTQIQLDDAVR	A			Soleus30.1762.1762.2.dta
		30	MYH7_RAT	Myosin-7	1932	223743	38	31	31	25	2832	1	1	0	438.732	1313.18	3	1311.78	1.3992	1	36.74	0.077	R	LQDLVDKLQLK	V			Soleus30.1954.1954.3.dta
		30	MYH7_RAT	Myosin-7	1932	223743	38	31	31	25	2865	1	1	0	666.614	1331.21	2	1330.63	0.5891	0	53.18	0.0018	R	ELENELEAEQK	R			Soleus30.1628.1628.2.dta
		30	MYH7_RAT	Myosin-7	1932	223743	38	31	31	25	2921	1	1	0	677.998	1353.98	2	1353.62	0.3662	0	34.9	0.11	K	VQHELDEAEER	A			Soleus30.1292.1292.2.dta
		30	MYH7_RAT	Myosin-7	1932	223743	38	31	31	25	2963	1	1	0	686.73	1371.45	2	1370.74	0.7047	1	44.53	0.012	R	LDEAEQIALKGGK	K			Soleus30.1587.1587.2.dta
		30	MYH7_RAT	Myosin-7	1932	223743	38	31	31	25	3055	1	1	0	710.219	1418.42	2	1416.71	1.7135	0	88.93	4.4e-07	K	LAEQELIETSER	V			Soleus30.1770.1770.2.dta
		30	MYH7_RAT	Myosin-7	1932	223743	38	31	31	25	3096	1	1	1	721.473	1440.93	2	1440.76	0.1736	0	73.47	1.5e-05	R	NNLLQAELEELR	A			Soleus30.2326.2326.2.dta
		30	MYH7_RAT	Myosin-7	1932	223743	38	31	31	25	3184	1	1	0	744.321	1486.63	2	1486.73	-0.0984	1	52.22	0.0019	R	ELENELEAEQKR	N			Soleus30.1526.1526.2.dta
		30	MYH7_RAT	Myosin-7	1932	223743	38	31	31	25	3237	1	1	0	761.214	1520.41	2	1520.76	-0.3435	1	82.07	2e-06	K	AITDAAMMAEELKK	E			Soleus30.1899.1899.2.dta
		30	MYH7_RAT	Myosin-7	1932	223743	38	31	31	25	3254	1	1	0	767.611	1533.21	2	1532.77	0.44	0	72.94	1.6e-05	R	VVDSLQTSLDAETR	S			Soleus30.1779.1779.2.dta
		30	MYH7_RAT	Myosin-7	1932	223743	38	31	31	25	3273	1	1	0	773.271	1544.53	2	1542.67	1.8587	0	79.26	3.8e-06	K	YEESQSELESSQK	E			Soleus30.1364.1364.2.dta
		30	MYH7_RAT	Myosin-7	1932	223743	38	31	31	25	3274	1	1	0	773.675	1545.33	2	1544.8	0.5301	1	95.29	9.5e-08	R	KLAEQELIETSER	V			Soleus30.1640.1640.2.dta
		30	MYH7_RAT	Myosin-7	1932	223743	38	31	31	25	3285	1	1	0	777.681	1553.35	2	1552.75	0.6004	1	59	0.00039	K	AITDAAMMAEELKK	E	2 Oxidation (M)	0.00000022000000.0	Soleus30.1575.1575.2.dta
		30	MYH7_RAT	Myosin-7	1932	223743	38	31	31	25	3329	1	1	0	794.136	1586.26	2	1585.79	0.4637	1	64.02	0.00012	R	VRELENELEAEQK	R			Soleus30.1579.1579.2.dta
		30	MYH7_RAT	Myosin-7	1932	223743	38	31	31	25	3346	1	1	1	799.738	1597.46	2	1596.86	0.6039	1	31.41	0.22	R	RNNLLQAELEELR	A			Soleus30.2136.2136.2.dta
		30	MYH7_RAT	Myosin-7	1932	223743	38	31	31	25	3349	1	1	0	800.677	1599.34	2	1598.83	0.5131	1	76.98	6e-06	R	ANDDLKENIAIVER	R			Soleus30.1754.1754.2.dta
		30	MYH7_RAT	Myosin-7	1932	223743	38	31	31	25	3389	1	1	1	813.94	1625.86	2	1625.86	0.0022	1	64.59	0.00011	R	QLDEKEALISQLTR	G	Gln->pyro-Glu (N-term Q)	1.00000000000000.0	Soleus30.2194.2194.2.dta
		30	MYH7_RAT	Myosin-7	1932	223743	38	31	31	25	3424	1	1	0	823.101	1644.19	2	1643.73	0.459	0	99.94	3e-08	R	QAEEAEEQANTNLSK	F	Gln->pyro-Glu (N-term Q)	1.000000000000000.0	Soleus30.1647.1647.2.dta
		30	MYH7_RAT	Myosin-7	1932	223743	38	31	31	25	3450	1	1	0	831.632	1661.25	2	1660.75	0.4947	0	79.17	3.6e-06	R	QAEEAEEQANTNLSK	F			Soleus30.1326.1326.2.dta
		30	MYH7_RAT	Myosin-7	1932	223743	38	31	31	25	3514	1	1	0	852.342	1702.67	2	1701.82	0.8453	0	73.17	1.3e-05	R	LQNEIEDLMVDVER	S			Soleus30.2394.2394.2.dta
		30	MYH7_RAT	Myosin-7	1932	223743	38	31	31	25	3541	3	1	0	859.883	1717.75	2	1717.82	-0.0674	0	41.18	0.022	R	LQNEIEDLMVDVER	S	Oxidation (M)	0.00000000200000.0	Soleus30.2064.2064.2.dta
		30	MYH7_RAT	Myosin-7	1932	223743	38	31	31	25	3548	1	1	0	862.389	1722.76	2	1721.94	0.8216	0	63.3	0.00013	R	VQLLHSQNTSLINQK	K			Soleus30.1638.1638.2.dta
		30	MYH7_RAT	Myosin-7	1932	223743	38	31	31	25	3551	1	1	0	575.48	1723.42	3	1721.94	1.4764	0	39.77	0.029	R	VQLLHSQNTSLINQK	K			Soleus30.1634.1634.3.dta
		30	MYH7_RAT	Myosin-7	1932	223743	38	31	31	25	3612	1	1	1	882.798	1763.58	2	1762.87	0.716	0	64.36	0.00011	K	LELDDVTSNMEQIIK	A	Oxidation (M)	0.000000000200000.0	Soleus30.1970.1970.2.dta
		30	MYH7_RAT	Myosin-7	1932	223743	38	31	31	25	3642	1	1	0	892.223	1782.43	2	1781.8	0.6361	1	74.64	9.7e-06	K	QKYEESQSELESSQK	E	Gln->pyro-Glu (N-term Q)	1.000000000000000.0	Soleus30.1466.1466.2.dta
		30	MYH7_RAT	Myosin-7	1932	223743	38	31	31	25	3661	1	1	0	900.695	1799.38	2	1798.82	0.554	1	57.38	0.00048	K	QKYEESQSELESSQK	E			Soleus30.1299.1299.2.dta
		30	MYH7_RAT	Myosin-7	1932	223743	38	31	31	25	3688	1	1	0	909.68	1817.34	2	1816.86	0.4898	1	60.75	0.00022	K	RQAEEAEEQANTNLSK	F			Soleus30.1278.1278.2.dta
		30	MYH7_RAT	Myosin-7	1932	223743	38	31	31	25	3715	1	1	0	920.252	1838.49	2	1837.92	0.5727	0	84.68	8.9e-07	R	DLEEATLQHEATAAALR	K			Soleus30.1946.1946.2.dta
		30	MYH7_RAT	Myosin-7	1932	223743	38	31	31	25	3727	1	1	1	927.194	1852.37	2	1851.85	0.5255	1	68.15	4e-05	R	EQYEEETEAKAELQR	V			Soleus30.1566.1566.2.dta
		30	MYH7_RAT	Myosin-7	1932	223743	38	31	31	25	3772	1	1	0	947.763	1893.51	2	1893.92	-0.4064	0	98.64	3.4e-08	K	HADSVAELGEQIDNLQR	V			Soleus30.1980.1980.2.dta
		30	MYH7_RAT	Myosin-7	1932	223743	38	31	31	25	3846	1	1	1	981.841	1961.67	2	1960.96	0.7091	0	106.77	5.2e-09	K	NLQEEISDLTEQLGSTGK	S			Soleus30.2462.2462.2.dta
		30	MYH7_RAT	Myosin-7	1932	223743	38	31	31	25	3847	1	1	1	982.306	1962.6	2	1960.96	1.6385	0	91.19	1.8e-07	K	NLQEEISDLTEQLGSTGK	S			Soleus30.2047.2047.2.dta
		30	MYH7_RAT	Myosin-7	1932	223743	38	31	31	25	4041	1	1	1	722.793	2165.36	3	2163.94	1.4202	1	39.14	0.026	R	HDCDLLREQYEEETEAK	A			Soleus30.1667.1667.3.dta
SS vs CSS		31'	MYH7_RAT	Myosin-7	1582	223743	27	15.9	5.64	0.63
		spot	acc	prot_desc	score	mass	matches	matches_sig	seq	seq_sig	pep_query	pep_rank	pep_isbold	pep_isunique	pep_exp_mz	pep_exp_mr	pep_exp_z	pep_calc_mr	pep_delta	pep_miss	pep_score	pep_expect	pep_res_before	pep_seq	pep_res_after	pep_var_mod	pep_var_mod_pos	pep_scan_title
		31	MYH7_RAT	Myosin-7	1582	223743	31	26	27	23	2472	1	1	0	537.151	1072.29	2	1073.54	-1.2482	0	34.82	0.15	R	ADIAESQVNK	L			Soleus31.1290.1290.2.dta
		31	MYH7_RAT	Myosin-7	1582	223743	31	26	27	23	2495	1	1	1	545.94	1089.87	2	1089.58	0.2832	0	54.67	0.0015	R	AQLEFNQIK	A			Soleus31.1787.1787.2.dta
		31	MYH7_RAT	Myosin-7	1582	223743	31	26	27	23	2582	1	1	1	573.262	1144.51	2	1145.57	-1.0588	0	35.03	0.13	K	LQTENGELSR	Q			Soleus31.1362.1362.2.dta
		31	MYH7_RAT	Myosin-7	1582	223743	31	26	27	23	2649	1	1	0	593.681	1185.35	2	1184.54	0.8043	0	50.33	0.0036	K	EQDTSAHLER	M			Soleus31.1182.1182.2.dta
		31	MYH7_RAT	Myosin-7	1582	223743	31	26	27	23	2826	1	1	1	637.532	1273.05	2	1271.56	1.493	0	37.54	0.066	R	TLEDQMNEHR	S			Soleus31.1411.1411.2.dta
		31	MYH7_RAT	Myosin-7	1582	223743	31	26	27	23	2861	1	1	1	645.736	1289.46	2	1287.55	1.9057	0	40.12	0.035	R	TLEDQMNEHR	S	Oxidation (M)	0.0000020000.0	Soleus31.1144.1144.2.dta
		31	MYH7_RAT	Myosin-7	1582	223743	31	26	27	23	2903	1	1	1	657.176	1312.34	2	1311.78	0.5613	1	48.46	0.0051	R	LQDLVDKLQLK	V			Soleus31.1918.1918.2.dta
		31	MYH7_RAT	Myosin-7	1582	223743	31	26	27	23	2944	1	1	1	666.733	1331.45	2	1330.63	0.8267	0	55.05	0.0011	R	ELENELEAEQK	R			Soleus31.1608.1608.2.dta
		31	MYH7_RAT	Myosin-7	1582	223743	31	26	27	23	3093	1	1	0	706.61	1411.21	2	1410.66	0.5426	1	50.35	0.0031	K	ELTYQTEEDRK	N			Soleus31.1350.1350.2.dta
		31	MYH7_RAT	Myosin-7	1582	223743	31	26	27	23	3104	1	1	1	709.7	1417.38	2	1416.71	0.6751	0	77.49	6.2e-06	K	LAEQELIETSER	V			Soleus31.1762.1762.2.dta
		31	MYH7_RAT	Myosin-7	1582	223743	31	26	27	23	3109	1	1	1	710.9	1419.79	2	1419.66	0.1309	1	30.6	0.28	K	LAEKDEEMEQAK	R			Soleus31.1247.1247.2.dta
		31	MYH7_RAT	Myosin-7	1582	223743	31	26	27	23	3144	1	1	1	721.323	1440.63	2	1440.76	-0.1258	0	78.7	4.4e-06	R	NNLLQAELEELR	A			Soleus31.2327.2327.2.dta
		31	MYH7_RAT	Myosin-7	1582	223743	31	26	27	23	3185	1	1	0	733.832	1465.65	2	1464.77	0.8783	0	79.62	3.5e-06	K	LASADIETYLLEK	S			Soleus31.2219.2219.2.dta
		31	MYH7_RAT	Myosin-7	1582	223743	31	26	27	23	3213	1	1	1	742.105	1482.2	2	1481.71	0.4844	1	52.9	0.0017	R	KVQHELDEAEER	A			Soleus31.1234.1234.2.dta
		31	MYH7_RAT	Myosin-7	1582	223743	31	26	27	23	3220	1	1	1	744.684	1487.35	2	1486.73	0.6278	1	35.28	0.096	R	ELENELEAEQKR	N			Soleus31.1530.1530.2.dta
		31	MYH7_RAT	Myosin-7	1582	223743	31	26	27	23	3226	1	1	1	745.667	1489.32	2	1487.7	1.6194	0	75.79	8.6e-06	R	IEELEEELEAER	T			Soleus31.1930.1930.2.dta
		31	MYH7_RAT	Myosin-7	1582	223743	31	26	27	23	3280	1	1	0	761.362	1520.71	2	1520.76	-0.0481	1	43.34	0.015	K	AITDAAMMAEELKK	E			Soleus31.1891.1891.2.dta
		31	MYH7_RAT	Myosin-7	1582	223743	31	26	27	23	3312	1	1	1	772.592	1543.17	2	1542.67	0.5019	0	83.9	1.3e-06	K	YEESQSELESSQK	E			Soleus31.1376.1376.2.dta
		31	MYH7_RAT	Myosin-7	1582	223743	31	26	27	23	3318	1	1	1	773.7	1545.38	2	1544.8	0.5801	1	71.03	2.5e-05	R	KLAEQELIETSER	V			Soleus31.1642.1642.2.dta
		31	MYH7_RAT	Myosin-7	1582	223743	31	26	27	23	3326	1	1	0	777.483	1552.95	2	1552.75	0.2034	1	56.86	0.00064	K	AITDAAMMAEELKK	E	2 Oxidation (M)	0.00000022000000.0	Soleus31.1586.1586.2.dta
		31	MYH7_RAT	Myosin-7	1582	223743	31	26	27	23	3380	1	1	1	800.434	1598.85	2	1598.83	0.0265	1	67.12	5.9e-05	R	ANDDLKENIAIVER	R			Soleus31.1752.1752.2.dta
		31	MYH7_RAT	Myosin-7	1582	223743	31	26	27	23	3424	1	1	1	814.126	1626.24	2	1625.86	0.3754	1	63.91	0.00013	R	QLDEKEALISQLTR	G	Gln->pyro-Glu (N-term Q)	1.00000000000000.0	Soleus31.2192.2192.2.dta
		31	MYH7_RAT	Myosin-7	1582	223743	31	26	27	23	3469	1	1	1	832.111	1662.21	2	1660.75	1.4531	0	64.34	0.00011	R	QAEEAEEQANTNLSK	F			Soleus31.1343.1343.2.dta
		31	MYH7_RAT	Myosin-7	1582	223743	31	26	27	23	3513	1	1	1	847.627	1693.24	2	1691.8	1.4355	0	102.94	1.4e-08	R	LEEAGGATSVQIEMNK	K	Oxidation (M)	0.0000000000000200.0	Soleus31.1547.1547.2.dta
		31	MYH7_RAT	Myosin-7	1582	223743	31	26	27	23	3545	1	1	1	860.087	1718.16	2	1717.82	0.3412	0	62.25	0.00017	R	LQNEIEDLMVDVER	S	Oxidation (M)	0.00000000200000.0	Soleus31.2086.2086.2.dta
		31	MYH7_RAT	Myosin-7	1582	223743	31	26	27	23	3554	1	1	1	862.352	1722.69	2	1721.94	0.7464	0	71.91	1.8e-05	R	VQLLHSQNTSLINQK	K			Soleus31.1647.1647.2.dta
		31	MYH7_RAT	Myosin-7	1582	223743	31	26	27	23	3631	1	1	1	892.214	1782.41	2	1781.8	0.6185	1	68.28	4.2e-05	K	QKYEESQSELESSQK	E	Gln->pyro-Glu (N-term Q)	1.000000000000000.0	Soleus31.1478.1478.2.dta
		31	MYH7_RAT	Myosin-7	1582	223743	31	26	27	23	3652	1	1	1	900.714	1799.41	2	1798.82	0.5908	1	58.43	0.00038	K	QKYEESQSELESSQK	E			Soleus31.1318.1318.2.dta
		31	MYH7_RAT	Myosin-7	1582	223743	31	26	27	23	3693	1	1	0	613.445	1837.31	3	1837.92	-0.6041	0	48.18	0.004	R	DLEEATLQHEATAAALR	K			Soleus31.1938.1938.3.dta
		31	MYH7_RAT	Myosin-7	1582	223743	31	26	27	23	3695	1	1	0	920.808	1839.6	2	1837.92	1.6837	0	99.81	2.8e-08	R	DLEEATLQHEATAAALR	K			Soleus31.1931.1931.2.dta
		31	MYH7_RAT	Myosin-7	1582	223743	31	26	27	23	3759	1	1	0	632.427	1894.26	3	1893.92	0.3417	0	38.91	0.031	K	HADSVAELGEQIDNLQR	V			Soleus31.1967.1967.3.dta
SS vs CSS		32'	MYH7_RAT	Myosin-7	3710	223743	60	32.5	5.64	2.56
		spot	acc	prot_desc	score	mass	matches	matches_sig	seq	seq_sig	pep_query	pep_rank	pep_isbold	pep_isunique	pep_exp_mz	pep_exp_mr	pep_exp_z	pep_calc_mr	pep_delta	pep_miss	pep_score	pep_expect	pep_res_before	pep_seq	pep_res_after	pep_var_mod	pep_var_mod_pos	pep_scan_title
		32	MYH7_RAT	Myosin-7	3710	223743	95	85	60	54	2003	1	1	0	465.046	928.078	2	927.423	0.6544	0	45.68	0.012	R	HDCDLLR	E			Soleus32.1494.1494.2.dta
		32	MYH7_RAT	Myosin-7	3710	223743	95	85	60	54	2022	1	1	0	472.329	942.643	2	942.513	0.1292	0	40.61	0.04	K	ENIAIVER	R			Soleus32.1682.1682.2.dta
		32	MYH7_RAT	Myosin-7	3710	223743	95	85	60	54	2110	1	1	0	498.329	994.644	2	994.472	0.1723	0	48.76	0.0049	K	YETDAIQR	T			Soleus32.1462.1462.2.dta
		32	MYH7_RAT	Myosin-7	3710	223743	95	85	60	54	2161	1	1	1	1030.51	1029.51	1	1029.58	-0.0751	0	36.6	0.098	K	EALISQLTR	G			Soleus32.1999.1999.1.dta
		32	MYH7_RAT	Myosin-7	3710	223743	95	85	60	54	2194	1	1	0	529.776	1057.54	2	1058.57	-1.0353	1	64.74	0.00015	R	SNAAAAALDKK	Q			Soleus32.1326.1326.2.dta
		32	MYH7_RAT	Myosin-7	3710	223743	95	85	60	54	2200	1	1	0	1060.55	1059.55	1	1059.51	0.037	0	45.61	0.013	K	ANSEVAQWR	T			Soleus32.1660.1660.1.dta
		32	MYH7_RAT	Myosin-7	3710	223743	95	85	60	54	2201	1	1	0	531.012	1060.01	2	1058.57	1.4373	1	50.27	0.0043	R	SNAAAAALDKK	Q			Soleus32.1239.1239.2.dta
		32	MYH7_RAT	Myosin-7	3710	223743	95	85	60	54	2203	1	1	0	531.382	1060.75	2	1059.51	1.2395	0	36.02	0.11	K	ANSEVAQWR	T			Soleus32.1723.1723.2.dta
		32	MYH7_RAT	Myosin-7	3710	223743	95	85	60	54	2250	1	1	0	546.183	1090.35	2	1089.58	0.7698	0	36.02	0.11	R	AQLEFNQIK	A			Soleus32.1878.1878.2.dta
		32	MYH7_RAT	Myosin-7	3710	223743	95	85	60	54	2318	1	1	0	1129.59	1128.58	1	1128.6	-0.0209	0	38.68	0.055	R	LDEAEQIALK	G			Soleus32.1820.1820.1.dta
		32	MYH7_RAT	Myosin-7	3710	223743	95	85	60	54	2359	1	1	0	576.416	1150.82	2	1150.62	0.196	0	48.86	0.0049	K	NALAHALQSAR	H			Soleus32.1678.1678.2.dta
		32	MYH7_RAT	Myosin-7	3710	223743	95	85	60	54	2360	1	1	0	577.145	1152.28	2	1150.62	1.655	0	37.32	0.068	K	NALAHALQSAR	H			Soleus32.1946.1946.2.dta
		32	MYH7_RAT	Myosin-7	3710	223743	95	85	60	54	2376	1	1	0	1162.57	1161.56	1	1161.58	-0.0151	0	43.91	0.016	K	DFELNALNAR	I			Soleus32.2132.2132.1.dta
		32	MYH7_RAT	Myosin-7	3710	223743	95	85	60	54	2377	1	1	0	581.856	1161.7	2	1161.58	0.119	0	54.25	0.0015	K	DFELNALNAR	I			Soleus32.2122.2122.2.dta
		32	MYH7_RAT	Myosin-7	3710	223743	95	85	60	54	2380	1	1	0	582.159	1162.3	2	1161.58	0.7252	0	43.11	0.019	K	DFELNALNAR	I			Soleus32.2311.2311.2.dta
		32	MYH7_RAT	Myosin-7	3710	223743	95	85	60	54	2501	1	1	0	409.133	1224.38	3	1223.61	0.7623	1	35.64	0.099	R	TKYETDAIQR	T			Soleus32.1398.1398.3.dta
		32	MYH7_RAT	Myosin-7	3710	223743	95	85	60	54	2594	1	1	1	636.796	1271.58	2	1271.56	0.0204	0	49.62	0.0041	R	TLEDQMNEHR	S			Soleus32.1526.1526.2.dta
		32	MYH7_RAT	Myosin-7	3710	223743	95	85	60	54	2598	1	1	1	1273.66	1272.65	1	1272.63	0.0237	0	46.91	0.0078	K	DTQIQLDDAVR	A			Soleus32.1862.1862.1.dta
		32	MYH7_RAT	Myosin-7	3710	223743	95	85	60	54	2600	1	1	1	637.528	1273.04	2	1272.63	0.4105	0	51.18	0.0029	K	DTQIQLDDAVR	A			Soleus32.1244.1244.2.dta
		32	MYH7_RAT	Myosin-7	3710	223743	95	85	60	54	2602	1	1	1	637.737	1273.46	2	1272.63	0.8295	0	40.52	0.033	K	DTQIQLDDAVR	A			Soleus32.2246.2246.2.dta
		32	MYH7_RAT	Myosin-7	3710	223743	95	85	60	54	2603	1	1	1	637.786	1273.56	2	1272.63	0.9261	0	53.4	0.0017	K	DTQIQLDDAVR	A			Soleus32.1996.1996.2.dta
		32	MYH7_RAT	Myosin-7	3710	223743	95	85	60	54	2639	1	1	0	431.346	1291.01	3	1289.67	1.3419	1	35.12	0.11	K	KDFELNALNAR	I			Soleus32.1858.1858.3.dta
		32	MYH7_RAT	Myosin-7	3710	223743	95	85	60	54	2690	1	1	0	657.253	1312.49	2	1311.78	0.7159	1	55.06	0.0011	R	LQDLVDKLQLK	V			Soleus32.2058.2058.2.dta
		32	MYH7_RAT	Myosin-7	3710	223743	95	85	60	54	2692	1	1	0	438.666	1312.97	3	1311.78	1.1985	1	41.83	0.024	R	LQDLVDKLQLK	V			Soleus32.2054.2054.3.dta
		32	MYH7_RAT	Myosin-7	3710	223743	95	85	60	54	2693	1	1	0	657.764	1313.51	2	1311.78	1.7363	1	45.56	0.01	R	LQDLVDKLQLK	V			Soleus32.2570.2570.2.dta
		32	MYH7_RAT	Myosin-7	3710	223743	95	85	60	54	2728	1	1	0	666.899	1331.78	2	1330.63	1.1593	0	57.35	0.00068	R	ELENELEAEQK	R			Soleus32.1707.1707.2.dta
		32	MYH7_RAT	Myosin-7	3710	223743	95	85	60	54	2753	1	1	1	673.418	1344.82	2	1344.7	0.1219	1	48.14	0.0055	R	AKLQTENGELSR	Q			Soleus32.1374.1374.2.dta
		32	MYH7_RAT	Myosin-7	3710	223743	95	85	60	54	2770	1	1	0	676.861	1351.71	2	1353.62	-1.908	0	48.51	0.0049	K	VQHELDEAEER	A			Soleus32.1379.1379.2.dta
		32	MYH7_RAT	Myosin-7	3710	223743	95	85	60	54	2774	1	1	0	678.089	1354.16	2	1353.62	0.5476	0	36.8	0.073	K	VQHELDEAEER	A			Soleus32.1378.1378.2.dta
		32	MYH7_RAT	Myosin-7	3710	223743	95	85	60	54	2878	1	1	0	706.686	1411.36	2	1410.66	0.6954	1	38.78	0.044	K	ELTYQTEEDRK	N			Soleus32.1427.1427.2.dta
		32	MYH7_RAT	Myosin-7	3710	223743	95	85	60	54	2890	1	1	0	709.618	1417.22	2	1416.71	0.5113	0	77.02	6.9e-06	K	LAEQELIETSER	V			Soleus32.1894.1894.2.dta
		32	MYH7_RAT	Myosin-7	3710	223743	95	85	60	54	2904	1	1	0	713.545	1425.07	2	1424.65	0.4222	0	74.23	1.2e-05	K	AITDAAMMAEELK	K	2 Oxidation (M)	0.0000002200000.0	Soleus32.1811.1811.2.dta
		32	MYH7_RAT	Myosin-7	3710	223743	95	85	60	54	2938	1	1	1	721.727	1441.44	2	1440.76	0.6814	0	72.93	1.7e-05	R	NNLLQAELEELR	A			Soleus32.2402.2402.2.dta
		32	MYH7_RAT	Myosin-7	3710	223743	95	85	60	54	2975	1	1	0	730.196	1458.38	2	1457.74	0.6419	0	77.16	6.4e-06	R	IEDEQALGSQLQK	K			Soleus32.1736.1736.2.dta
		32	MYH7_RAT	Myosin-7	3710	223743	95	85	60	54	2990	1	1	0	733.629	1465.24	2	1464.77	0.4719	0	74.2	1.2e-05	K	LASADIETYLLEK	S			Soleus32.2316.2316.2.dta
		32	MYH7_RAT	Myosin-7	3710	223743	95	85	60	54	3024	1	1	0	741.969	1481.92	2	1481.71	0.2132	1	59.12	0.0004	R	KVQHELDEAEER	A			Soleus32.1322.1322.2.dta
		32	MYH7_RAT	Myosin-7	3710	223743	95	85	60	54	3030	1	1	0	743.459	1484.9	2	1486.73	-1.822	1	71.08	2.5e-05	R	ELENELEAEQKR	N			Soleus32.1624.1624.2.dta
		32	MYH7_RAT	Myosin-7	3710	223743	95	85	60	54	3035	1	1	0	1486.67	1485.67	1	1485.73	-0.0633	0	50.21	0.0031	R	LQDAEEAVEAVNAK	C			Soleus32.1852.1852.1.dta
		32	MYH7_RAT	Myosin-7	3710	223743	95	85	60	54	3036	1	1	0	744.087	1486.16	2	1485.73	0.428	0	86.51	7.1e-07	R	LQDAEEAVEAVNAK	C			Soleus32.1830.1830.2.dta
		32	MYH7_RAT	Myosin-7	3710	223743	95	85	60	54	3037	1	1	0	744.087	1486.16	2	1485.73	0.4294	0	34.91	0.1	R	LQDAEEAVEAVNAK	C			Soleus32.2392.2392.2.dta
		32	MYH7_RAT	Myosin-7	3710	223743	95	85	60	54	3038	1	1	0	496.505	1486.49	3	1485.73	0.7609	0	46.45	0.0072	R	LQDAEEAVEAVNAK	C			Soleus32.1854.1854.3.dta
		32	MYH7_RAT	Myosin-7	3710	223743	95	85	60	54	3040	1	1	0	744.663	1487.31	2	1485.73	1.5808	0	42.37	0.019	R	LQDAEEAVEAVNAK	C			Soleus32.1314.1314.2.dta
		32	MYH7_RAT	Myosin-7	3710	223743	95	85	60	54	3042	1	1	0	745.138	1488.26	2	1487.7	0.5632	0	71.11	2.5e-05	R	IEELEEELEAER	T			Soleus32.2035.2035.2.dta
		32	MYH7_RAT	Myosin-7	3710	223743	95	85	60	54	3043	1	1	0	745.145	1488.28	2	1486.73	1.5502	1	64.58	0.00011	R	ELENELEAEQKR	N			Soleus32.1618.1618.2.dta
		32	MYH7_RAT	Myosin-7	3710	223743	95	85	60	54	3126	1	1	0	767.669	1533.32	2	1532.77	0.556	0	82.13	1.9e-06	R	VVDSLQTSLDAETR	S			Soleus32.1819.1819.2.dta
		32	MYH7_RAT	Myosin-7	3710	223743	95	85	60	54	3127	1	1	0	767.679	1533.34	2	1532.77	0.5758	0	61.92	0.0002	R	VVDSLQTSLDAETR	S			Soleus32.2444.2444.2.dta
		32	MYH7_RAT	Myosin-7	3710	223743	95	85	60	54	3128	1	1	0	767.87	1533.73	2	1532.77	0.9582	0	46.92	0.0063	R	VVDSLQTSLDAETR	S			Soleus32.2170.2170.2.dta
		32	MYH7_RAT	Myosin-7	3710	223743	95	85	60	54	3133	1	1	0	769.601	1537.19	2	1536.75	0.4349	1	82.45	1.8e-06	K	AITDAAMMAEELKK	E	Oxidation (M)	0.00000002000000.0	Soleus32.1755.1755.2.dta
		32	MYH7_RAT	Myosin-7	3710	223743	95	85	60	54	3135	1	1	0	770.381	1538.75	2	1536.75	1.9949	1	40.57	0.028	K	AITDAAMMAEELKK	E	Oxidation (M)	0.00000020000000.0	Soleus32.1955.1955.2.dta
		32	MYH7_RAT	Myosin-7	3710	223743	95	85	60	54	3146	1	1	0	773.252	1544.49	2	1542.67	1.8209	0	78.19	4.8e-06	K	YEESQSELESSQK	E			Soleus32.1448.1448.2.dta
		32	MYH7_RAT	Myosin-7	3710	223743	95	85	60	54	3148	1	1	0	773.694	1545.37	2	1544.8	0.5683	1	77.64	5.5e-06	R	KLAEQELIETSER	V			Soleus32.1735.1735.2.dta
		32	MYH7_RAT	Myosin-7	3710	223743	95	85	60	54	3162	1	1	0	777.415	1552.81	2	1552.75	0.067	1	56.52	0.0007	K	AITDAAMMAEELKK	E	2 Oxidation (M)	0.00000022000000.0	Soleus32.1666.1666.2.dta
		32	MYH7_RAT	Myosin-7	3710	223743	95	85	60	54	3237	1	1	1	533.557	1597.65	3	1596.86	0.7918	1	66.52	6.6e-05	R	RNNLLQAELEELR	A			Soleus32.2222.2222.3.dta
		32	MYH7_RAT	Myosin-7	3710	223743	95	85	60	54	3244	1	1	0	801.176	1600.34	2	1598.83	1.5105	1	57.68	0.00051	R	ANDDLKENIAIVER	R			Soleus32.1838.1838.2.dta
		32	MYH7_RAT	Myosin-7	3710	223743	95	85	60	54	3246	1	1	0	801.346	1600.68	2	1600.86	-0.1793	1	61.78	0.0002	R	DIDDLELTLAKVEK	E			Soleus32.2336.2336.2.dta
		32	MYH7_RAT	Myosin-7	3710	223743	95	85	60	54	3285	1	1	1	813.466	1624.92	2	1625.86	-0.9442	1	68.88	4e-05	R	QLDEKEALISQLTR	G	Gln->pyro-Glu (N-term Q)	1.00000000000000.0	Soleus32.2315.2315.2.dta
		32	MYH7_RAT	Myosin-7	3710	223743	95	85	60	54	3290	1	1	1	814.669	1627.32	2	1625.86	1.4606	1	60.09	0.0003	R	QLDEKEALISQLTR	G	Gln->pyro-Glu (N-term Q)	1.00000000000000.0	Soleus32.2282.2282.2.dta
		32	MYH7_RAT	Myosin-7	3710	223743	95	85	60	54	3313	1	1	0	823.089	1644.16	2	1643.73	0.4364	0	95.03	9.3e-08	R	QAEEAEEQANTNLSK	F	Gln->pyro-Glu (N-term Q)	1.000000000000000.0	Soleus32.1740.1740.2.dta
		32	MYH7_RAT	Myosin-7	3710	223743	95	85	60	54	3314	1	1	1	549.202	1644.58	3	1642.89	1.6943	1	40.56	0.026	R	QLDEKEALISQLTR	G			Soleus32.2094.2094.3.dta
		32	MYH7_RAT	Myosin-7	3710	223743	95	85	60	54	3344	1	1	0	832.133	1662.25	2	1660.75	1.4971	0	79	3.7e-06	R	QAEEAEEQANTNLSK	F			Soleus32.1422.1422.2.dta
		32	MYH7_RAT	Myosin-7	3710	223743	95	85	60	54	3370	2	1	1	559.426	1675.26	3	1673.85	1.4007	0	49.36	0.0034	K	NLTEEMAGLDEIIVK	L			Soleus32.2466.2466.3.dta
		32	MYH7_RAT	Myosin-7	3710	223743	95	85	60	54	3371	1	1	1	838.702	1675.39	2	1673.85	1.5355	0	98.41	4.3e-08	K	NLTEEMAGLDEIIVK	L			Soleus32.2463.2463.2.dta
		32	MYH7_RAT	Myosin-7	3710	223743	95	85	60	54	3394	1	1	0	845.704	1689.39	2	1687.89	1.5048	1	65.55	8.2e-05	R	AQLEFNQIKAEIER	K			Soleus32.2127.2127.2.dta
		32	MYH7_RAT	Myosin-7	3710	223743	95	85	60	54	3395	1	1	1	846.152	1690.29	2	1689.85	0.4394	0	67.46	5.2e-05	K	NLTEEMAGLDEIIVK	L	Oxidation (M)	0.000002000000000.0	Soleus32.2475.2475.2.dta
		32	MYH7_RAT	Myosin-7	3710	223743	95	85	60	54	3453	3	1	0	860.322	1718.63	2	1717.82	0.8096	0	30.38	0.26	R	LQNEIEDLMVDVER	S	Oxidation (M)	0.00000000200000.0	Soleus32.2160.2160.2.dta
		32	MYH7_RAT	Myosin-7	3710	223743	95	85	60	54	3459	1	1	0	575.138	1722.39	3	1721.94	0.4489	0	49.11	0.0034	R	VQLLHSQNTSLINQK	K			Soleus32.1754.1754.3.dta
		32	MYH7_RAT	Myosin-7	3710	223743	95	85	60	54	3461	1	1	0	862.319	1722.62	2	1721.94	0.6814	0	70.22	2.6e-05	R	VQLLHSQNTSLINQK	K			Soleus32.1734.1734.2.dta
		32	MYH7_RAT	Myosin-7	3710	223743	95	85	60	54	3504	1	1	1	874.696	1747.38	2	1746.87	0.5071	0	80.32	2.6e-06	K	LELDDVTSNMEQIIK	A			Soleus32.2398.2398.2.dta
		32	MYH7_RAT	Myosin-7	3710	223743	95	85	60	54	3557	1	1	0	892.193	1782.37	2	1781.8	0.5759	1	73.47	1.3e-05	K	QKYEESQSELESSQK	E	Gln->pyro-Glu (N-term Q)	1.000000000000000.0	Soleus32.1559.1559.2.dta
		32	MYH7_RAT	Myosin-7	3710	223743	95	85	60	54	3583	1	1	0	900.412	1798.81	2	1798.82	-0.0118	1	43.87	0.011	K	QKYEESQSELESSQK	E			Soleus32.1395.1395.2.dta
		32	MYH7_RAT	Myosin-7	3710	223743	95	85	60	54	3607	1	1	0	909.707	1817.4	2	1816.86	0.545	1	75.46	7.6e-06	K	RQAEEAEEQANTNLSK	F			Soleus32.1367.1367.2.dta
		32	MYH7_RAT	Myosin-7	3710	223743	95	85	60	54	3608	1	1	0	606.985	1817.93	3	1816.86	1.0766	1	55.25	0.00082	K	RQAEEAEEQANTNLSK	F			Soleus32.1391.1391.3.dta
		32	MYH7_RAT	Myosin-7	3710	223743	95	85	60	54	3638	1	1	0	920.31	1838.6	2	1837.92	0.6877	0	107.11	5.1e-09	R	DLEEATLQHEATAAALR	K			Soleus32.2034.2034.2.dta
		32	MYH7_RAT	Myosin-7	3710	223743	95	85	60	54	3639	1	1	0	614.006	1838.99	3	1837.92	1.078	0	59.93	0.00027	R	DLEEATLQHEATAAALR	K			Soleus32.2082.2082.3.dta
		32	MYH7_RAT	Myosin-7	3710	223743	95	85	60	54	3657	1	1	1	927.741	1853.47	2	1851.85	1.6193	1	76.25	6.1e-06	R	EQYEEETEAKAELQR	V			Soleus32.1651.1651.2.dta
		32	MYH7_RAT	Myosin-7	3710	223743	95	85	60	54	3674	1	1	0	934.169	1866.32	2	1864.9	1.4272	1	49.32	0.003	K	NAYEESLEHLETFKR	E			Soleus32.2031.2031.2.dta
		32	MYH7_RAT	Myosin-7	3710	223743	95	85	60	54	3708	1	1	0	948.839	1895.66	2	1893.92	1.7452	0	80.66	2.2e-06	K	HADSVAELGEQIDNLQR	V			Soleus32.2070.2070.2.dta
		32	MYH7_RAT	Myosin-7	3710	223743	95	85	60	54	3782	1	1	1	981.769	1961.52	2	1960.96	0.5655	0	95.39	7.1e-08	K	NLQEEISDLTEQLGSTGK	S			Soleus32.2530.2530.2.dta
		32	MYH7_RAT	Myosin-7	3710	223743	95	85	60	54	3815	1	1	0	663.268	1986.78	3	1985.89	0.8881	0	65.13	7.6e-05	K	MEGDLNEMEIQLSHANR	M			Soleus32.2086.2086.3.dta
		32	MYH7_RAT	Myosin-7	3710	223743	95	85	60	54	3857	1	1	0	1012.25	2022.5	2	2022.01	0.4824	1	84.2	9.3e-07	K	KHADSVAELGEQIDNLQR	V			Soleus32.1956.1956.2.dta
		32	MYH7_RAT	Myosin-7	3710	223743	95	85	60	54	3930	1	1	0	705.93	2114.77	3	2113.99	0.7795	1	81.95	1.5e-06	K	KMEGDLNEMEIQLSHANR	M			Soleus32.1970.1970.3.dta
		32	MYH7_RAT	Myosin-7	3710	223743	95	85	60	54	4070	1	1	0	769.062	2304.17	3	2304.09	0.0751	1	62.77	0.00011	K	LTQESIMDLENDKQQLDER	L			Soleus32.2018.2018.3.dta
		32	MYH7_RAT	Myosin-7	3710	223743	95	85	60	54	4071	1	1	0	1153.43	2304.84	2	2304.09	0.7531	1	66.86	4.2e-05	K	LTQESIMDLENDKQQLDER	L			Soleus32.2022.2022.2.dta
		32	MYH7_RAT	Myosin-7	3710	223743	95	85	60	54	4082	1	1	0	774.508	2320.5	3	2320.09	0.4163	1	54.85	0.00067	K	LTQESIMDLENDKQQLDER	L	Oxidation (M)	0.0000002000000000000.0	Soleus32.1934.1934.3.dta
		32	MYH7_RAT	Myosin-7	3710	223743	95	85	60	54	4083	1	1	0	1161.88	2321.76	2	2320.09	1.6702	1	84.75	6.9e-07	K	LTQESIMDLENDKQQLDER	L	Oxidation (M)	0.0000002000000000000.0	Soleus32.1916.1916.2.dta
		32	MYH7_RAT	Myosin-7	3710	223743	95	85	60	54	4093	1	1	1	778.871	2333.59	3	2332.14	1.4518	1	44.67	0.0065	R	ENKNLQEEISDLTEQLGSTGK	S			Soleus32.2390.2390.3.dta
		32	MYH7_RAT	Myosin-7	3710	223743	95	85	60	54	4101	1	1	0	1176.4	2350.79	2	2350.04	0.7438	0	96.29	4.3e-08	K	MDADLSQLQTEVEEAVQECR	N			Soleus32.2544.2544.2.dta
		32	MYH7_RAT	Myosin-7	3710	223743	95	85	60	54	4106	1	1	0	1184.36	2366.7	2	2366.04	0.6609	0	96.75	3.9e-08	K	MDADLSQLQTEVEEAVQECR	N	Oxidation (M)	0.20000000000000000000.0	Soleus32.2491.2491.2.dta
		32	MYH7_RAT	Myosin-7	3710	223743	95	85	60	54	4129	1	1	0	804.543	2410.61	3	2409.14	1.4673	1	43.11	0.0092	K	VQHELDEAEERADIAESQVNK	L			Soleus32.1791.1791.3.dta
		32	MYH7_RAT	Myosin-7	3710	223743	95	85	60	54	4161	1	1	0	827.322	2478.95	3	2478.14	0.8087	1	38.51	0.026	K	KMDADLSQLQTEVEEAVQECR	N			Soleus32.2434.2434.3.dta
		32	MYH7_RAT	Myosin-7	3710	223743	95	85	60	54	4167	1	1	0	832.804	2495.39	3	2494.13	1.2583	1	57.15	0.00034	K	KMDADLSQLQTEVEEAVQECR	N	Oxidation (M)	0.020000000000000000000.0	Soleus32.2370.2370.3.dta
		32	MYH7_RAT	Myosin-7	3710	223743	95	85	60	54	4245	1	1	0	893.945	2678.81	3	2677.28	1.5371	1	62.67	8.6e-05	R	ELEEISERLEEAGGATSVQIEMNK	K	Oxidation (M)	0.000000000000000000000200.0	Soleus32.2152.2152.3.dta
		32	MYH7_RAT	Myosin-7	3710	223743	95	85	60	54	4285	1	1	0	937.246	2808.72	3	2807.39	1.3225	1	54.22	0.00058	K	ALQEAHQQALDDLQAEEDKVNTLTK	A			Soleus32.2078.2078.3.dta
		32	MYH7_RAT	Myosin-7	3710	223743	95	85	60	54	4298	1	1	1	965.598	2893.77	3	2892.39	1.3849	1	61.82	9.6e-05	K	QLEAEKLELQSALEEAEASLEHEEGK	I	Gln->pyro-Glu (N-term Q)	1.00000000000000000000000000.0	Soleus32.2567.2567.3.dta
		32	MYH7_RAT	Myosin-7	3710	223743	95	85	60	54	4304	1	1	1	971.372	2911.1	3	2909.41	1.6813	1	41.06	0.011	K	QLEAEKLELQSALEEAEASLEHEEGK	I			Soleus32.2471.2471.3.dta
SS vs CSS		33'	D4A2S4_RAT	Uncharacterized protein	2251	127284	43	40.9	6.11	3.42
		spot	acc	prot_desc	score	mass	matches	matches_sig	seq	seq_sig	pep_query	pep_rank	pep_isbold	pep_isunique	pep_exp_mz	pep_exp_mr	pep_exp_z	pep_calc_mr	pep_delta	pep_miss	pep_score	pep_expect	pep_res_before	pep_seq	pep_res_after	pep_var_mod	pep_var_mod_pos	pep_scan_title
		33	D4A2S4_RAT	Uncharacterized protein	2251	127284	64	49	43	34	1917	1	1	0	825.584	824.577	1	824.464	0.1124	0	40.59	0.031	K	EIIEPPK	I			Soleus33.1515.1515.1.dta
		33	D4A2S4_RAT	Uncharacterized protein	2251	127284	64	49	43	34	1946	1	1	0	419.038	836.061	2	835.386	0.6749	0	31.15	0.32	K	AIMEGSGR	I	Oxidation (M)	0.00200000.0	Soleus33.1030.1030.2.dta
		33	D4A2S4_RAT	Uncharacterized protein	2251	127284	64	49	43	34	2109	1	1	0	909.479	908.472	1	908.443	0.029	0	37.06	0.077	R	LNFDLCK	E			Soleus33.1886.1886.1.dta
		33	D4A2S4_RAT	Uncharacterized protein	2251	127284	64	49	43	34	2170	1	1	1	943.73	942.723	1	942.55	0.1731	1	31.03	0.36	K	VKAEDLLR	K			Soleus33.1582.1582.1.dta
		33	D4A2S4_RAT	Uncharacterized protein	2251	127284	64	49	43	34	2171	1	1	1	472.509	943.004	2	942.55	0.4538	1	46.05	0.011	K	VKAEDLLR	K			Soleus33.1568.1568.2.dta
		33	D4A2S4_RAT	Uncharacterized protein	2251	127284	64	49	43	34	2294	1	1	1	506.547	1011.08	2	1010.49	0.5941	0	33.84	0.15	K	CSTELFVR	E			Soleus33.1762.1762.2.dta
		33	D4A2S4_RAT	Uncharacterized protein	2251	127284	64	49	43	34	2304	1	1	1	1017.66	1016.65	1	1016.55	0.0975	0	32.34	0.27	R	FVVELADPK	L			Soleus33.1926.1926.1.dta
		33	D4A2S4_RAT	Uncharacterized protein	2251	127284	64	49	43	34	2335	1	1	1	517.346	1032.68	2	1032.6	0.0815	0	44.68	0.015	K	VGANITFIAK	V			Soleus33.2582.2582.2.dta
		33	D4A2S4_RAT	Uncharacterized protein	2251	127284	64	49	43	34	2340	1	1	1	1039.51	1038.5	1	1038.53	-0.0338	0	45.62	0.01	K	NGEEIVPGPK	S			Soleus33.1488.1488.1.dta
		33	D4A2S4_RAT	Uncharacterized protein	2251	127284	64	49	43	34	2359	1	1	1	526.834	1051.65	2	1050.52	1.137	1	38.38	0.052	K	GKWMDLASK	A	Oxidation (M)	0.000200000.0	Soleus33.1510.1510.2.dta
		33	D4A2S4_RAT	Uncharacterized protein	2251	127284	64	49	43	34	2421	3	1	0	548.605	1095.19	2	1093.65	1.5455	1	31.74	0.24	K	EIIEPPKIR	I			Soleus33.1662.1662.2.dta
		33	D4A2S4_RAT	Uncharacterized protein	2251	127284	64	49	43	34	2472	1	1	0	564.05	1126.09	2	1125.54	0.5444	0	56.84	0.00079	K	NEAGEAHASIK	I			Soleus33.1134.1134.2.dta
		33	D4A2S4_RAT	Uncharacterized protein	2251	127284	64	49	43	34	2477	1	1	1	566.106	1130.2	2	1128.59	1.6093	0	36.75	0.087	K	NGQEIRPSTK	Y			Soleus33.1086.1086.2.dta
		33	D4A2S4_RAT	Uncharacterized protein	2251	127284	64	49	43	34	2485	1	1	0	568.115	1134.22	2	1133.55	0.666	1	43.59	0.018	R	ADKAIMEGSGR	I			Soleus33.1210.1210.2.dta
		33	D4A2S4_RAT	Uncharacterized protein	2251	127284	64	49	43	34	2545	1	1	0	584.086	1166.16	2	1165.58	0.5771	0	63.29	0.00018	K	MIEGVAYEVR	I			Soleus33.1790.1790.2.dta
		33	D4A2S4_RAT	Uncharacterized protein	2251	127284	64	49	43	34	2571	1	1	0	592.024	1182.03	2	1181.58	0.4582	0	55.45	0.001	K	MIEGVAYEVR	I	Oxidation (M)	0.2000000000.0	Soleus33.1699.1699.2.dta
		33	D4A2S4_RAT	Uncharacterized protein	2251	127284	64	49	43	34	2628	1	1	0	404.466	1210.38	3	1209.71	0.6675	1	32.61	0.2	K	KHTLIIEGATK	A			Soleus33.1416.1416.3.dta
		33	D4A2S4_RAT	Uncharacterized protein	2251	127284	64	49	43	34	2631	1	1	0	606.68	1211.35	2	1209.71	1.6377	1	39.27	0.043	K	KHTLIIEGATK	A			Soleus33.1318.1318.2.dta
		33	D4A2S4_RAT	Uncharacterized protein	2251	127284	64	49	43	34	2714	1	1	1	628.393	1254.77	2	1254.69	0.0791	1	44.33	0.013	R	VKAINAAGASEPK	Y			Soleus33.1238.1238.2.dta
		33	D4A2S4_RAT	Uncharacterized protein	2251	127284	64	49	43	34	2726	1	1	0	632.063	1262.11	2	1261.63	0.4816	1	31.11	0.29	R	SHSGKYDLEVK	V			Soleus33.1310.1310.2.dta
		33	D4A2S4_RAT	Uncharacterized protein	2251	127284	64	49	43	34	2773	1	1	1	1285.63	1284.62	1	1284.68	-0.057	0	34.78	0.11	R	IYTFEMQIIK	A			Soleus33.2251.2251.1.dta
		33	D4A2S4_RAT	Uncharacterized protein	2251	127284	64	49	43	34	2774	1	1	1	643.319	1284.62	2	1284.68	-0.0549	0	36.71	0.073	R	IYTFEMQIIK	A			Soleus33.2330.2330.2.dta
		33	D4A2S4_RAT	Uncharacterized protein	2251	127284	64	49	43	34	2777	1	1	1	643.696	1285.38	2	1284.68	0.6993	0	39.38	0.041	R	IYTFEMQIIK	A			Soleus33.2534.2534.2.dta
		33	D4A2S4_RAT	Uncharacterized protein	2251	127284	64	49	43	34	2798	1	1	0	432.731	1295.17	3	1293.68	1.4973	1	36.63	0.074	K	KMIEGVAYEVR	I			Soleus33.1642.1642.3.dta
		33	D4A2S4_RAT	Uncharacterized protein	2251	127284	64	49	43	34	2801	1	1	1	648.866	1295.72	2	1295.69	0.0305	0	55.55	0.00092	K	IAFQYGITDLR	G			Soleus33.2476.2476.2.dta
		33	D4A2S4_RAT	Uncharacterized protein	2251	127284	64	49	43	34	2806	1	1	1	649.57	1297.13	2	1295.69	1.4385	0	54.37	0.0012	K	IAFQYGITDLR	G			Soleus33.2257.2257.2.dta
		33	D4A2S4_RAT	Uncharacterized protein	2251	127284	64	49	43	34	2814	1	1	1	434.746	1301.22	3	1299.69	1.5218	1	33.24	0.17	K	HLQLKETFER	Q			Soleus33.1503.1503.3.dta
		33	D4A2S4_RAT	Uncharacterized protein	2251	127284	64	49	43	34	2815	1	1	1	651.668	1301.32	2	1299.69	1.6279	1	37.87	0.058	K	HLQLKETFER	Q			Soleus33.1507.1507.2.dta
		33	D4A2S4_RAT	Uncharacterized protein	2251	127284	64	49	43	34	2832	1	1	0	1308.7	1307.7	1	1307.67	0.0256	0	62.08	0.00021	R	NSETDTIIFIR	K			Soleus33.2114.2114.1.dta
		33	D4A2S4_RAT	Uncharacterized protein	2251	127284	64	49	43	34	2833	1	1	0	654.967	1307.92	2	1307.67	0.2465	0	38.57	0.047	R	NSETDTIIFIR	K			Soleus33.2332.2332.2.dta
		33	D4A2S4_RAT	Uncharacterized protein	2251	127284	64	49	43	34	2838	1	1	0	655.559	1309.1	2	1307.67	1.4319	0	60.74	0.00029	R	NSETDTIIFIR	K			Soleus33.2070.2070.2.dta
		33	D4A2S4_RAT	Uncharacterized protein	2251	127284	64	49	43	34	3018	1	1	1	697.236	1392.46	2	1391.77	0.6906	1	56.71	0.00073	K	TKFTITGLPTDAK	I			Soleus33.1816.1816.2.dta
		33	D4A2S4_RAT	Uncharacterized protein	2251	127284	64	49	43	34	3097	1	1	1	722.47	1442.92	2	1444.77	-1.8426	1	52.61	0.0019	K	ILDPAYQIDKGGR	V			Soleus33.1724.1724.2.dta
		33	D4A2S4_RAT	Uncharacterized protein	2251	127284	64	49	43	34	3103	1	1	1	723.766	1445.52	2	1444.77	0.7508	1	50.15	0.0033	K	ILDPAYQIDKGGR	V			Soleus33.1679.1679.2.dta
		33	D4A2S4_RAT	Uncharacterized protein	2251	127284	64	49	43	34	3104	1	1	1	724.158	1446.3	2	1446.7	-0.4004	0	66.61	7.3e-05	K	AVNDLGTVEIECK	L			Soleus33.2549.2549.2.dta
		33	D4A2S4_RAT	Uncharacterized protein	2251	127284	64	49	43	34	3106	1	1	1	1447.63	1446.62	1	1446.7	-0.0807	0	70.16	3.2e-05	K	AVNDLGTVEIECK	L			Soleus33.1787.1787.1.dta
		33	D4A2S4_RAT	Uncharacterized protein	2251	127284	64	49	43	34	3109	1	1	1	725.343	1448.67	2	1446.7	1.97	0	88.12	5.1e-07	K	AVNDLGTVEIECK	L			Soleus33.2434.2434.2.dta
		33	D4A2S4_RAT	Uncharacterized protein	2251	127284	64	49	43	34	3142	1	1	0	734.665	1467.32	2	1465.7	1.6112	0	66.23	7.1e-05	K	DDGNAAITGYTIQK	A			Soleus33.1743.1743.2.dta
		33	D4A2S4_RAT	Uncharacterized protein	2251	127284	64	49	43	34	3179	1	1	0	743.714	1485.41	2	1484.76	0.6554	1	59.26	0.00038	K	DGAEIDKNQINIR	N			Soleus33.1578.1578.2.dta
		33	D4A2S4_RAT	Uncharacterized protein	2251	127284	64	49	43	34	3188	1	1	1	744.316	1486.62	2	1485.84	0.7738	1	56.93	0.00065	R	FVVELADPKLEVK	W			Soleus33.2018.2018.2.dta
		33	D4A2S4_RAT	Uncharacterized protein	2251	127284	64	49	43	34	3216	1	1	1	751.338	1500.66	2	1500.6	0.0643	0	45.13	0.0098	K	QLEDMNAYCGER	V	Oxidation (M)	0.000020000000.0	Soleus33.1431.1431.2.dta
		33	D4A2S4_RAT	Uncharacterized protein	2251	127284	64	49	43	34	3279	1	1	1	767.143	1532.27	2	1531.64	0.6281	0	39.47	0.035	R	KPSPYDGGTYCCK	A			Soleus33.1306.1306.2.dta
		33	D4A2S4_RAT	Uncharacterized protein	2251	127284	64	49	43	34	3306	1	1	0	774.009	1546	2	1544.89	1.1098	1	48.6	0.0044	K	LRLEIPVTGEPPPK	A			Soleus33.1894.1894.2.dta
		33	D4A2S4_RAT	Uncharacterized protein	2251	127284	64	49	43	34	3318	1	1	1	777.381	1552.75	2	1553.73	-0.9856	0	62.23	0.00019	R	MFSNQGVCTLEIR	K			Soleus33.2031.2031.2.dta
		33	D4A2S4_RAT	Uncharacterized protein	2251	127284	64	49	43	34	3320	1	1	1	778.776	1555.54	2	1553.73	1.8036	0	71.67	2.1e-05	R	MFSNQGVCTLEIR	K			Soleus33.1971.1971.2.dta
		33	D4A2S4_RAT	Uncharacterized protein	2251	127284	64	49	43	34	3340	1	1	1	786.188	1570.36	2	1569.73	0.6333	0	73.88	1.3e-05	R	MFSNQGVCTLEIR	K	Oxidation (M)	0.2000000000000.0	Soleus33.1874.1874.2.dta
		33	D4A2S4_RAT	Uncharacterized protein	2251	127284	64	49	43	34	3673	1	1	0	895.751	1789.49	2	1788.78	0.7038	0	88.77	3.6e-07	K	ADSAEYSVMTTGGQSSAK	L			Soleus33.1579.1579.2.dta
		33	D4A2S4_RAT	Uncharacterized protein	2251	127284	64	49	43	34	3695	1	1	0	903.761	1805.51	2	1804.78	0.7299	0	89.32	3.2e-07	K	ADSAEYSVMTTGGQSSAK	L	Oxidation (M)	0.000000002000000000.0	Soleus33.1378.1378.2.dta
		33	D4A2S4_RAT	Uncharacterized protein	2251	127284	64	49	43	34	3747	1	1	0	926.659	1851.3	2	1850.89	0.4133	0	83.29	1.2e-06	R	AESYPDSSTLVIDVAER	D			Soleus33.2106.2106.2.dta
		33	D4A2S4_RAT	Uncharacterized protein	2251	127284	64	49	43	34	3749	1	1	1	926.734	1851.45	2	1850.85	0.6007	0	68.99	3.3e-05	R	SGEGQEDAGELDFSGLLK	R			Soleus33.2484.2484.2.dta
		33	D4A2S4_RAT	Uncharacterized protein	2251	127284	64	49	43	34	3752	1	1	1	927.212	1852.41	2	1850.85	1.5559	0	83.45	1.2e-06	R	SGEGQEDAGELDFSGLLK	R			Soleus33.2300.2300.2.dta
		33	D4A2S4_RAT	Uncharacterized protein	2251	127284	64	49	43	34	3790	1	1	1	943.024	1884.03	2	1883.92	0.1192	0	63.03	0.00013	K	QQEEEPEIDVWELLK	N			Soleus33.2520.2520.2.dta
		33	D4A2S4_RAT	Uncharacterized protein	2251	127284	64	49	43	34	3812	1	1	1	953.165	1904.32	2	1902.82	1.4989	0	77.9	4e-06	R	VFAENMCGLSEDATMTK	E			Soleus33.1955.1955.2.dta
		33	D4A2S4_RAT	Uncharacterized protein	2251	127284	64	49	43	34	3828	1	1	1	958.268	1914.52	2	1914.03	0.4909	0	93.8	1.1e-07	K	IILDGLDADNTVTVIAGSK	L			Soleus33.2224.2224.2.dta
		33	D4A2S4_RAT	Uncharacterized protein	2251	127284	64	49	43	34	3835	1	1	1	960.738	1919.46	2	1918.81	0.6502	0	88.87	3.3e-07	R	VFAENMCGLSEDATMTK	E	Oxidation (M)	0.00000200000000000.0	Soleus33.1742.1742.2.dta
		33	D4A2S4_RAT	Uncharacterized protein	2251	127284	64	49	43	34	3853	1	1	1	969.212	1936.41	2	1934.81	1.604	0	93.09	1.2e-07	R	VFAENMCGLSEDATMTK	E	2 Oxidation (M)	0.00000200000000200.0	Soleus33.1631.1631.2.dta
		33	D4A2S4_RAT	Uncharacterized protein	2251	127284	64	49	43	34	3934	1	1	1	668.932	2003.78	3	2003	0.7754	0	51.44	0.0017	R	TNATITELVIGNEYYFR	V			Soleus33.2426.2426.3.dta
		33	D4A2S4_RAT	Uncharacterized protein	2251	127284	64	49	43	34	3936	1	1	1	1003.3	2004.59	2	2003	1.5875	0	63.2	0.00012	R	TNATITELVIGNEYYFR	V			Soleus33.2424.2424.2.dta
		33	D4A2S4_RAT	Uncharacterized protein	2251	127284	64	49	43	34	3940	1	1	1	1004.7	2007.39	2	2006.95	0.435	1	47.88	0.0038	R	SGEGQEDAGELDFSGLLKR	R			Soleus33.2146.2146.2.dta
		33	D4A2S4_RAT	Uncharacterized protein	2251	127284	64	49	43	34	3943	1	1	1	670.469	2008.38	3	2006.95	1.4304	1	53.45	0.001	R	SGEGQEDAGELDFSGLLKR	R			Soleus33.2138.2138.3.dta
		33	D4A2S4_RAT	Uncharacterized protein	2251	127284	64	49	43	34	4026	1	1	0	1061.26	2120.5	2	2120.07	0.4285	1	57.98	0.00036	R	IRAESYPDSSTLVIDVAER	D			Soleus33.2008.2008.2.dta
		33	D4A2S4_RAT	Uncharacterized protein	2251	127284	64	49	43	34	4027	1	1	0	707.845	2120.51	3	2120.07	0.437	1	30.22	0.22	R	IRAESYPDSSTLVIDVAER	D			Soleus33.1998.1998.3.dta
		33	D4A2S4_RAT	Uncharacterized protein	2251	127284	64	49	43	34	4123	1	1	1	748.083	2241.23	3	2240.12	1.1057	1	47.49	0.0037	R	EVKQQEEEPEIDVWELLK	N			Soleus33.2416.2416.3.dta
		33	D4A2S4_RAT	Uncharacterized protein	2251	127284	64	49	43	34	4153	1	1	1	1139.05	2276.09	2	2275.18	0.9126	0	64.94	6.4e-05	K	QNANSQLSTLFVEKPQTGSVK	V			Soleus33.1918.1918.2.dta
RF vs SS		34'	KAD1_RAT	Adenylate kinase isoenzyme 1	332	21684	6	30.9	7.66	2.13
		spot	acc	prot_desc	score	mass	matches	matches_sig	seq	seq_sig	pep_query	pep_rank	pep_isbold	pep_isunique	pep_exp_mz	pep_exp_mr	pep_exp_z	pep_calc_mr	pep_delta	pep_miss	pep_score	pep_expect	pep_res_before	pep_seq	pep_res_after	pep_var_mod	pep_var_mod_pos	pep_scan_title
		34	KAD1_RAT	Adenylate kinase isoenzyme 1	332	21684	9	8	6	6	2307	1	1	1	470.028	938.041	2	937.461	0.5796	0	41.22	0.028	K	MLSSIMEK	G			Soleus34.1686.1686.2.dta
		34	KAD1_RAT	Adenylate kinase isoenzyme 1	332	21684	9	8	6	6	2625	1	1	1	565.739	1129.46	2	1129.65	-0.1861	0	51.87	0.0027	K	IIFVVGGPGSGK	G			Soleus34.2012.2012.2.dta
		34	KAD1_RAT	Adenylate kinase isoenzyme 1	332	21684	9	8	6	6	2626	1	1	1	1130.67	1129.67	1	1129.65	0.0162	0	44.29	0.016	K	IIFVVGGPGSGK	G			Soleus34.1916.1916.1.dta
		34	KAD1_RAT	Adenylate kinase isoenzyme 1	332	21684	9	8	6	6	2872	1	1	1	636.129	1270.24	2	1268.63	1.615	0	64.91	0.00012	K	ATEPVISFYDK	R			Soleus34.1923.1923.2.dta
		34	KAD1_RAT	Adenylate kinase isoenzyme 1	332	21684	9	8	6	6	3164	1	1	1	712.566	1423.12	2	1424.73	-1.6131	1	56.37	0.00077	K	ATEPVISFYDKR	G			Soleus34.1800.1800.2.dta
		34	KAD1_RAT	Adenylate kinase isoenzyme 1	332	21684	9	8	6	6	3166	1	1	1	713.572	1425.13	2	1424.73	0.3995	1	60.89	0.00026	K	ATEPVISFYDKR	G			Soleus34.1770.1770.2.dta
		34	KAD1_RAT	Adenylate kinase isoenzyme 1	332	21684	9	8	6	6	3357	1	1	1	770.627	1539.24	2	1538.74	0.5021	0	53.87	0.0013	K	VDSSNGFLIDGYPR	E			Soleus34.1966.1966.2.dta
		34	KAD1_RAT	Adenylate kinase isoenzyme 1	332	21684	9	8	6	6	3358	1	1	1	771.261	1540.51	2	1538.74	1.7711	0	35.93	0.082	K	VDSSNGFLIDGYPR	E			Soleus34.2175.2175.2.dta
		34	KAD1_RAT	Adenylate kinase isoenzyme 1	332	21684	9	8	6	6	3444	1	1	1	801.258	1600.5	2	1599.85	0.6479	0	59.45	0.00034	K	GELVPLETVLDMLR	D	Oxidation (M)	0.00000000000200.0	Soleus34.2502.2502.2.dta
RF vs SS		35'	F2Z3T2_RAT	Uncharacterized protein GN=Tpm3	903	32900	16	49.3	4.68	6.07
		spot	acc	prot_desc	score	mass	matches	matches_sig	seq	seq_sig	pep_query	pep_rank	pep_isbold	pep_isunique	pep_exp_mz	pep_exp_mr	pep_exp_z	pep_calc_mr	pep_delta	pep_miss	pep_score	pep_expect	pep_res_before	pep_seq	pep_res_after	pep_var_mod	pep_var_mod_pos	pep_scan_title
		35	F2Z3T2_RAT	Uncharacterized protein GN=Tpm3	903	32900	18	15	16	14	2332	1	1	1	569.559	1137.1	2	1135.51	1.5964	0	54.8	0.0013	K	CSELEEELK	N			Soleus35.1667.1667.2.dta
		35	F2Z3T2_RAT	Uncharacterized protein GN=Tpm3	903	32900	18	15	16	14	2365	1	1	1	579.239	1156.46	2	1155.65	0.8135	0	48.51	0.0056	K	LVIIEGDLER	T			Soleus35.1940.1940.2.dta
		35	F2Z3T2_RAT	Uncharacterized protein GN=Tpm3	903	32900	18	15	16	14	2579	1	1	1	637.743	1273.47	2	1272.66	0.8152	1	50.49	0.0033	K	DAQEKLELAEK	K			Soleus35.1486.1486.2.dta
		35	F2Z3T2_RAT	Uncharacterized protein GN=Tpm3	903	32900	18	15	16	14	2596	1	1	1	642.805	1283.59	2	1283.74	-0.15	1	40.71	0.028	R	KLVIIEGDLER	T			Soleus35.1784.1784.2.dta
		35	F2Z3T2_RAT	Uncharacterized protein GN=Tpm3	903	32900	18	15	16	14	2633	1	1	1	653.313	1304.61	2	1304.63	-0.0175	0	62.18	0.00022	K	QLEDELATMQK	K			Soleus35.1815.1815.2.dta
		35	F2Z3T2_RAT	Uncharacterized protein GN=Tpm3	903	32900	18	15	16	14	2654	2	1	1	659.106	1316.2	2	1315.64	0.5607	0	54.28	0.0014	K	AADAEAEVASLNR	R			Soleus35.1671.1671.2.dta
		35	F2Z3T2_RAT	Uncharacterized protein GN=Tpm3	903	32900	18	15	16	14	2805	1	1	1	700.347	1398.68	2	1398.75	-0.0662	1	60.1	0.00034	R	RIQLVEEELDR	A			Soleus35.1771.1771.2.dta
		35	F2Z3T2_RAT	Uncharacterized protein GN=Tpm3	903	32900	18	15	16	14	2876	1	1	1	722.594	1443.17	2	1443.73	-0.5583	1	110.87	2.8e-09	K	KAADAEAEVASLNR	R			Soleus35.1555.1555.2.dta
		35	F2Z3T2_RAT	Uncharacterized protein GN=Tpm3	903	32900	18	15	16	14	2936	1	1	1	738.724	1475.43	2	1475.67	-0.2397	1	44.57	0.012	K	LEEAEKAADESER	G			Soleus35.1231.1231.2.dta
		35	F2Z3T2_RAT	Uncharacterized protein GN=Tpm3	903	32900	18	15	16	14	3019	1	1	1	761.656	1521.3	2	1519.76	1.5415	1	92.48	1.8e-07	R	SKQLEDELATMQK	K			Soleus35.1716.1716.2.dta
		35	F2Z3T2_RAT	Uncharacterized protein GN=Tpm3	903	32900	18	15	16	14	3044	1	1	1	769.23	1536.44	2	1535.75	0.6946	1	69.78	3.2e-05	R	SKQLEDELATMQK	K	Oxidation (M)	0.0000000000200.0	Soleus35.1466.1466.2.dta
		35	F2Z3T2_RAT	Uncharacterized protein GN=Tpm3	903	32900	18	15	16	14	3071	1	1	1	777.861	1553.71	2	1551.73	1.9772	0	48.39	0.0045	K	TIDDLEDELYAQK	L			Soleus35.2097.2097.2.dta
		35	F2Z3T2_RAT	Uncharacterized protein GN=Tpm3	903	32900	18	15	16	14	3137	1	1	1	799.722	1597.43	2	1596.75	0.677	1	62.07	0.00019	K	GTEDELDKYSEALK	D			Soleus35.1844.1844.2.dta
		35	F2Z3T2_RAT	Uncharacterized protein GN=Tpm3	903	32900	18	15	16	14	3252	1	1	1	837.241	1672.47	2	1670.88	1.5838	1	34.44	0.1	K	LVIIEGDLERTEER	A			Soleus35.1841.1841.2.dta
		35	F2Z3T2_RAT	Uncharacterized protein GN=Tpm3	903	32900	18	15	16	14	3340	1	1	1	864.723	1727.43	2	1726.88	0.5461	1	46.86	0.0061	R	IQLVEEELDRAQER	L			Soleus35.1875.1875.2.dta
		35	F2Z3T2_RAT	Uncharacterized protein GN=Tpm3	903	32900	18	15	16	14	3368	1	1	0	873.244	1744.47	2	1743.8	0.6743	0	34.94	0.094	K	AISDELDHALNDMTSI	-			Soleus35.2455.2455.2.dta
		35	F2Z3T2_RAT	Uncharacterized protein GN=Tpm3	903	32900	18	15	16	14	3393	1	1	0	881.21	1760.41	2	1759.79	0.6122	0	34.23	0.1	K	AISDELDHALNDMTSI	-	Oxidation (M)	0.0000000000002000.0	Soleus35.2135.2135.2.dta
		35	F2Z3T2_RAT	Uncharacterized protein GN=Tpm3	903	32900	18	15	16	14	3596	1	1	1	961.392	1920.77	2	1918.93	1.8395	1	69.96	2.5e-05	K	CSELEEELKNVTNNLK	S			Soleus35.2228.2228.2.dta
RF vs SS		35'	TPM2_RAT	Tropomyosin beta chain	641	32931	11	34.5	4.66	2.67
		spot	acc	prot_desc	score	mass	matches	matches_sig	seq	seq_sig	pep_query	pep_rank	pep_isbold	pep_isunique	pep_exp_mz	pep_exp_mr	pep_exp_z	pep_calc_mr	pep_delta	pep_miss	pep_score	pep_expect	pep_res_before	pep_seq	pep_res_after	pep_var_mod	pep_var_mod_pos	pep_scan_title
		35	TPM2_RAT	Tropomyosin beta chain	641	32931	12	11	11	10	2383	1	0	1	586.652	1171.29	2	1169.67	1.6243	0	59.1	0.00049	K	LVILEGELER	S			Soleus35.2020.2020.2.dta
		35	TPM2_RAT	Tropomyosin beta chain	641	32931	12	11	11	10	2595	1	0	1	642.759	1283.5	2	1282.6	0.8996	1	31.29	0.25	K	YSESVKDAQEK	L			Soleus35.1172.1172.2.dta
		35	TPM2_RAT	Tropomyosin beta chain	641	32931	12	11	11	10	2686	1	0	1	667.636	1333.26	2	1331.63	1.6257	0	80.04	3.6e-06	K	ATDAEADVASLNR	R			Soleus35.1611.1611.2.dta
		35	TPM2_RAT	Tropomyosin beta chain	641	32931	12	11	11	10	2805	1	0	1	700.347	1398.68	2	1398.75	-0.0662	1	60.1	0.00034	R	RIQLVEEELDR	A			Soleus35.1771.1771.2.dta
		35	TPM2_RAT	Tropomyosin beta chain	641	32931	12	11	11	10	2892	1	0	1	727.876	1453.74	2	1453.74	-0.0032	1	39.12	0.039	K	QLEEEQQALQKK	L	Gln->pyro-Glu (N-term Q)	1.000000000000.0	Soleus35.1696.1696.2.dta
		35	TPM2_RAT	Tropomyosin beta chain	641	32931	12	11	11	10	2907	1	0	1	731.174	1460.33	2	1459.73	0.6074	1	82.37	1.9e-06	K	KATDAEADVASLNR	R			Soleus35.1502.1502.2.dta
		35	TPM2_RAT	Tropomyosin beta chain	641	32931	12	11	11	10	2929	1	0	1	736.678	1471.34	2	1470.77	0.5737	1	49.64	0.0035	K	QLEEEQQALQKK	L			Soleus35.1350.1350.2.dta
		35	TPM2_RAT	Tropomyosin beta chain	641	32931	12	11	11	10	2936	1	0	1	738.724	1475.43	2	1475.67	-0.2397	1	44.57	0.012	K	LEEAEKAADESER	G			Soleus35.1231.1231.2.dta
		35	TPM2_RAT	Tropomyosin beta chain	641	32931	12	11	11	10	3045	1	0	1	770.159	1538.3	2	1537.71	0.5879	0	74.11	1.2e-05	K	TIDDLEDEVYAQK	M			Soleus35.1936.1936.2.dta
		35	TPM2_RAT	Tropomyosin beta chain	641	32931	12	11	11	10	3139	1	0	1	800.684	1599.35	2	1598.73	0.6223	1	58.47	0.00043	K	GTEDEVEKYSESVK	D			Soleus35.1623.1623.2.dta
		35	TPM2_RAT	Tropomyosin beta chain	641	32931	12	11	11	10	3191	1	0	1	816.72	1631.43	2	1630.8	0.627	1	57.09	0.0006	R	CKQLEEEQQALQK	K			Soleus35.1419.1419.2.dta
		35	TPM2_RAT	Tropomyosin beta chain	641	32931	12	11	11	10	3340	1	0	1	864.723	1727.43	2	1726.88	0.5461	1	46.86	0.0061	R	IQLVEEELDRAQER	L			Soleus35.1875.1875.2.dta
RF vs SS		35'	TPM3_RAT	Tropomyosin alpha-3 chain	634	29217	11	33.9	4.75	2.82
		spot	acc	prot_desc	score	mass	matches	matches_sig	seq	seq_sig	pep_query	pep_rank	pep_isbold	pep_isunique	pep_exp_mz	pep_exp_mr	pep_exp_z	pep_calc_mr	pep_delta	pep_miss	pep_score	pep_expect	pep_res_before	pep_seq	pep_res_after	pep_var_mod	pep_var_mod_pos	pep_scan_title
		35	TPM3_RAT	Tropomyosin alpha-3 chain	634	29217	11	10	11	10	2365	1	0	1	579.239	1156.46	2	1155.65	0.8135	0	48.51	0.0056	K	LVIIEGDLER	T			Soleus35.1940.1940.2.dta
		35	TPM3_RAT	Tropomyosin alpha-3 chain	634	29217	11	10	11	10	2596	1	0	1	642.805	1283.59	2	1283.74	-0.15	1	40.71	0.028	R	KLVIIEGDLER	T			Soleus35.1784.1784.2.dta
		35	TPM3_RAT	Tropomyosin alpha-3 chain	634	29217	11	10	11	10	2654	1	0	1	659.106	1316.2	2	1315.64	0.5607	0	57.95	0.00061	R	EQAEAEVASLNR	R			Soleus35.1671.1671.2.dta
		35	TPM3_RAT	Tropomyosin alpha-3 chain	634	29217	11	10	11	10	2805	1	0	1	700.347	1398.68	2	1398.75	-0.0662	1	60.1	0.00034	R	RIQLVEEELDR	A			Soleus35.1771.1771.2.dta
		35	TPM3_RAT	Tropomyosin alpha-3 chain	634	29217	11	10	11	10	2921	1	0	1	735.208	1468.4	2	1466.66	1.738	0	49.07	0.0038	R	MLDQTLLDLNEM	-	2 Oxidation (M)	0.200000000002.0	Soleus35.2232.2232.2.dta
		35	TPM3_RAT	Tropomyosin alpha-3 chain	634	29217	11	10	11	10	2936	1	0	1	738.724	1475.43	2	1475.67	-0.2397	1	44.57	0.012	K	LEEAEKAADESER	G			Soleus35.1231.1231.2.dta
		35	TPM3_RAT	Tropomyosin alpha-3 chain	634	29217	11	10	11	10	3054	1	0	1	772.606	1543.2	2	1542.78	0.4215	1	85.3	9.3e-07	R	AREQAEAEVASLNR	R			Soleus35.1480.1480.2.dta
		35	TPM3_RAT	Tropomyosin alpha-3 chain	634	29217	11	10	11	10	3210	1	0	1	822.279	1642.54	2	1641.8	0.748	0	100.34	2.7e-08	K	IQVLQQQADDAEER	A			Soleus35.1603.1603.2.dta
		35	TPM3_RAT	Tropomyosin alpha-3 chain	634	29217	11	10	11	10	3252	1	0	1	837.241	1672.47	2	1670.88	1.5838	1	34.44	0.1	K	LVIIEGDLERTEER	A			Soleus35.1841.1841.2.dta
		35	TPM3_RAT	Tropomyosin alpha-3 chain	634	29217	11	10	11	10	3340	1	0	1	864.723	1727.43	2	1726.88	0.5461	1	46.86	0.0061	R	IQLVEEELDRAQER	L			Soleus35.1875.1875.2.dta
		35	TPM3_RAT	Tropomyosin alpha-3 chain	634	29217	11	10	11	10	3408	1	0	1	886.265	1770.52	2	1769.89	0.6255	1	71.02	2.2e-05	R	KIQVLQQQADDAEER	A			Soleus35.1491.1491.2.dta
RF vs SS		36'	D3ZPF3_RAT	Capping protein (Actin filament) muscle Z-line, beta, isoform CRA_b	429	31611	8	33.6	5.47	1.76
		spot	acc	prot_desc	score	mass	matches	matches_sig	seq	seq_sig	pep_query	pep_rank	pep_isbold	pep_isunique	pep_exp_mz	pep_exp_mr	pep_exp_z	pep_calc_mr	pep_delta	pep_miss	pep_score	pep_expect	pep_res_before	pep_seq	pep_res_after	pep_var_mod	pep_var_mod_pos	pep_scan_title
		36	D3ZPF3_RAT	Capping protein (Actin filament) muscle Z-line, beta, isoform CRA_b	429	31611	9	7	8	6	2492	1	1	1	555.434	1108.85	2	1108.55	0.3028	0	31.62	0.25	R	SLDAIPDNHK	F			Soleus36.1375.1375.2.dta
		36	D3ZPF3_RAT	Capping protein (Actin filament) muscle Z-line, beta, isoform CRA_b	429	31611	9	7	8	6	2976	1	1	1	677.401	1352.79	2	1352.64	0.1516	0	92.59	1.9e-07	K	SGSGTMNLGGSLTR	Q	Oxidation (M)	0.00000200000000.0	Soleus36.1478.1478.2.dta
		36	D3ZPF3_RAT	Capping protein (Actin filament) muscle Z-line, beta, isoform CRA_b	429	31611	9	7	8	6	3291	1	1	1	760.13	1518.25	2	1517.68	0.5638	0	44.56	0.011	K	YDPPLEDGAMPSAR	L			Soleus36.1750.1750.2.dta
		36	D3ZPF3_RAT	Capping protein (Actin filament) muscle Z-line, beta, isoform CRA_b	429	31611	9	7	8	6	3362	1	1	1	785.56	1569.11	2	1567.73	1.3786	0	55.08	0.00096	K	LEVEANNAFDQYR	D			Soleus36.1836.1836.2.dta
		36	D3ZPF3_RAT	Capping protein (Actin filament) muscle Z-line, beta, isoform CRA_b	429	31611	9	7	8	6	3530	1	1	1	843.722	1685.43	2	1684.79	0.6409	0	77.52	5.2e-06	K	GCWDSIHVVEVQEK	S			Soleus36.1831.1831.2.dta
		36	D3ZPF3_RAT	Capping protein (Actin filament) muscle Z-line, beta, isoform CRA_b	429	31611	9	7	8	6	3531	1	1	1	563.13	1686.37	3	1684.79	1.5788	0	43.29	0.014	K	GCWDSIHVVEVQEK	S			Soleus36.1846.1846.3.dta
		36	D3ZPF3_RAT	Capping protein (Actin filament) muscle Z-line, beta, isoform CRA_b	429	31611	9	7	8	6	3817	1	1	1	643.645	1927.91	3	1925.97	1.945	1	32.5	0.14	K	IKGCWDSIHVVEVQEK	S			Soleus36.1751.1751.3.dta
		36	D3ZPF3_RAT	Capping protein (Actin filament) muscle Z-line, beta, isoform CRA_b	429	31611	9	7	8	6	4028	1	1	1	740.327	2217.96	3	2217.02	0.9431	1	43.56	0.0091	R	SPWSNKYDPPLEDGAMPSAR	L			Soleus36.1843.1843.3.dta
		36	D3ZPF3_RAT	Capping protein (Actin filament) muscle Z-line, beta, isoform CRA_b	429	31611	9	7	8	6	4067	1	1	1	768.798	2303.37	3	2302.03	1.3413	1	53.87	0.00083	R	QMEKDETVSDCSPHIANIGR	L	Oxidation (M)	0.02000000000000000000.0	Soleus36.1488.1488.3.dta
RF vs SS		36'	ANXA4_RAT	Annexin A4	323	36168	6	16.6	5.31	0.81
		spot	acc	prot_desc	score	mass	matches	matches_sig	seq	seq_sig	pep_query	pep_rank	pep_isbold	pep_isunique	pep_exp_mz	pep_exp_mr	pep_exp_z	pep_calc_mr	pep_delta	pep_miss	pep_score	pep_expect	pep_res_before	pep_seq	pep_res_after	pep_var_mod	pep_var_mod_pos	pep_scan_title
		36	ANXA4_RAT	Annexin A4	323	36168	6	6	6	6	2278	1	1	1	487.188	972.361	2	971.576	0.7843	0	52.79	0.0025	R	VLVSLTAGGR	D			Soleus36.1722.1722.2.dta
		36	ANXA4_RAT	Annexin A4	323	36168	6	6	6	6	2314	1	1	1	499.116	996.217	2	994.527	1.6897	0	56.55	0.0008	K	FLSILCSR	N			Soleus36.2027.2027.2.dta
		36	ANXA4_RAT	Annexin A4	323	36168	6	6	6	6	2427	1	1	1	1074.39	1073.38	1	1073.54	-0.16	0	44.56	0.016	K	VLLILCGGDD	-			Soleus36.2258.2258.1.dta
		36	ANXA4_RAT	Annexin A4	323	36168	6	6	6	6	2669	1	1	1	602.687	1203.36	2	1201.64	1.7218	1	70.1	3.8e-05	R	KVLLILCGGDD	-			Soleus36.2026.2026.2.dta
		36	ANXA4_RAT	Annexin A4	323	36168	6	6	6	6	3077	1	1	1	700.153	1398.29	2	1397.67	0.6221	0	61.33	0.00026	R	INQTYQQQYGR	S			Soleus36.1388.1388.2.dta
		36	ANXA4_RAT	Annexin A4	323	36168	6	6	6	6	3301	1	1	1	761.885	1521.76	2	1521.71	0.0495	1	42.05	0.02	R	QDAQDLYEAGEKR	W			Soleus36.1474.1474.2.dta
RF vs SS		37'	ECH1_RAT	Delta(3,5)-Delta(2,4)-dienoyl-CoA isomerase, mitochondrial	541	36491	9	28.7	8.13	1.42
		spot	acc	prot_desc	score	mass	matches	matches_sig	seq	seq_sig	pep_query	pep_rank	pep_isbold	pep_isunique	pep_exp_mz	pep_exp_mr	pep_exp_z	pep_calc_mr	pep_delta	pep_miss	pep_score	pep_expect	pep_res_before	pep_seq	pep_res_after	pep_var_mod	pep_var_mod_pos	pep_scan_title
		37	ECH1_RAT	Delta(3,5)-Delta(2,4)-dienoyl-CoA isomerase, mitochondrial	541	36491	10	9	9	8	1743	1	1	1	787.526	786.518	1	786.46	0.0584	0	45.78	0.015	R	AVVVSGAGK	M			Soleus37.1226.1226.1.dta
		37	ECH1_RAT	Delta(3,5)-Delta(2,4)-dienoyl-CoA isomerase, mitochondrial	541	36491	10	9	9	8	1858	1	1	1	419.753	837.492	2	836.464	1.0273	0	31.85	0.24	K	TFTVIEK	C			Soleus37.1670.1670.2.dta
		37	ECH1_RAT	Delta(3,5)-Delta(2,4)-dienoyl-CoA isomerase, mitochondrial	541	36491	10	9	9	8	1954	1	1	1	440.085	878.156	2	877.502	0.6537	0	40.29	0.041	K	INLIYSR	D			Soleus37.1834.1834.2.dta
		37	ECH1_RAT	Delta(3,5)-Delta(2,4)-dienoyl-CoA isomerase, mitochondrial	541	36491	10	9	9	8	2282	1	1	1	1052.49	1051.49	1	1051.5	-0.0131	0	44.99	0.012	R	ELVECFQK	I			Soleus37.1712.1712.1.dta
		37	ECH1_RAT	Delta(3,5)-Delta(2,4)-dienoyl-CoA isomerase, mitochondrial	541	36491	10	9	9	8	3154	1	1	1	735.683	1469.35	2	1468.83	0.5252	0	39.3	0.036	K	HVLHVQLNRPEK	R			Soleus37.1358.1358.2.dta
		37	ECH1_RAT	Delta(3,5)-Delta(2,4)-dienoyl-CoA isomerase, mitochondrial	541	36491	10	9	9	8	3269	1	1	1	763.707	1525.4	2	1525.68	-0.275	0	96.38	7.2e-08	K	MMADEALDSGLVSR	V	2 Oxidation (M)	0.22000000000000.0	Soleus37.1774.1774.2.dta
		37	ECH1_RAT	Delta(3,5)-Delta(2,4)-dienoyl-CoA isomerase, mitochondrial	541	36491	10	9	9	8	3294	1	1	1	772.218	1542.42	2	1541.8	0.6165	0	74.73	1.1e-05	K	EVDVGLAADVGTLQR	L			Soleus37.1974.1974.2.dta
		37	ECH1_RAT	Delta(3,5)-Delta(2,4)-dienoyl-CoA isomerase, mitochondrial	541	36491	10	9	9	8	3438	1	1	1	820.169	1638.32	2	1637.78	0.549	1	108.71	3.8e-09	R	KMMADEALDSGLVSR	V	Oxidation (M)	0.002000000000000.0	Soleus37.1727.1727.2.dta
		37	ECH1_RAT	Delta(3,5)-Delta(2,4)-dienoyl-CoA isomerase, mitochondrial	541	36491	10	9	9	8	3464	1	1	1	827.795	1653.58	2	1653.77	-0.1937	1	91.44	2e-07	R	KMMADEALDSGLVSR	V	2 Oxidation (M)	0.022000000000000.0	Soleus37.1632.1632.2.dta
		37	ECH1_RAT	Delta(3,5)-Delta(2,4)-dienoyl-CoA isomerase, mitochondrial	541	36491	10	9	9	8	4160	1	1	1	810.92	2429.74	3	2429.18	0.5547	1	61.73	0.00013	K	RIPEEVSDHNYESIQVTSAQK	H			Soleus37.1666.1666.3.dta
RF vs SS		37'	ESTD_RAT	S-formylglutathione hydrolase	274	31971	5	26.6	6.44	0.75
		spot	acc	prot_desc	score	mass	matches	matches_sig	seq	seq_sig	pep_query	pep_rank	pep_isbold	pep_isunique	pep_exp_mz	pep_exp_mr	pep_exp_z	pep_calc_mr	pep_delta	pep_miss	pep_score	pep_expect	pep_res_before	pep_seq	pep_res_after	pep_var_mod	pep_var_mod_pos	pep_scan_title
		37	ESTD_RAT	S-formylglutathione hydrolase	274	31971	5	4	5	4	1789	1	1	1	405.484	808.954	2	808.39	0.5635	0	33.17	0.18	K	CFGGLQK	V			Soleus37.1534.1534.2.dta
		37	ESTD_RAT	S-formylglutathione hydrolase	274	31971	5	4	5	4	3087	1	1	1	718.225	1434.44	2	1433.76	0.6806	0	51.31	0.0024	K	FAIYLPPQAESAK	C			Soleus37.2127.2127.2.dta
		37	ESTD_RAT	S-formylglutathione hydrolase	274	31971	5	4	5	4	3430	1	1	1	817.73	1633.45	2	1632.84	0.6102	0	51.66	0.002	K	SYSGPQIDILIDQGK	D			Soleus37.2163.2163.2.dta
		37	ESTD_RAT	S-formylglutathione hydrolase	274	31971	5	4	5	4	3917	1	1	1	1002.22	2002.42	2	2001.98	0.435	0	37.24	0.046	R	SVSAFAPICNPVLCPWGK	K			Soleus37.2343.2343.2.dta
		37	ESTD_RAT	S-formylglutathione hydrolase	274	31971	5	4	5	4	4099	1	1	1	1140.82	2279.62	2	2279.1	0.527	0	100.64	1.8e-08	K	SGCQQAASEHGLVVIAPDTSPR	G			Soleus37.1760.1760.2.dta
RF vs SS		38'	ENOB_RAT	Beta-enolase	1019	47326	15	41.2	7.08	3.58
		spot	acc	prot_desc	score	mass	matches	matches_sig	seq	seq_sig	pep_query	pep_rank	pep_isbold	pep_isunique	pep_exp_mz	pep_exp_mr	pep_exp_z	pep_calc_mr	pep_delta	pep_miss	pep_score	pep_expect	pep_res_before	pep_seq	pep_res_after	pep_var_mod	pep_var_mod_pos	pep_scan_title
		38	ENOB_RAT	Beta-enolase	1019	47326	24	21	15	13	1921	1	1	0	421.045	840.075	2	839.396	0.6791	0	34	0.15	K	YNQLMR	I	Oxidation (M)	0.000020.0	Soleus38.1254.1254.2.dta
		38	ENOB_RAT	Beta-enolase	1019	47326	24	21	15	13	2003	1	1	1	874.408	873.4	1	873.444	-0.044	0	35.43	0.15	R	IEEALGDK	A			Soleus38.1343.1343.1.dta
		38	ENOB_RAT	Beta-enolase	1019	47326	24	21	15	13	2445	1	1	1	567.287	1132.56	2	1133.57	-1.0122	0	79.71	4.4e-06	K	TAIQAAGYPDK	V			Soleus38.1458.1458.2.dta
		38	ENOB_RAT	Beta-enolase	1019	47326	24	21	15	13	2708	1	1	1	630.6	1259.19	2	1258.68	0.5086	1	48.34	0.0054	K	LSVVDQEKVDK	F			Soleus38.1390.1390.2.dta
		38	ENOB_RAT	Beta-enolase	1019	47326	24	21	15	13	2954	1	1	1	687.615	1373.22	2	1372.73	0.4814	1	44.63	0.013	R	HISGEKLGELYK	S			Soleus38.1519.1519.2.dta
		38	ENOB_RAT	Beta-enolase	1019	47326	24	21	15	13	2970	1	1	0	691.159	1380.3	2	1379.7	0.5981	0	75.67	9.2e-06	R	GNPTVEVDLHTAK	G			Soleus38.1534.1534.2.dta
		38	ENOB_RAT	Beta-enolase	1019	47326	24	21	15	13	3285	1	1	0	772.046	1542.08	2	1540.76	1.3206	0	41.15	0.024	K	LAQSNGWGVMVSHR	S			Soleus38.1866.1866.2.dta
		38	ENOB_RAT	Beta-enolase	1019	47326	24	21	15	13	3305	1	1	0	779.382	1556.75	2	1556.75	-0.0024	0	70.07	3.1e-05	K	LAQSNGWGVMVSHR	S	Oxidation (M)	0.00000000020000.0	Soleus38.1595.1595.2.dta
		38	ENOB_RAT	Beta-enolase	1019	47326	24	21	15	13	3323	1	1	1	787.18	1572.35	2	1571.77	0.5803	0	86.29	7.5e-07	K	VVIGMDVAASEFYR	N	Oxidation (M)	0.00002000000000.0	Soleus38.2018.2018.2.dta
		38	ENOB_RAT	Beta-enolase	1019	47326	24	21	15	13	3429	1	1	1	817.646	1633.28	2	1632.81	0.4629	0	51.38	0.0022	K	VNQIGSVTESIQACK	L			Soleus38.2523.2523.2.dta
		38	ENOB_RAT	Beta-enolase	1019	47326	24	21	15	13	3431	1	1	1	817.691	1633.37	2	1632.81	0.5539	0	107.23	5.7e-09	K	VNQIGSVTESIQACK	L			Soleus38.1770.1770.2.dta
		38	ENOB_RAT	Beta-enolase	1019	47326	24	21	15	13	3440	1	1	1	547.312	1638.91	3	1637.8	1.1168	1	37.24	0.053	K	VDKFMIELDGTENK	S			Soleus38.1971.1971.3.dta
		38	ENOB_RAT	Beta-enolase	1019	47326	24	21	15	13	3441	1	1	1	820.72	1639.42	2	1637.8	1.6276	1	34.63	0.097	K	VDKFMIELDGTENK	S			Soleus38.2015.2015.2.dta
		38	ENOB_RAT	Beta-enolase	1019	47326	24	21	15	13	3470	1	0	1	828.696	1655.38	2	1653.79	1.5863	1	43.24	0.013	K	VDKFMIELDGTENK	S	Oxidation (M)	0.00002000000000.0	Soleus38.1839.1839.2.dta
		38	ENOB_RAT	Beta-enolase	1019	47326	24	21	15	13	3720	1	1	0	903.14	1804.26	2	1803.94	0.328	0	67.29	5.1e-05	R	AAVPSGASTGIYEALELR	D			Soleus38.2544.2544.2.dta
		38	ENOB_RAT	Beta-enolase	1019	47326	24	21	15	13	3722	1	1	0	903.273	1804.53	2	1803.94	0.5954	0	112.91	1.4e-09	R	AAVPSGASTGIYEALELR	D			Soleus38.2246.2246.2.dta
		38	ENOB_RAT	Beta-enolase	1019	47326	24	21	15	13	3723	1	1	0	602.762	1805.26	3	1803.94	1.3278	0	57.13	0.00053	R	AAVPSGASTGIYEALELR	D			Soleus38.2278.2278.3.dta
		38	ENOB_RAT	Beta-enolase	1019	47326	24	21	15	13	3811	1	1	1	935.319	1868.62	2	1867.96	0.6661	0	80.49	2.3e-06	K	LAMQEFMILPVGASSFK	E			Soleus38.2530.2530.2.dta
		38	ENOB_RAT	Beta-enolase	1019	47326	24	21	15	13	3830	1	1	1	943.273	1884.53	2	1883.95	0.5783	0	73.94	1e-05	K	LAMQEFMILPVGASSFK	E	Oxidation (M)	0.00200000000000000.0	Soleus38.2370.2370.2.dta
		38	ENOB_RAT	Beta-enolase	1019	47326	24	21	15	13	3852	1	1	1	951.275	1900.54	2	1899.95	0.5886	0	65.75	6.6e-05	K	LAMQEFMILPVGASSFK	E	2 Oxidation (M)	0.00200020000000000.0	Soleus38.2259.2259.2.dta
		38	ENOB_RAT	Beta-enolase	1019	47326	24	21	15	13	4394	1	1	1	897.032	2688.07	3	2687.33	0.7483	1	55.55	0.00045	K	TAIQAAGYPDKVVIGMDVAASEFYR	N	Oxidation (M)	0.0000000000000002000000000.0	Soleus38.2096.2096.3.dta
		38	ENOB_RAT	Beta-enolase	1019	47326	24	21	15	13	4410	1	1	1	915.203	2742.59	3	2742.33	0.253	0	79.54	1.8e-06	K	DATNVGDEGGFAPNILENNEALELLK	T			Soleus38.2522.2522.3.dta
		38	ENOB_RAT	Beta-enolase	1019	47326	24	21	15	13	4411	1	1	1	1372.49	2742.97	2	2742.33	0.6387	0	73.05	7.9e-06	K	DATNVGDEGGFAPNILENNEALELLK	T			Soleus38.2527.2527.2.dta
		38	ENOB_RAT	Beta-enolase	1019	47326	24	21	15	13	4465	1	1	1	1031.42	3091.24	3	3090.51	0.7296	1	68.49	1.8e-05	K	YGKDATNVGDEGGFAPNILENNEALELLK	T			Soleus38.2383.2383.3.dta
RF vs SS		39'	ATPA_RAT	ATP synthase subunit alpha, mitochondrial	1083	59831	20	34.7	9.22	3.52
		spot	acc	prot_desc	score	mass	matches	matches_sig	seq	seq_sig	pep_query	pep_rank	pep_isbold	pep_isunique	pep_exp_mz	pep_exp_mr	pep_exp_z	pep_calc_mr	pep_delta	pep_miss	pep_score	pep_expect	pep_res_before	pep_seq	pep_res_after	pep_var_mod	pep_var_mod_pos	pep_scan_title
		39	ATPA_RAT	ATP synthase subunit alpha, mitochondrial	1083	59831	31	22	20	14	2010	1	1	1	843.561	842.554	1	842.468	0.0857	0	39.38	0.056	R	QMSLLLR	R	Gln->pyro-Glu (N-term Q)	1.0000000.0	Soleus39.2354.2354.1.dta
		39	ATPA_RAT	ATP synthase subunit alpha, mitochondrial	1083	59831	31	22	20	14	2011	1	1	1	422.36	842.706	2	842.468	0.2372	0	30.76	0.41	R	QMSLLLR	R	Gln->pyro-Glu (N-term Q)	1.0000000.0	Soleus39.1948.1948.2.dta
		39	ATPA_RAT	ATP synthase subunit alpha, mitochondrial	1083	59831	31	22	20	14	2072	1	1	1	864.376	863.369	1	863.406	-0.0372	0	46.99	0.0098	R	LTDADAMK	Y			Soleus39.1302.1302.1.dta
		39	ATPA_RAT	ATP synthase subunit alpha, mitochondrial	1083	59831	31	22	20	14	2155	1	1	1	453.086	904.158	2	902.453	1.7051	0	37.19	0.094	R	EPMQTGIK	A			Soleus39.1328.1328.2.dta
		39	ATPA_RAT	ATP synthase subunit alpha, mitochondrial	1083	59831	31	22	20	14	2322	1	1	1	501.099	1000.18	2	999.571	0.613	0	64.65	0.00016	R	VLSIGDGIAR	V			Soleus39.1807.1807.2.dta
		39	ATPA_RAT	ATP synthase subunit alpha, mitochondrial	1083	59831	31	22	20	14	2328	1	1	1	502.248	1002.48	2	1000.6	1.8787	1	33.25	0.22	R	STVAQLVKR	L			Soleus39.1422.1422.2.dta
		39	ATPA_RAT	ATP synthase subunit alpha, mitochondrial	1083	59831	31	22	20	14	2367	1	1	1	1026.58	1025.57	1	1025.59	-0.0142	0	41.36	0.027	K	AVDSLVPIGR	G			Soleus39.1840.1840.1.dta
		39	ATPA_RAT	ATP synthase subunit alpha, mitochondrial	1083	59831	31	22	20	14	2369	1	1	1	514.21	1026.4	2	1025.59	0.8181	0	40.63	0.034	K	AVDSLVPIGR	G			Soleus39.1799.1799.2.dta
		39	ATPA_RAT	ATP synthase subunit alpha, mitochondrial	1083	59831	31	22	20	14	2575	1	1	1	575.391	1148.77	2	1148.61	0.1605	1	35.43	0.11	R	GYLDKLEPSK	I			Soleus39.1618.1618.2.dta
		39	ATPA_RAT	ATP synthase subunit alpha, mitochondrial	1083	59831	31	22	20	14	2610	1	1	1	585.482	1168.95	2	1170.62	-1.6746	0	99.28	4.3e-08	R	VVDALGNAIDGK	G			Soleus39.1759.1759.2.dta
		39	ATPA_RAT	ATP synthase subunit alpha, mitochondrial	1083	59831	31	22	20	14	2613	1	1	1	1171.65	1170.64	1	1170.62	0.0183	0	69.48	4.5e-05	R	VVDALGNAIDGK	G			Soleus39.1750.1750.1.dta
		39	ATPA_RAT	ATP synthase subunit alpha, mitochondrial	1083	59831	31	22	20	14	2734	1	1	1	615.47	1228.92	2	1228.68	0.2475	1	37.91	0.064	R	ELIIGDRQTGK	T			Soleus39.1458.1458.2.dta
		39	ATPA_RAT	ATP synthase subunit alpha, mitochondrial	1083	59831	31	22	20	14	2852	1	1	1	644.396	1286.78	2	1286.69	0.09	0	46.91	0.0075	K	HALIIYDDLSK	Q			Soleus39.1937.1937.2.dta
		39	ATPA_RAT	ATP synthase subunit alpha, mitochondrial	1083	59831	31	22	20	14	2919	1	1	1	659.11	1316.2	2	1315.73	0.4699	0	30.4	0.35	K	TSIAIDTIINQK	R			Soleus39.2465.2465.2.dta
		39	ATPA_RAT	ATP synthase subunit alpha, mitochondrial	1083	59831	31	22	20	14	3138	1	1	1	713.269	1424.52	2	1422.67	1.8572	0	84.57	1.1e-06	K	TGTAEMSSILEER	I			Soleus39.1895.1895.2.dta
		39	ATPA_RAT	ATP synthase subunit alpha, mitochondrial	1083	59831	31	22	20	14	3162	1	1	1	480.647	1438.92	3	1437.84	1.0773	0	31.7	0.22	K	GIRPAINVGLSVSR	V			Soleus39.1795.1795.3.dta
		39	ATPA_RAT	ATP synthase subunit alpha, mitochondrial	1083	59831	31	22	20	14	3163	1	1	1	720.524	1439.03	2	1438.66	0.3725	0	57.35	0.0006	K	TGTAEMSSILEER	I	Oxidation (M)	0.0000020000000.0	Soleus39.1588.1588.2.dta
		39	ATPA_RAT	ATP synthase subunit alpha, mitochondrial	1083	59831	31	22	20	14	3164	1	1	1	720.721	1439.43	2	1437.84	1.5857	0	51.17	0.0025	K	GIRPAINVGLSVSR	V			Soleus39.1780.1780.2.dta
		39	ATPA_RAT	ATP synthase subunit alpha, mitochondrial	1083	59831	31	22	20	14	3218	1	1	1	491.509	1471.5	3	1471.84	-0.3321	1	37.88	0.052	K	TSIAIDTIINQKR	F			Soleus39.1871.1871.3.dta
		39	ATPA_RAT	ATP synthase subunit alpha, mitochondrial	1083	59831	31	22	20	14	3376	1	1	1	788.227	1574.44	2	1574.78	-0.3391	0	117.08	6.1e-10	R	ILGADTSVDLEETGR	V			Soleus39.2187.2187.2.dta
		39	ATPA_RAT	ATP synthase subunit alpha, mitochondrial	1083	59831	31	22	20	14	3378	1	1	1	788.336	1574.66	2	1574.78	-0.1215	0	90.79	2.6e-07	R	ILGADTSVDLEETGR	V			Soleus39.2376.2376.2.dta
		39	ATPA_RAT	ATP synthase subunit alpha, mitochondrial	1083	59831	31	22	20	14	3379	1	1	1	788.37	1574.73	2	1574.78	-0.0531	0	38.48	0.044	R	ILGADTSVDLEETGR	V			Soleus39.1980.1980.2.dta
		39	ATPA_RAT	ATP synthase subunit alpha, mitochondrial	1083	59831	31	22	20	14	3434	1	1	1	804.252	1606.49	2	1605.82	0.6706	1	41.73	0.02	K	QVAGTMKLELAQYR	E	Gln->pyro-Glu (N-term Q); Oxidation (M)	1.00000200000000.0	Soleus39.1883.1883.2.dta
		39	ATPA_RAT	ATP synthase subunit alpha, mitochondrial	1083	59831	31	22	20	14	3437	1	1	1	1610.88	1609.88	1	1609.87	0.0082	0	54.74	0.00097	R	TGAIVDVPVGDELLGR	V			Soleus39.2167.2167.1.dta
		39	ATPA_RAT	ATP synthase subunit alpha, mitochondrial	1083	59831	31	22	20	14	3438	1	1	1	806.129	1610.24	2	1609.87	0.3763	0	82.87	1.5e-06	R	TGAIVDVPVGDELLGR	V			Soleus39.2083.2083.2.dta
		39	ATPA_RAT	ATP synthase subunit alpha, mitochondrial	1083	59831	31	22	20	14	3439	1	1	1	806.34	1610.66	2	1609.87	0.7973	0	38.8	0.039	R	TGAIVDVPVGDELLGR	V			Soleus39.2271.2271.2.dta
		39	ATPA_RAT	ATP synthase subunit alpha, mitochondrial	1083	59831	31	22	20	14	3568	1	1	1	565.745	1694.21	3	1695.92	-1.7009	1	60.25	0.00027	R	VVDALGNAIDGKGPVGSK	I			Soleus39.1643.1643.3.dta
		39	ATPA_RAT	ATP synthase subunit alpha, mitochondrial	1083	59831	31	22	20	14	3574	1	1	1	849.394	1696.77	2	1695.92	0.8575	1	56.99	0.00058	R	VVDALGNAIDGKGPVGSK	I			Soleus39.1630.1630.2.dta
		39	ATPA_RAT	ATP synthase subunit alpha, mitochondrial	1083	59831	31	22	20	14	3582	1	1	1	851.758	1701.5	2	1700.87	0.6279	1	49.83	0.0029	R	DNGKHALIIYDDLSK	Q			Soleus39.1815.1815.2.dta
		39	ATPA_RAT	ATP synthase subunit alpha, mitochondrial	1083	59831	31	22	20	14	3583	1	1	1	568.378	1702.11	3	1700.87	1.2383	1	31.94	0.18	R	DNGKHALIIYDDLSK	Q			Soleus39.1835.1835.3.dta
		39	ATPA_RAT	ATP synthase subunit alpha, mitochondrial	1083	59831	31	22	20	14	3677	1	1	1	884.376	1766.74	2	1765.97	0.7684	1	62.81	0.00015	K	RTGAIVDVPVGDELLGR	V			Soleus39.2019.2019.2.dta
RF vs SS		40'	Q9JKB7_RAT	Guanine deaminase	466	51439	8	20.5	5.48	1.02
		spot	acc	prot_desc	score	mass	matches	matches_sig	seq	seq_sig	pep_query	pep_rank	pep_isbold	pep_isunique	pep_exp_mz	pep_exp_mr	pep_exp_z	pep_calc_mr	pep_delta	pep_miss	pep_score	pep_expect	pep_res_before	pep_seq	pep_res_after	pep_var_mod	pep_var_mod_pos	pep_scan_title
		40	Q9JKB7_RAT	Guanine deaminase	466	51439	10	9	8	7	2461	1	1	1	499.906	997.798	2	997.487	0.3108	0	41.06	0.032	K	FLYLGDDR	N			Soleus40.1926.1926.2.dta
		40	Q9JKB7_RAT	Guanine deaminase	466	51439	10	9	8	7	2542	1	1	1	530.122	1058.23	2	1057.63	0.6002	0	43.98	0.019	R	TPQLALIFR	G			Soleus40.2199.2199.2.dta
		40	Q9JKB7_RAT	Guanine deaminase	466	51439	10	9	8	7	2741	1	1	1	587.427	1172.84	2	1172.62	0.2209	0	38.17	0.063	K	DFDALLINPR	A			Soleus40.2172.2172.2.dta
		40	Q9JKB7_RAT	Guanine deaminase	466	51439	10	9	8	7	2983	1	1	1	651.178	1300.34	2	1299.76	0.5832	0	80.68	3e-06	R	AVMVSNVLLINK	V			Soleus40.2046.2046.2.dta
		40	Q9JKB7_RAT	Guanine deaminase	466	51439	10	9	8	7	3022	1	1	1	659.287	1316.56	2	1315.75	0.8059	0	50.34	0.0035	R	AVMVSNVLLINK	V	Oxidation (M)	0.002000000000.0	Soleus40.1963.1963.2.dta
		40	Q9JKB7_RAT	Guanine deaminase	466	51439	10	9	8	7	3235	1	1	1	719.213	1436.41	2	1435.72	0.692	0	72.01	2e-05	K	IVFLEESSQQEK	L			Soleus40.1870.1870.2.dta
		40	Q9JKB7_RAT	Guanine deaminase	466	51439	10	9	8	7	3428	1	1	1	792.206	1582.4	2	1581.72	0.6815	0	49.25	0.0036	K	VCMDLNNTVPEYK	E			Soleus40.1810.1810.2.dta
		40	Q9JKB7_RAT	Guanine deaminase	466	51439	10	9	8	7	3456	1	1	1	800.188	1598.36	2	1597.71	0.6502	0	58.69	0.00041	K	VCMDLNNTVPEYK	E	Oxidation (M)	0.0020000000000.0	Soleus40.1614.1614.2.dta
		40	Q9JKB7_RAT	Guanine deaminase	466	51439	10	9	8	7	3592	1	1	1	851.101	1700.19	2	1699.82	0.3707	1	60.5	0.00025	K	RFQSTDVAEEVYTR	V			Soleus40.1663.1663.2.dta
		40	Q9JKB7_RAT	Guanine deaminase	466	51439	10	9	8	7	3729	1	1	1	908.799	1815.58	2	1813.88	1.6982	1	76.42	6.1e-06	K	NYTDVYDKNNLLTNK	T			Soleus40.1722.1722.2.dta
RF vs SS		41'	HSP7C_RAT	Heat shock cognate 71 kDa protein	466	71055	8	16.3	5.37	0.54
		spot	acc	prot_desc	score	mass	matches	matches_sig	seq	seq_sig	pep_query	pep_rank	pep_isbold	pep_isunique	pep_exp_mz	pep_exp_mr	pep_exp_z	pep_calc_mr	pep_delta	pep_miss	pep_score	pep_expect	pep_res_before	pep_seq	pep_res_after	pep_var_mod	pep_var_mod_pos	pep_scan_title
		41	HSP7C_RAT	Heat shock cognate 71 kDa protein	466	71055	8	8	8	8	2397	1	0	1	541.653	1081.29	2	1080.56	0.7303	0	48.2	0.0056	K	LLQDFFNGK	E			Soleus41.2086.2086.2.dta
		41	HSP7C_RAT	Heat shock cognate 71 kDa protein	466	71055	8	8	8	8	2728	1	0	1	627.234	1252.45	2	1252.61	-0.1561	0	42.34	0.021	R	FEELNADLFR	G			Soleus41.2128.2128.2.dta
		41	HSP7C_RAT	Heat shock cognate 71 kDa protein	466	71055	8	8	8	8	2729	1	0	1	627.653	1253.29	2	1251.65	1.6382	1	63.84	0.00014	K	MKEIAEAYLGK	T			Soleus41.1671.1671.2.dta
		41	HSP7C_RAT	Heat shock cognate 71 kDa protein	466	71055	8	8	8	8	3180	1	0	1	742.295	1482.58	2	1480.8	1.7762	0	65.29	9.6e-05	K	SQIHDIVLVGGSTR	I			Soleus41.1715.1715.2.dta
		41	HSP7C_RAT	Heat shock cognate 71 kDa protein	466	71055	8	8	8	8	3186	1	0	1	744.81	1487.6	2	1486.69	0.9108	0	45.47	0.0092	R	TTPSYVAFTDTER	L			Soleus41.1816.1816.2.dta
		41	HSP7C_RAT	Heat shock cognate 71 kDa protein	466	71055	8	8	8	8	3386	1	0	1	809.715	1617.41	2	1615.78	1.6341	0	73.37	1.4e-05	K	SFYPEEVSSMVLTK	M			Soleus41.2176.2176.2.dta
		41	HSP7C_RAT	Heat shock cognate 71 kDa protein	466	71055	8	8	8	8	3456	1	0	1	831.218	1660.42	2	1658.89	1.5332	0	82.56	1.6e-06	R	IINEPTAAAIAYGLDK	K			Soleus41.2102.2102.2.dta
		41	HSP7C_RAT	Heat shock cognate 71 kDa protein	466	71055	8	8	8	8	3870	1	0	1	991.851	1981.69	2	1980.99	0.6959	0	53.61	0.0011	K	TVTNAVVTVPAYFNDSQR	Q			Soleus41.2022.2022.2.dta
RF vs SS		41'	PDIA3_RAT	Protein disulfide-isomerase A3	158	57044	3	6.3	5.88	0.21
		spot	acc	prot_desc	score	mass	matches	matches_sig	seq	seq_sig	pep_query	pep_rank	pep_isbold	pep_isunique	pep_exp_mz	pep_exp_mr	pep_exp_z	pep_calc_mr	pep_delta	pep_miss	pep_score	pep_expect	pep_res_before	pep_seq	pep_res_after	pep_var_mod	pep_var_mod_pos	pep_scan_title
		41	PDIA3_RAT	Protein disulfide-isomerase A3	158	57044	3	3	3	3	2279	1	1	1	499.553	997.092	2	996.503	0.5887	0	63.62	0.00017	K	DASVVGFFR	D			Soleus41.2158.2158.2.dta
		41	PDIA3_RAT	Protein disulfide-isomerase A3	158	57044	3	3	3	3	2610	1	1	1	400.332	1197.97	3	1196.71	1.2601	1	40.28	0.034	K	LSKDPNIVIAK	M			Soleus41.1478.1478.3.dta
		41	PDIA3_RAT	Protein disulfide-isomerase A3	158	57044	3	3	3	3	3013	1	1	1	698.183	1394.35	2	1393.65	0.7007	0	56.63	0.00073	R	DLFSDGHSEFLK	A			Soleus41.1994.1994.2.dta
RF vs SS		42'	D3ZCV0_RAT	Actinin alpha 2	1873	104339	31	43.3	5.31	3.31
		spot	acc	prot_desc	score	mass	matches	matches_sig	seq	seq_sig	pep_query	pep_rank	pep_isbold	pep_isunique	pep_exp_mz	pep_exp_mr	pep_exp_z	pep_calc_mr	pep_delta	pep_miss	pep_score	pep_expect	pep_res_before	pep_seq	pep_res_after	pep_var_mod	pep_var_mod_pos	pep_scan_title
		42	D3ZCV0_RAT	Actinin alpha 2	1873	104339	50	44	31	29	2088	1	1	1	880.479	879.472	1	879.47	0.0015	0	36	0.096	K	ALDYIASK	G			Soleus42.1575.1575.1.dta
		42	D3ZCV0_RAT	Actinin alpha 2	1873	104339	50	44	31	29	2309	1	1	1	496.265	990.516	2	992.446	-1.9308	0	40.59	0.041	R	ASFNHFDR	R			Soleus42.1452.1452.2.dta
		42	D3ZCV0_RAT	Actinin alpha 2	1873	104339	50	44	31	29	2314	1	1	1	497.367	992.72	2	992.446	0.2734	0	47.25	0.0075	R	ASFNHFDR	R			Soleus42.1403.1403.2.dta
		42	D3ZCV0_RAT	Actinin alpha 2	1873	104339	50	44	31	29	2412	1	1	1	530.048	1058.08	2	1057.5	0.5781	0	46.97	0.0093	K	ATLPEADGER	Q			Soleus42.1418.1418.2.dta
		42	D3ZCV0_RAT	Actinin alpha 2	1873	104339	50	44	31	29	2592	1	1	1	588.161	1174.31	2	1173.6	0.7106	0	50.82	0.0035	K	EGLLLWCQR	K			Soleus42.2187.2187.2.dta
		42	D3ZCV0_RAT	Actinin alpha 2	1873	104339	50	44	31	29	2638	1	1	1	600.242	1198.47	2	1198.62	-0.1531	0	44.38	0.013	R	DLLLDPAWEK	Q			Soleus42.2209.2209.2.dta
		42	D3ZCV0_RAT	Actinin alpha 2	1873	104339	50	44	31	29	2640	1	1	1	1199.61	1198.6	1	1198.62	-0.0236	0	31.1	0.28	R	DLLLDPAWEK	Q			Soleus42.2224.2224.1.dta
		42	D3ZCV0_RAT	Actinin alpha 2	1873	104339	50	44	31	29	2701	1	1	1	612.911	1223.81	2	1223.64	0.1622	0	40.13	0.035	K	DGLGLCALIHR	H			Soleus42.2138.2138.2.dta
		42	D3ZCV0_RAT	Actinin alpha 2	1873	104339	50	44	31	29	2744	1	1	1	622.603	1243.19	2	1242.64	0.5554	0	44.2	0.014	R	HRPDLIDYSK	L			Soleus42.1492.1492.2.dta
		42	D3ZCV0_RAT	Actinin alpha 2	1873	104339	50	44	31	29	2800	1	1	1	635.621	1269.23	2	1268.59	0.6386	0	47.76	0.0062	K	DYESASLTEVR	A			Soleus42.1876.1876.2.dta
		42	D3ZCV0_RAT	Actinin alpha 2	1873	104339	50	44	31	29	2804	1	1	1	1270.68	1269.67	1	1268.59	1.0803	0	38.96	0.046	K	DYESASLTEVR	A			Soleus42.1708.1708.1.dta
		42	D3ZCV0_RAT	Actinin alpha 2	1873	104339	50	44	31	29	2868	1	1	1	651.398	1300.78	2	1300.6	0.1822	0	49	0.0045	K	HTNYTMEHIR	V			Soleus42.1310.1310.2.dta
		42	D3ZCV0_RAT	Actinin alpha 2	1873	104339	50	44	31	29	2869	1	1	1	434.974	1301.9	3	1300.6	1.3028	0	45.32	0.01	K	HTNYTMEHIR	V			Soleus42.1326.1326.3.dta
		42	D3ZCV0_RAT	Actinin alpha 2	1873	104339	50	44	31	29	2875	1	1	1	652.793	1303.57	2	1303.62	-0.0476	0	33.88	0.15	K	QYEHNIINYK	N	Gln->pyro-Glu (N-term Q)	1.0000000000.0	Soleus42.1759.1759.2.dta
		42	D3ZCV0_RAT	Actinin alpha 2	1873	104339	50	44	31	29	2906	1	1	1	440.565	1318.67	3	1320.65	-1.9718	0	32.64	0.2	K	QYEHNIINYK	N			Soleus42.1536.1536.3.dta
		42	D3ZCV0_RAT	Actinin alpha 2	1873	104339	50	44	31	29	3013	1	1	1	684.05	1366.08	2	1367.61	-1.5291	0	82.23	2e-06	K	GITQEQMNEFR	A	Oxidation (M)	0.00000020000.0	Soleus42.1539.1539.2.dta
		42	D3ZCV0_RAT	Actinin alpha 2	1873	104339	50	44	31	29	3015	1	1	1	684.683	1367.35	2	1367.61	-0.2633	0	45.91	0.0083	K	GITQEQMNEFR	A	Oxidation (M)	0.00000020000.0	Soleus42.1743.1743.2.dta
		42	D3ZCV0_RAT	Actinin alpha 2	1873	104339	50	44	31	29	3103	1	1	1	709.285	1416.56	2	1415.76	0.7943	0	30.29	0.33	R	TINEVETQILTR	D			Soleus42.2508.2508.2.dta
		42	D3ZCV0_RAT	Actinin alpha 2	1873	104339	50	44	31	29	3104	1	1	1	709.323	1416.63	2	1415.76	0.8687	0	67.52	6.2e-05	R	TINEVETQILTR	D			Soleus42.1990.1990.2.dta
		42	D3ZCV0_RAT	Actinin alpha 2	1873	104339	50	44	31	29	3175	1	1	1	725.738	1449.46	2	1448.71	0.7531	0	39.92	0.033	R	ISNRPAFMPSEGK	M	Oxidation (M)	0.0000000200000.0	Soleus42.1395.1395.2.dta
		42	D3ZCV0_RAT	Actinin alpha 2	1873	104339	50	44	31	29	3200	1	1	1	732.154	1462.29	2	1460.7	1.5961	0	50.19	0.0031	R	ELPPDQAQYCIK	R			Soleus42.1747.1747.2.dta
		42	D3ZCV0_RAT	Actinin alpha 2	1873	104339	50	44	31	29	3304	1	1	1	761.736	1521.46	2	1520.71	0.7472	0	39.56	0.036	K	AGTQIENIEEDFR	N			Soleus42.2180.2180.2.dta
		42	D3ZCV0_RAT	Actinin alpha 2	1873	104339	50	44	31	29	3329	1	1	1	768.787	1535.56	2	1536.77	-1.2081	0	73.42	1.4e-05	R	FAIQDISVEETSAK	E			Soleus42.2016.2016.2.dta
		42	D3ZCV0_RAT	Actinin alpha 2	1873	104339	50	44	31	29	3333	1	1	1	769.833	1537.65	2	1536.77	0.8851	0	92.42	1.8e-07	R	FAIQDISVEETSAK	E			Soleus42.1971.1971.2.dta
		42	D3ZCV0_RAT	Actinin alpha 2	1873	104339	50	44	31	29	3337	1	1	1	771.712	1541.41	2	1541.83	-0.4216	0	38.34	0.047	K	LVSIGAEEIVDGNVK	M			Soleus42.2323.2323.2.dta
		42	D3ZCV0_RAT	Actinin alpha 2	1873	104339	50	44	31	29	3494	1	1	1	825.395	1648.78	2	1648.81	-0.0302	1	97.06	5.8e-08	R	KAGTQIENIEEDFR	N			Soleus42.1894.1894.2.dta
		42	D3ZCV0_RAT	Actinin alpha 2	1873	104339	50	44	31	29	3602	1	1	1	577.571	1729.69	3	1729.96	-0.2696	0	35.09	0.092	R	ILASDKPYILAEELR	R			Soleus42.2099.2099.3.dta
		42	D3ZCV0_RAT	Actinin alpha 2	1873	104339	50	44	31	29	3605	1	1	1	866.301	1730.59	2	1729.96	0.6255	0	80.11	3e-06	R	ILASDKPYILAEELR	R			Soleus42.2042.2042.2.dta
		42	D3ZCV0_RAT	Actinin alpha 2	1873	104339	50	44	31	29	3617	1	1	1	870.497	1738.98	2	1738.88	0.1002	0	78	4.2e-06	R	QFAAQANAIGPWIQNK	M	Gln->pyro-Glu (N-term Q)	1.0000000000000000.0	Soleus42.2341.2341.2.dta
		42	D3ZCV0_RAT	Actinin alpha 2	1873	104339	50	44	31	29	3640	1	1	1	585.514	1753.52	3	1752.82	0.7048	0	55.25	0.00081	R	ETADTDTAEQVIASFR	I			Soleus42.2243.2243.3.dta
		42	D3ZCV0_RAT	Actinin alpha 2	1873	104339	50	44	31	29	3641	1	1	1	877.87	1753.72	2	1752.82	0.908	0	78.38	3.9e-06	R	ETADTDTAEQVIASFR	I			Soleus42.2195.2195.2.dta
		42	D3ZCV0_RAT	Actinin alpha 2	1873	104339	50	44	31	29	3642	1	1	1	585.717	1754.13	3	1752.82	1.3112	1	56.98	0.00055	R	KHEAFESDLAAHQDR	V			Soleus42.1330.1330.3.dta
		42	D3ZCV0_RAT	Actinin alpha 2	1873	104339	50	44	31	29	3643	1	1	1	878.175	1754.33	2	1752.82	1.518	0	64.51	9.7e-05	R	ETADTDTAEQVIASFR	I			Soleus42.2385.2385.2.dta
		42	D3ZCV0_RAT	Actinin alpha 2	1873	104339	50	44	31	29	3645	1	1	1	879.236	1756.46	2	1755.91	0.5518	0	94.75	9.3e-08	R	QFAAQANAIGPWIQNK	M			Soleus42.2040.2040.2.dta
		42	D3ZCV0_RAT	Actinin alpha 2	1873	104339	50	44	31	29	3716	1	1	1	901.277	1800.54	2	1798.84	1.6981	0	80.76	2.2e-06	R	ISSSNPYSTVTMDELR	N			Soleus42.1942.1942.2.dta
		42	D3ZCV0_RAT	Actinin alpha 2	1873	104339	50	44	31	29	3737	1	1	1	908.692	1815.37	2	1814.84	0.5344	0	76.35	6.2e-06	R	ISSSNPYSTVTMDELR	N	Oxidation (M)	0.0000000000020000.0	Soleus42.1806.1806.2.dta
		42	D3ZCV0_RAT	Actinin alpha 2	1873	104339	50	44	31	29	3769	1	1	1	922.328	1842.64	2	1841.88	0.7585	0	64.13	0.0001	K	MLDAEDIVNTPKPDER	A			Soleus42.1814.1814.2.dta
		42	D3ZCV0_RAT	Actinin alpha 2	1873	104339	50	44	31	29	3789	1	1	1	930.391	1858.77	2	1857.88	0.889	0	57.07	0.00053	K	MLDAEDIVNTPKPDER	A	Oxidation (M)	0.2000000000000000.0	Soleus42.1718.1718.2.dta
		42	D3ZCV0_RAT	Actinin alpha 2	1873	104339	50	44	31	29	3790	1	1	1	620.751	1859.23	3	1857.88	1.3533	0	43.37	0.012	K	MLDAEDIVNTPKPDER	A	Oxidation (M)	0.2000000000000000.0	Soleus42.1758.1758.3.dta
		42	D3ZCV0_RAT	Actinin alpha 2	1873	104339	50	44	31	29	3794	1	1	1	932.777	1863.54	2	1862.98	0.5538	1	48.8	0.0035	K	QLVPVRDQSLQEELAR	Q	Gln->pyro-Glu (N-term Q)	1.0000000000000000.0	Soleus42.2078.2078.2.dta
		42	D3ZCV0_RAT	Actinin alpha 2	1873	104339	50	44	31	29	3808	1	1	1	938.304	1874.59	2	1874.94	-0.3473	0	89.23	3.1e-07	R	SSIQITGALEDQMNQLK	Q			Soleus42.2163.2163.2.dta
		42	D3ZCV0_RAT	Actinin alpha 2	1873	104339	50	44	31	29	3829	1	1	1	946.352	1890.69	2	1890.94	-0.2466	0	85.28	7.6e-07	R	SSIQITGALEDQMNQLK	Q	Oxidation (M)	0.00000000000020000.0	Soleus42.1928.1928.2.dta
		42	D3ZCV0_RAT	Actinin alpha 2	1873	104339	50	44	31	29	3832	1	1	1	947.372	1892.73	2	1890.94	1.794	0	94.55	8.7e-08	R	SSIQITGALEDQMNQLK	Q	Oxidation (M)	0.00000000000020000.0	Soleus42.1899.1899.2.dta
		42	D3ZCV0_RAT	Actinin alpha 2	1873	104339	50	44	31	29	3841	1	1	1	952.291	1902.57	2	1901.87	0.7031	0	95.98	6e-08	R	ACLISMGYDLGEAEFAR	I			Soleus42.2331.2331.2.dta
		42	D3ZCV0_RAT	Actinin alpha 2	1873	104339	50	44	31	29	3863	1	1	1	960.636	1919.26	2	1917.86	1.3972	0	95.33	7.4e-08	R	ACLISMGYDLGEAEFAR	I	Oxidation (M)	0.00000200000000000.0	Soleus42.2143.2143.2.dta
		42	D3ZCV0_RAT	Actinin alpha 2	1873	104339	50	44	31	29	3916	1	1	1	985.26	1968.51	2	1968	0.5098	0	55.87	0.00063	K	LEGDHQLIQEALVFDNK	H			Soleus42.2127.2127.2.dta
		42	D3ZCV0_RAT	Actinin alpha 2	1873	104339	50	44	31	29	4032	1	1	1	700.234	2097.68	3	2097.08	0.602	1	87.51	4e-07	K	LNKDDPIGNINLAMEIAEK	H			Soleus42.2227.2227.3.dta
		42	D3ZCV0_RAT	Actinin alpha 2	1873	104339	50	44	31	29	4044	1	1	1	705.899	2114.68	3	2113.07	1.6039	1	97.49	4.2e-08	K	LNKDDPIGNINLAMEIAEK	H	Oxidation (M)	0.0000000000000200000.0	Soleus42.2058.2058.3.dta
		42	D3ZCV0_RAT	Actinin alpha 2	1873	104339	50	44	31	29	4047	1	1	1	1061.94	2121.86	2	2121.1	0.7641	1	56.33	0.00053	K	EQILLQKDYESASLTEVR	A			Soleus42.1919.1919.2.dta
		42	D3ZCV0_RAT	Actinin alpha 2	1873	104339	50	44	31	29	4201	1	1	1	804.764	2411.27	3	2410.23	1.0356	1	51.7	0.0013	K	ATLPEADGERQSILAIQNEVEK	V			Soleus42.2022.2022.3.dta
RF vs SS		43'	D4A2S4_RAT	Uncharacterized protein	1726	127284	29	31.8	6.11	2.05
		spot	acc	prot_desc	score	mass	matches	matches_sig	seq	seq_sig	pep_query	pep_rank	pep_isbold	pep_isunique	pep_exp_mz	pep_exp_mr	pep_exp_z	pep_calc_mr	pep_delta	pep_miss	pep_score	pep_expect	pep_res_before	pep_seq	pep_res_after	pep_var_mod	pep_var_mod_pos	pep_scan_title
		43	D4A2S4_RAT	Uncharacterized protein	1726	127284	44	33	29	24	1900	1	1	1	825.466	824.459	1	824.464	-0.0054	0	46.69	0.0073	K	EIIEPPK	I			Soleus43.1512.1512.1.dta
		43	D4A2S4_RAT	Uncharacterized protein	1726	127284	44	33	29	24	2027	1	1	1	443.048	884.082	2	883.476	0.6053	0	51.56	0.0027	K	VAIVDDPR	Y			Soleus43.1466.1466.2.dta
		43	D4A2S4_RAT	Uncharacterized protein	1726	127284	44	33	29	24	2078	1	1	1	455.31	908.606	2	908.443	0.1637	0	33.5	0.17	R	LNFDLCK	E			Soleus43.1915.1915.2.dta
		43	D4A2S4_RAT	Uncharacterized protein	1726	127284	44	33	29	24	2537	1	1	1	584.674	1167.33	2	1165.58	1.7539	0	50.19	0.0035	K	MIEGVAYEVR	I			Soleus43.1807.1807.2.dta
		43	D4A2S4_RAT	Uncharacterized protein	1726	127284	44	33	29	24	2689	1	1	1	619.488	1236.96	2	1236.6	0.363	0	37.24	0.065	R	DDSGVYNINLK	N			Soleus43.1831.1831.2.dta
		43	D4A2S4_RAT	Uncharacterized protein	1726	127284	44	33	29	24	2771	1	1	1	638.817	1275.62	2	1275.71	-0.0874	0	33.44	0.17	R	LEIPVTGEPPPK	A			Soleus43.1776.1776.2.dta
		43	D4A2S4_RAT	Uncharacterized protein	1726	127284	44	33	29	24	2811	1	1	1	1296.72	1295.71	1	1295.69	0.0263	0	45.38	0.0095	K	IAFQYGITDLR	G			Soleus43.2128.2128.1.dta
		43	D4A2S4_RAT	Uncharacterized protein	1726	127284	44	33	29	24	2812	1	1	1	648.938	1295.86	2	1295.69	0.1743	0	67.04	6.7e-05	K	IAFQYGITDLR	G			Soleus43.2114.2114.2.dta
		43	D4A2S4_RAT	Uncharacterized protein	1726	127284	44	33	29	24	2822	1	1	1	434.02	1299.04	3	1299.69	-0.6547	1	40.9	0.028	K	HLQLKETFER	Q			Soleus43.1504.1504.3.dta
		43	D4A2S4_RAT	Uncharacterized protein	1726	127284	44	33	29	24	2843	1	1	1	1308.64	1307.64	1	1307.67	-0.0344	0	62.16	0.00021	R	NSETDTIIFIR	K			Soleus43.2082.2082.1.dta
		43	D4A2S4_RAT	Uncharacterized protein	1726	127284	44	33	29	24	2844	1	1	1	654.85	1307.69	2	1307.67	0.0131	0	41.04	0.027	R	NSETDTIIFIR	K			Soleus43.2239.2239.2.dta
		43	D4A2S4_RAT	Uncharacterized protein	1726	127284	44	33	29	24	2848	1	1	1	437.244	1308.71	3	1307.67	1.0375	0	32.13	0.21	R	NSETDTIIFIR	K			Soleus43.2091.2091.3.dta
		43	D4A2S4_RAT	Uncharacterized protein	1726	127284	44	33	29	24	2850	1	1	1	655.647	1309.28	2	1307.67	1.6079	0	54	0.0014	R	NSETDTIIFIR	K			Soleus43.2035.2035.2.dta
		43	D4A2S4_RAT	Uncharacterized protein	1726	127284	44	33	29	24	3115	1	1	1	718.893	1435.77	2	1435.77	0.0042	1	63.09	0.00016	R	NSETDTIIFIRK	A			Soleus43.1839.1839.2.dta
		43	D4A2S4_RAT	Uncharacterized protein	1726	127284	44	33	29	24	3136	1	1	1	724.306	1446.6	2	1446.7	-0.1056	0	89.1	4.1e-07	K	AVNDLGTVEIECK	L			Soleus43.1790.1790.2.dta
		43	D4A2S4_RAT	Uncharacterized protein	1726	127284	44	33	29	24	3137	1	1	1	725.217	1448.42	2	1446.7	1.7164	0	37.61	0.057	K	AVNDLGTVEIECK	L			Soleus43.2435.2435.2.dta
		43	D4A2S4_RAT	Uncharacterized protein	1726	127284	44	33	29	24	3167	1	1	1	733.744	1465.47	2	1465.7	-0.2306	0	46.02	0.008	K	DDGNAAITGYTIQK	A			Soleus43.1712.1712.2.dta
		43	D4A2S4_RAT	Uncharacterized protein	1726	127284	44	33	29	24	3205	1	1	1	743.67	1485.32	2	1484.76	0.5666	1	72.31	1.9e-05	K	DGAEIDKNQINIR	N			Soleus43.1560.1560.2.dta
		43	D4A2S4_RAT	Uncharacterized protein	1726	127284	44	33	29	24	3210	1	1	1	496.371	1486.09	3	1484.76	1.3323	1	39.72	0.034	K	DGAEIDKNQINIR	N			Soleus43.1586.1586.3.dta
		43	D4A2S4_RAT	Uncharacterized protein	1726	127284	44	33	29	24	3213	1	1	1	496.789	1487.35	3	1485.84	1.5018	1	43.23	0.015	R	FVVELADPKLEVK	W			Soleus43.1986.1986.3.dta
		43	D4A2S4_RAT	Uncharacterized protein	1726	127284	44	33	29	24	3214	1	1	1	744.755	1487.49	2	1485.84	1.6502	1	58.54	0.00045	R	FVVELADPKLEVK	W			Soleus43.1987.1987.2.dta
		43	D4A2S4_RAT	Uncharacterized protein	1726	127284	44	33	29	24	3240	1	1	1	751.554	1501.09	2	1500.6	0.4963	0	72.18	2e-05	K	QLEDMNAYCGER	V	Oxidation (M)	0.000020000000.0	Soleus43.1416.1416.2.dta
		43	D4A2S4_RAT	Uncharacterized protein	1726	127284	44	33	29	24	3297	1	1	1	767.187	1532.36	2	1531.64	0.7167	0	38.1	0.049	R	KPSPYDGGTYCCK	A			Soleus43.1291.1291.2.dta
		43	D4A2S4_RAT	Uncharacterized protein	1726	127284	44	33	29	24	3355	1	1	1	785.955	1569.9	2	1569.73	0.1673	0	69.2	3.8e-05	R	MFSNQGVCTLEIR	K	Oxidation (M)	0.2000000000000.0	Soleus43.1852.1852.2.dta
		43	D4A2S4_RAT	Uncharacterized protein	1726	127284	44	33	29	24	3589	1	1	1	871.364	1740.71	2	1740.84	-0.1268	1	56.99	0.00052	R	LNFDLCKETTFEPK	K			Soleus43.1946.1946.2.dta
		43	D4A2S4_RAT	Uncharacterized protein	1726	127284	44	33	29	24	3604	1	1	1	584.81	1751.41	3	1749.79	1.6146	0	32.43	0.16	K	SMEWFTVIEHYHR	T	Oxidation (M)	0.0200000000000.0	Soleus43.2078.2078.3.dta
		43	D4A2S4_RAT	Uncharacterized protein	1726	127284	44	33	29	24	3660	1	1	1	895.719	1789.42	2	1788.78	0.64	0	84.66	9.2e-07	K	ADSAEYSVMTTGGQSSAK	L			Soleus43.1562.1562.2.dta
		43	D4A2S4_RAT	Uncharacterized protein	1726	127284	44	33	29	24	3686	1	1	1	903.712	1805.41	2	1804.78	0.6319	0	87.97	4.4e-07	K	ADSAEYSVMTTGGQSSAK	L	Oxidation (M)	0.000000002000000000.0	Soleus43.1363.1363.2.dta
		43	D4A2S4_RAT	Uncharacterized protein	1726	127284	44	33	29	24	3744	1	1	1	926.793	1851.57	2	1850.85	0.7181	0	97.22	5e-08	R	SGEGQEDAGELDFSGLLK	R			Soleus43.2262.2262.2.dta
		43	D4A2S4_RAT	Uncharacterized protein	1726	127284	44	33	29	24	3745	1	1	1	926.835	1851.66	2	1850.89	0.7665	0	103.44	1.2e-08	R	AESYPDSSTLVIDVAER	D			Soleus43.2075.2075.2.dta
		43	D4A2S4_RAT	Uncharacterized protein	1726	127284	44	33	29	24	3747	1	1	1	618.303	1851.89	3	1850.85	1.0332	0	50.47	0.0024	R	SGEGQEDAGELDFSGLLK	R			Soleus43.2259.2259.3.dta
		43	D4A2S4_RAT	Uncharacterized protein	1726	127284	44	33	29	24	3786	1	1	1	943.688	1885.36	2	1883.92	1.447	0	53.4	0.0012	K	QQEEEPEIDVWELLK	N			Soleus43.2486.2486.2.dta
		43	D4A2S4_RAT	Uncharacterized protein	1726	127284	44	33	29	24	3787	1	1	1	629.476	1885.41	3	1883.92	1.4903	0	30.55	0.23	K	QQEEEPEIDVWELLK	N			Soleus43.2496.2496.3.dta
		43	D4A2S4_RAT	Uncharacterized protein	1726	127284	44	33	29	24	3805	1	1	1	952.788	1903.56	2	1902.82	0.7445	0	79.81	2.5e-06	R	VFAENMCGLSEDATMTK	E			Soleus43.1922.1922.2.dta
		43	D4A2S4_RAT	Uncharacterized protein	1726	127284	44	33	29	24	3820	1	1	1	958.295	1914.58	2	1914.03	0.5443	0	99.42	2.9e-08	K	IILDGLDADNTVTVIAGSK	L			Soleus43.2204.2204.2.dta
		43	D4A2S4_RAT	Uncharacterized protein	1726	127284	44	33	29	24	3826	1	1	1	960.205	1918.39	2	1918.81	-0.416	0	30.18	0.24	R	VFAENMCGLSEDATMTK	E	Oxidation (M)	0.00000000000000200.0	Soleus43.1924.1924.2.dta
		43	D4A2S4_RAT	Uncharacterized protein	1726	127284	44	33	29	24	3829	1	1	1	960.696	1919.38	2	1918.81	0.566	0	78.98	3.2e-06	R	VFAENMCGLSEDATMTK	E	Oxidation (M)	0.00000200000000000.0	Soleus43.1718.1718.2.dta
		43	D4A2S4_RAT	Uncharacterized protein	1726	127284	44	33	29	24	3833	1	1	1	642.111	1923.31	3	1921.96	1.3485	1	34.14	0.094	K	CSTELFVREPPIMVTK	Q	Oxidation (M)	0.0000000000002000.0	Soleus43.1894.1894.3.dta
		43	D4A2S4_RAT	Uncharacterized protein	1726	127284	44	33	29	24	3847	1	1	1	968.669	1935.32	2	1934.81	0.5178	0	83.41	1.1e-06	R	VFAENMCGLSEDATMTK	E	2 Oxidation (M)	0.00000200000000200.0	Soleus43.1614.1614.2.dta
		43	D4A2S4_RAT	Uncharacterized protein	1726	127284	44	33	29	24	3925	1	1	1	668.957	2003.85	3	2003	0.8501	0	32.94	0.12	R	TNATITELVIGNEYYFR	V			Soleus43.2398.2398.3.dta
		43	D4A2S4_RAT	Uncharacterized protein	1726	127284	44	33	29	24	3927	1	1	1	1003.33	2004.65	2	2003	1.6535	0	67.51	4.3e-05	R	TNATITELVIGNEYYFR	V			Soleus43.2394.2394.2.dta
		43	D4A2S4_RAT	Uncharacterized protein	1726	127284	44	33	29	24	3931	1	1	1	1004.79	2007.58	2	2006.95	0.621	1	55.2	0.0007	R	SGEGQEDAGELDFSGLLKR	R			Soleus43.2116.2116.2.dta
		43	D4A2S4_RAT	Uncharacterized protein	1726	127284	44	33	29	24	4110	1	1	1	1130.33	2258.64	2	2258.15	0.4892	0	35.77	0.055	K	QNANSQLSTLFVEKPQTGSVK	V	Gln->pyro-Glu (N-term Q)	1.000000000000000000000.0	Soleus43.2070.2070.2.dta
		43	D4A2S4_RAT	Uncharacterized protein	1726	127284	44	33	29	24	4121	1	1	1	1138.85	2275.68	2	2275.18	0.5026	0	61.54	0.00014	K	QNANSQLSTLFVEKPQTGSVK	V			Soleus43.1891.1891.2.dta
RF vs SS		43'	D3ZCV0_RAT	Actinin alpha 2	1361	104339	23	34.5	5.31	1.56
		spot	acc	prot_desc	score	mass	matches	matches_sig	seq	seq_sig	pep_query	pep_rank	pep_isbold	pep_isunique	pep_exp_mz	pep_exp_mr	pep_exp_z	pep_calc_mr	pep_delta	pep_miss	pep_score	pep_expect	pep_res_before	pep_seq	pep_res_after	pep_var_mod	pep_var_mod_pos	pep_scan_title
		43	D3ZCV0_RAT	Actinin alpha 2	1361	104339	31	26	23	21	2017	1	1	1	440.821	879.627	2	879.47	0.1565	0	52.51	0.0022	K	ALDYIASK	G			Soleus43.1566.1566.2.dta
		43	D3ZCV0_RAT	Actinin alpha 2	1361	104339	31	26	23	21	2550	1	1	1	588.163	1174.31	2	1173.6	0.7154	0	43.26	0.02	K	EGLLLWCQR	K			Soleus43.2190.2190.2.dta
		43	D3ZCV0_RAT	Actinin alpha 2	1361	104339	31	26	23	21	2603	1	1	1	601.099	1200.18	2	1198.62	1.5609	0	35.64	0.1	R	DLLLDPAWEK	Q			Soleus43.2224.2224.2.dta
		43	D3ZCV0_RAT	Actinin alpha 2	1361	104339	31	26	23	21	2660	1	1	1	612.964	1223.91	2	1223.64	0.2684	0	48.31	0.0054	K	DGLGLCALIHR	H			Soleus43.2090.2090.2.dta
		43	D3ZCV0_RAT	Actinin alpha 2	1361	104339	31	26	23	21	2662	1	1	1	409.156	1224.45	3	1223.64	0.8032	0	31.1	0.28	K	DGLGLCALIHR	H			Soleus43.2092.2092.3.dta
		43	D3ZCV0_RAT	Actinin alpha 2	1361	104339	31	26	23	21	2943	1	1	1	677.159	1352.3	2	1351.62	0.6838	0	38.87	0.045	K	GITQEQMNEFR	A			Soleus43.1730.1730.2.dta
		43	D3ZCV0_RAT	Actinin alpha 2	1361	104339	31	26	23	21	3033	1	1	1	697.363	1392.71	2	1391.64	1.0718	0	53.05	0.0017	K	TFTAWCNSHLR	K			Soleus43.1727.1727.2.dta
		43	D3ZCV0_RAT	Actinin alpha 2	1361	104339	31	26	23	21	3080	1	1	1	711.592	1421.17	2	1420.7	0.4702	0	53.38	0.0015	K	GYEEWLLNEIR	R			Soleus43.2382.2382.2.dta
		43	D3ZCV0_RAT	Actinin alpha 2	1361	104339	31	26	23	21	3138	1	1	1	725.553	1449.09	2	1448.71	0.3837	0	36.32	0.076	R	ISNRPAFMPSEGK	M	Oxidation (M)	0.0000000200000.0	Soleus43.1354.1354.2.dta
		43	D3ZCV0_RAT	Actinin alpha 2	1361	104339	31	26	23	21	3142	1	1	1	484.239	1449.7	3	1448.71	0.987	0	30.66	0.28	R	ISNRPAFMPSEGK	M	Oxidation (M)	0.0000000200000.0	Soleus43.1390.1390.3.dta
		43	D3ZCV0_RAT	Actinin alpha 2	1361	104339	31	26	23	21	3277	1	1	1	761.479	1520.94	2	1520.71	0.232	0	46.25	0.0077	K	AGTQIENIEEDFR	N			Soleus43.1420.1420.2.dta
		43	D3ZCV0_RAT	Actinin alpha 2	1361	104339	31	26	23	21	3278	1	1	1	761.652	1521.29	2	1520.71	0.5792	0	56.01	0.00081	K	AGTQIENIEEDFR	N			Soleus43.2074.2074.2.dta
		43	D3ZCV0_RAT	Actinin alpha 2	1361	104339	31	26	23	21	3303	1	1	1	769.432	1536.85	2	1536.77	0.0813	0	79.47	3.5e-06	R	FAIQDISVEETSAK	E			Soleus43.1970.1970.2.dta
		43	D3ZCV0_RAT	Actinin alpha 2	1361	104339	31	26	23	21	3316	1	1	1	772.262	1542.51	2	1541.83	0.679	0	50.31	0.0029	K	LVSIGAEEIVDGNVK	M			Soleus43.1975.1975.2.dta
		43	D3ZCV0_RAT	Actinin alpha 2	1361	104339	31	26	23	21	3474	1	1	1	826.122	1650.23	2	1648.81	1.4244	1	82.63	1.6e-06	R	KAGTQIENIEEDFR	N			Soleus43.1899.1899.2.dta
		43	D3ZCV0_RAT	Actinin alpha 2	1361	104339	31	26	23	21	3574	1	1	1	866.278	1730.54	2	1729.96	0.5797	0	67.92	4.9e-05	R	ILASDKPYILAEELR	R			Soleus43.2048.2048.2.dta
		43	D3ZCV0_RAT	Actinin alpha 2	1361	104339	31	26	23	21	3606	1	1	1	877.659	1753.3	2	1752.82	0.4866	0	80.54	2.4e-06	R	ETADTDTAEQVIASFR	I			Soleus43.2248.2248.2.dta
		43	D3ZCV0_RAT	Actinin alpha 2	1361	104339	31	26	23	21	3607	1	1	1	585.535	1753.58	3	1752.82	0.7672	0	38.05	0.042	R	ETADTDTAEQVIASFR	I			Soleus43.2266.2266.3.dta
		43	D3ZCV0_RAT	Actinin alpha 2	1361	104339	31	26	23	21	3609	1	1	1	585.697	1754.07	3	1752.82	1.2503	1	45.61	0.0075	R	KHEAFESDLAAHQDR	V			Soleus43.1330.1330.3.dta
		43	D3ZCV0_RAT	Actinin alpha 2	1361	104339	31	26	23	21	3612	1	1	1	879.271	1756.53	2	1755.91	0.6226	0	85.45	7.9e-07	R	QFAAQANAIGPWIQNK	M			Soleus43.2054.2054.2.dta
		43	D3ZCV0_RAT	Actinin alpha 2	1361	104339	31	26	23	21	3678	1	1	1	900.685	1799.36	2	1798.84	0.5149	0	86.15	6.4e-07	R	ISSSNPYSTVTMDELR	N			Soleus43.1940.1940.2.dta
		43	D3ZCV0_RAT	Actinin alpha 2	1361	104339	31	26	23	21	3702	1	1	1	908.752	1815.49	2	1814.84	0.6538	0	80.05	2.6e-06	R	ISSSNPYSTVTMDELR	N	Oxidation (M)	0.0000000000020000.0	Soleus43.1815.1815.2.dta
		43	D3ZCV0_RAT	Actinin alpha 2	1361	104339	31	26	23	21	3732	1	1	1	921.999	1841.98	2	1841.88	0.1007	0	66	6.7e-05	K	MLDAEDIVNTPKPDER	A			Soleus43.1824.1824.2.dta
		43	D3ZCV0_RAT	Actinin alpha 2	1361	104339	31	26	23	21	3755	1	1	1	930.22	1858.42	2	1857.88	0.5472	0	62.42	0.00015	K	MLDAEDIVNTPKPDER	A	Oxidation (M)	0.2000000000000000.0	Soleus43.1726.1726.2.dta
		43	D3ZCV0_RAT	Actinin alpha 2	1361	104339	31	26	23	21	3758	1	1	1	620.724	1859.15	3	1857.88	1.2717	0	37.83	0.044	K	MLDAEDIVNTPKPDER	A	Oxidation (M)	0.2000000000000000.0	Soleus43.1722.1722.3.dta
		43	D3ZCV0_RAT	Actinin alpha 2	1361	104339	31	26	23	21	3764	1	1	1	932.871	1863.73	2	1862.98	0.7428	1	44.09	0.01	K	QLVPVRDQSLQEELAR	Q	Gln->pyro-Glu (N-term Q)	1.0000000000000000.0	Soleus43.2086.2086.2.dta
		43	D3ZCV0_RAT	Actinin alpha 2	1361	104339	31	26	23	21	3780	1	1	1	941.896	1881.78	2	1880.01	1.7651	1	35.09	0.078	K	QLVPVRDQSLQEELAR	Q			Soleus43.1836.1836.2.dta
		43	D3ZCV0_RAT	Actinin alpha 2	1361	104339	31	26	23	21	3795	1	1	1	947.418	1892.82	2	1890.94	1.8854	0	82.99	1.2e-06	R	SSIQITGALEDQMNQLK	Q	Oxidation (M)	0.00000000000020000.0	Soleus43.1903.1903.2.dta
		43	D3ZCV0_RAT	Actinin alpha 2	1361	104339	31	26	23	21	3825	1	1	1	960.173	1918.33	2	1917.86	0.4718	0	95.36	7.3e-08	R	ACLISMGYDLGEAEFAR	I	Oxidation (M)	0.00000200000000000.0	Soleus43.2155.2155.2.dta
		43	D3ZCV0_RAT	Actinin alpha 2	1361	104339	31	26	23	21	3996	1	1	1	700.364	2098.07	3	2097.08	0.9932	1	51.28	0.0017	K	LNKDDPIGNINLAMEIAEK	H			Soleus43.2240.2240.3.dta
		43	D3ZCV0_RAT	Actinin alpha 2	1361	104339	31	26	23	21	3998	1	1	1	701.893	2102.66	3	2102.08	0.5788	1	46.82	0.0048	K	ASTHETWAYGKEQILLQK	D			Soleus43.1763.1763.3.dta
RF vs SS		44'	D3ZCV0_RAT	Actinin alpha 2	1319	104339	22	32.7	5.31	1.84
		spot	acc	prot_desc	score	mass	matches	matches_sig	seq	seq_sig	pep_query	pep_rank	pep_isbold	pep_isunique	pep_exp_mz	pep_exp_mr	pep_exp_z	pep_calc_mr	pep_delta	pep_miss	pep_score	pep_expect	pep_res_before	pep_seq	pep_res_after	pep_var_mod	pep_var_mod_pos	pep_scan_title
		44	D3ZCV0_RAT	Actinin alpha 2	1319	104339	31	29	22	22	2110	1	1	1	880.486	879.479	1	879.47	0.0084	0	36.17	0.093	K	ALDYIASK	G			Soleus44.1567.1567.1.dta
		44	D3ZCV0_RAT	Actinin alpha 2	1319	104339	31	29	22	22	2112	1	1	1	441.008	880.002	2	879.47	0.5319	0	52.55	0.0022	K	ALDYIASK	G			Soleus44.1559.1559.2.dta
		44	D3ZCV0_RAT	Actinin alpha 2	1319	104339	31	29	22	22	2629	1	1	0	588.185	1174.36	2	1173.6	0.7594	0	43.15	0.02	K	EGLLLWCQR	K			Soleus44.2163.2163.2.dta
		44	D3ZCV0_RAT	Actinin alpha 2	1319	104339	31	29	22	22	2727	1	1	1	612.923	1223.83	2	1223.64	0.1864	0	61.14	0.00028	K	DGLGLCALIHR	H			Soleus44.2079.2079.2.dta
		44	D3ZCV0_RAT	Actinin alpha 2	1319	104339	31	29	22	22	2740	1	1	1	616.188	1230.36	2	1228.68	1.6809	0	67.4	7.2e-05	R	LASELLEWIR	R			Soleus44.2403.2403.2.dta
		44	D3ZCV0_RAT	Actinin alpha 2	1319	104339	31	29	22	22	2747	1	1	1	617.626	1233.24	2	1232.6	0.6405	0	44.24	0.015	K	MVSDIAGAWQR	L			Soleus44.1908.1908.2.dta
		44	D3ZCV0_RAT	Actinin alpha 2	1319	104339	31	29	22	22	2770	1	1	1	622.616	1243.22	2	1242.64	0.5824	0	49.6	0.0042	R	HRPDLIDYSK	L			Soleus44.1435.1435.2.dta
		44	D3ZCV0_RAT	Actinin alpha 2	1319	104339	31	29	22	22	2898	1	1	0	651.746	1301.48	2	1300.6	0.8784	0	32.17	0.22	K	HTNYTMEHIR	V			Soleus44.1303.1303.2.dta
		44	D3ZCV0_RAT	Actinin alpha 2	1319	104339	31	29	22	22	2899	1	1	0	435.019	1302.04	3	1300.6	1.4378	0	45.91	0.0091	K	HTNYTMEHIR	V			Soleus44.1326.1326.3.dta
		44	D3ZCV0_RAT	Actinin alpha 2	1319	104339	31	29	22	22	3002	1	1	1	676.858	1351.7	2	1351.62	0.0828	0	39.43	0.04	K	GITQEQMNEFR	A			Soleus44.1715.1715.2.dta
		44	D3ZCV0_RAT	Actinin alpha 2	1319	104339	31	29	22	22	3078	1	1	0	695.124	1388.23	2	1387.77	0.4594	0	48.28	0.0052	K	LMLLLEVISGER	L	Oxidation (M)	0.020000000000.0	Soleus44.2419.2419.2.dta
		44	D3ZCV0_RAT	Actinin alpha 2	1319	104339	31	29	22	22	3127	1	1	1	709.257	1416.5	2	1415.76	0.7379	0	58.46	0.00051	R	TINEVETQILTR	D			Soleus44.1959.1959.2.dta
		44	D3ZCV0_RAT	Actinin alpha 2	1319	104339	31	29	22	22	3269	1	1	1	744.716	1487.42	2	1486.73	0.6847	0	55.57	0.00089	R	NVNIQNFHTSWK	D			Soleus44.1779.1779.2.dta
		44	D3ZCV0_RAT	Actinin alpha 2	1319	104339	31	29	22	22	3365	1	1	0	772.074	1542.13	2	1541.83	0.3044	0	45.2	0.0094	K	LVSIGAEEIVDGNVK	M			Soleus44.1960.1960.2.dta
		44	D3ZCV0_RAT	Actinin alpha 2	1319	104339	31	29	22	22	3517	1	1	0	826.237	1650.46	2	1648.81	1.654	1	74.94	9.2e-06	R	KAGTQIENIEEDFR	N			Soleus44.1879.1879.2.dta
		44	D3ZCV0_RAT	Actinin alpha 2	1319	104339	31	29	22	22	3624	1	1	1	866.151	1730.29	2	1729.96	0.3267	0	86.04	7.5e-07	R	ILASDKPYILAEELR	R			Soleus44.2027.2027.2.dta
		44	D3ZCV0_RAT	Actinin alpha 2	1319	104339	31	29	22	22	3649	1	1	0	584.781	1751.32	3	1752.82	-1.498	1	83.09	1.4e-06	R	KHEAFESDLAAHQDR	V			Soleus44.1339.1339.3.dta
		44	D3ZCV0_RAT	Actinin alpha 2	1319	104339	31	29	22	22	3652	1	1	1	877.868	1753.72	2	1752.82	0.9042	0	44.14	0.01	R	ETADTDTAEQVIASFR	I			Soleus44.2176.2176.2.dta
		44	D3ZCV0_RAT	Actinin alpha 2	1319	104339	31	29	22	22	3653	1	1	0	877.885	1753.75	2	1752.82	0.9365	1	76.66	5.8e-06	R	KHEAFESDLAAHQDR	V			Soleus44.1340.1340.2.dta
		44	D3ZCV0_RAT	Actinin alpha 2	1319	104339	31	29	22	22	3656	1	1	1	878.889	1755.76	2	1755.91	-0.1428	0	84.62	9.5e-07	R	QFAAQANAIGPWIQNK	M			Soleus44.2052.2052.2.dta
		44	D3ZCV0_RAT	Actinin alpha 2	1319	104339	31	29	22	22	3659	1	1	1	879.942	1757.87	2	1755.91	1.9636	0	73.41	1.3e-05	R	QFAAQANAIGPWIQNK	M			Soleus44.2031.2031.2.dta
		44	D3ZCV0_RAT	Actinin alpha 2	1319	104339	31	29	22	22	3721	1	1	1	900.708	1799.4	2	1798.84	0.5599	0	78.17	4e-06	R	ISSSNPYSTVTMDELR	N			Soleus44.1923.1923.2.dta
		44	D3ZCV0_RAT	Actinin alpha 2	1319	104339	31	29	22	22	3740	1	1	1	908.781	1815.55	2	1814.84	0.712	0	83.39	1.2e-06	R	ISSSNPYSTVTMDELR	N	Oxidation (M)	0.0000000000020000.0	Soleus44.1795.1795.2.dta
		44	D3ZCV0_RAT	Actinin alpha 2	1319	104339	31	29	22	22	3771	1	1	1	922.238	1842.46	2	1841.88	0.5783	0	61.26	0.0002	K	MLDAEDIVNTPKPDER	A			Soleus44.1816.1816.2.dta
		44	D3ZCV0_RAT	Actinin alpha 2	1319	104339	31	29	22	22	3795	1	1	1	930.837	1859.66	2	1857.88	1.7806	0	64.61	9.2e-05	K	MLDAEDIVNTPKPDER	A	Oxidation (M)	0.2000000000000000.0	Soleus44.1716.1716.2.dta
		44	D3ZCV0_RAT	Actinin alpha 2	1319	104339	31	29	22	22	3815	1	1	1	938.686	1875.36	2	1874.94	0.4167	0	80.59	2.2e-06	R	SSIQITGALEDQMNQLK	Q			Soleus44.2135.2135.2.dta
		44	D3ZCV0_RAT	Actinin alpha 2	1319	104339	31	29	22	22	3835	1	1	1	946.824	1891.63	2	1890.94	0.6978	0	81.4	1.8e-06	R	SSIQITGALEDQMNQLK	Q	Oxidation (M)	0.00000000000020000.0	Soleus44.1883.1883.2.dta
		44	D3ZCV0_RAT	Actinin alpha 2	1319	104339	31	29	22	22	3836	1	1	1	631.834	1892.48	3	1890.94	1.5433	0	41.52	0.018	R	SSIQITGALEDQMNQLK	Q	Oxidation (M)	0.00000000000020000.0	Soleus44.1885.1885.3.dta
		44	D3ZCV0_RAT	Actinin alpha 2	1319	104339	31	29	22	22	3866	1	1	1	960.303	1918.59	2	1917.86	0.7312	0	81.4	1.8e-06	R	ACLISMGYDLGEAEFAR	I	Oxidation (M)	0.00000200000000000.0	Soleus44.2127.2127.2.dta
		44	D3ZCV0_RAT	Actinin alpha 2	1319	104339	31	29	22	22	4025	1	1	1	700.472	2098.39	3	2097.08	1.3163	1	38.34	0.033	K	LNKDDPIGNINLAMEIAEK	H			Soleus44.2212.2212.3.dta
		44	D3ZCV0_RAT	Actinin alpha 2	1319	104339	31	29	22	22	4034	1	1	1	705.737	2114.19	3	2113.07	1.1173	1	41.38	0.017	K	LNKDDPIGNINLAMEIAEK	H	Oxidation (M)	0.0000000000000200000.0	Soleus44.2033.2033.3.dta
RF vs SS		44'	PDC6I_RAT	Programmed cell death 6-interacting protein	841	97141	16	22.8	6.15	0.75
		spot	acc	prot_desc	score	mass	matches	matches_sig	seq	seq_sig	pep_query	pep_rank	pep_isbold	pep_isunique	pep_exp_mz	pep_exp_mr	pep_exp_z	pep_calc_mr	pep_delta	pep_miss	pep_score	pep_expect	pep_res_before	pep_seq	pep_res_after	pep_var_mod	pep_var_mod_pos	pep_scan_title
		44	PDC6I_RAT	Programmed cell death 6-interacting protein	841	97141	16	12	16	12	2219	1	1	1	466.103	930.192	2	929.493	0.6986	0	37.77	0.081	K	DLQQSIAR	E			Soleus44.1491.1491.2.dta
		44	PDC6I_RAT	Programmed cell death 6-interacting protein	841	97141	16	12	16	12	2289	1	1	1	484.401	966.787	2	966.459	0.3277	0	60.27	0.00035	K	CSDIVFAR	K			Soleus44.1703.1703.2.dta
		44	PDC6I_RAT	Programmed cell death 6-interacting protein	841	97141	16	12	16	12	2345	1	1	1	499.292	996.569	2	996.56	0.0085	0	41.46	0.026	K	ELPELLQR	N			Soleus44.1931.1931.2.dta
		44	PDC6I_RAT	Programmed cell death 6-interacting protein	841	97141	16	12	16	12	2395	1	1	1	515.581	1029.15	2	1028.48	0.6652	0	32.28	0.26	R	YDEYVNVK	D			Soleus44.1535.1535.2.dta
		44	PDC6I_RAT	Programmed cell death 6-interacting protein	841	97141	16	12	16	12	2799	1	1	1	420.385	1258.13	3	1257.67	0.464	1	34.66	0.13	R	NREILEESLR	L			Soleus44.1592.1592.3.dta
		44	PDC6I_RAT	Programmed cell death 6-interacting protein	841	97141	16	12	16	12	2800	1	1	1	630.216	1258.42	2	1258.71	-0.2968	1	36.6	0.08	K	SLLSNLDEIKK	E			Soleus44.1912.1912.2.dta
		44	PDC6I_RAT	Programmed cell death 6-interacting protein	841	97141	16	12	16	12	2894	1	1	1	650.697	1299.38	2	1298.74	0.6343	0	47.01	0.0069	K	TSEVDLAKPLVK	F			Soleus44.1635.1635.2.dta
		44	PDC6I_RAT	Programmed cell death 6-interacting protein	841	97141	16	12	16	12	3124	1	1	1	708.702	1415.39	2	1414.64	0.7458	0	64.29	0.00013	R	YYDQICSIEPK	F			Soleus44.1763.1763.2.dta
		44	PDC6I_RAT	Programmed cell death 6-interacting protein	841	97141	16	12	16	12	3150	1	1	1	714.818	1427.62	2	1426.84	0.7829	1	48.11	0.005	K	KTSEVDLAKPLVK	F			Soleus44.1497.1497.2.dta
		44	PDC6I_RAT	Programmed cell death 6-interacting protein	841	97141	16	12	16	12	3341	1	1	1	764.992	1527.97	2	1529.71	-1.7454	0	75.02	1e-05	K	LANQAADYFGDAFK	Q			Soleus44.2111.2111.2.dta
		44	PDC6I_RAT	Programmed cell death 6-interacting protein	841	97141	16	12	16	12	3347	1	1	1	767.713	1533.41	2	1531.7	1.7119	0	65.81	8.1e-05	R	LLDEEEATDNDLR	A			Soleus44.1679.1679.2.dta
		44	PDC6I_RAT	Programmed cell death 6-interacting protein	841	97141	16	12	16	12	3424	1	1	1	795.605	1589.2	2	1588.81	0.39	1	62.88	0.00016	K	QSNSEASLREEVLK	N			Soleus44.1596.1596.2.dta
		44	PDC6I_RAT	Programmed cell death 6-interacting protein	841	97141	16	12	16	12	3571	1	1	1	847.298	1692.58	2	1691	1.5827	0	54.71	0.00096	K	ATLVKPTPVNVPISQK	F			Soleus44.1640.1640.2.dta
		44	PDC6I_RAT	Programmed cell death 6-interacting protein	841	97141	16	12	16	12	3828	1	1	1	943.909	1885.8	2	1885.02	0.7876	0	79.95	2.6e-06	K	STAVVEQGGIQTVDQLIK	E			Soleus44.2101.2101.2.dta
		44	PDC6I_RAT	Programmed cell death 6-interacting protein	841	97141	16	12	16	12	4063	1	1	1	1082.26	2162.51	2	2160.95	1.556	0	69.6	2.4e-05	K	FIQQTYPSGGEEQAQYCR	A			Soleus44.1628.1628.2.dta
		44	PDC6I_RAT	Programmed cell death 6-interacting protein	841	97141	16	12	16	12	4268	1	1	1	937.684	2810.03	3	2808.38	1.6465	0	45.98	0.0039	R	EPSAPSIPPPAYQSSPAGGHATAPTPAPR	T			Soleus44.1632.1632.3.dta
RF vs SS		45'	D4A2S4_RAT	Uncharacterized protein	1661	127284	31	31.4	6.11	1.72
		spot	acc	prot_desc	score	mass	matches	matches_sig	seq	seq_sig	pep_query	pep_rank	pep_isbold	pep_isunique	pep_exp_mz	pep_exp_mr	pep_exp_z	pep_calc_mr	pep_delta	pep_miss	pep_score	pep_expect	pep_res_before	pep_seq	pep_res_after	pep_var_mod	pep_var_mod_pos	pep_scan_title
		45	D4A2S4_RAT	Uncharacterized protein	1661	127284	42	31	31	23	1880	1	1	1	825.608	824.6	1	824.464	0.1361	0	40.25	0.034	K	EIIEPPK	I			Soleus45.1516.1516.1.dta
		45	D4A2S4_RAT	Uncharacterized protein	1661	127284	42	31	31	23	2066	1	1	1	909.502	908.495	1	908.443	0.0522	0	37.03	0.076	R	LNFDLCK	E			Soleus45.1888.1888.1.dta
		45	D4A2S4_RAT	Uncharacterized protein	1661	127284	42	31	31	23	2133	1	1	1	472.641	943.267	2	942.55	0.7168	1	30.5	0.41	K	VKAEDLLR	K			Soleus45.1615.1615.2.dta
		45	D4A2S4_RAT	Uncharacterized protein	1661	127284	42	31	31	23	2283	1	1	1	1017.6	1016.59	1	1016.55	0.0405	0	30.37	0.43	R	FVVELADPK	L			Soleus45.1912.1912.1.dta
		45	D4A2S4_RAT	Uncharacterized protein	1661	127284	42	31	31	23	2285	1	1	1	510.179	1018.34	2	1016.55	1.789	0	62.43	0.00026	R	FVVELADPK	L			Soleus45.1904.1904.2.dta
		45	D4A2S4_RAT	Uncharacterized protein	1661	127284	42	31	31	23	2338	1	1	1	526.66	1051.31	2	1050.52	0.7892	1	37.86	0.061	K	GKWMDLASK	A	Oxidation (M)	0.000200000.0	Soleus45.1455.1455.2.dta
		45	D4A2S4_RAT	Uncharacterized protein	1661	127284	42	31	31	23	2388	1	1	1	541.981	1081.95	2	1081.61	0.3335	0	52	0.0024	K	HTLIIEGATK	A			Soleus45.1482.1482.2.dta
		45	D4A2S4_RAT	Uncharacterized protein	1661	127284	42	31	31	23	2483	1	1	1	565.604	1129.19	2	1128.59	0.6037	0	34.12	0.16	K	NGQEIRPSTK	Y			Soleus45.1082.1082.2.dta
		45	D4A2S4_RAT	Uncharacterized protein	1661	127284	42	31	31	23	2579	1	1	1	590.852	1179.69	2	1181.58	-1.8864	0	44.17	0.014	K	MIEGVAYEVR	I	Oxidation (M)	0.2000000000.0	Soleus45.1692.1692.2.dta
		45	D4A2S4_RAT	Uncharacterized protein	1661	127284	42	31	31	23	2582	1	1	1	592.024	1182.03	2	1181.58	0.4584	0	42.55	0.02	K	MIEGVAYEVR	I	Oxidation (M)	0.2000000000.0	Soleus45.1682.1682.2.dta
		45	D4A2S4_RAT	Uncharacterized protein	1661	127284	42	31	31	23	2689	1	1	1	619.26	1236.51	2	1236.6	-0.093	0	65.23	0.00011	R	DDSGVYNINLK	N			Soleus45.1871.1871.2.dta
		45	D4A2S4_RAT	Uncharacterized protein	1661	127284	42	31	31	23	2737	1	1	1	631.883	1261.75	2	1261.63	0.1208	1	34.19	0.14	R	SHSGKYDLEVK	V			Soleus45.1302.1302.2.dta
		45	D4A2S4_RAT	Uncharacterized protein	1661	127284	42	31	31	23	2784	1	1	1	643.721	1285.43	2	1284.68	0.7489	0	41.57	0.025	R	IYTFEMQIIK	A			Soleus45.2196.2196.2.dta
		45	D4A2S4_RAT	Uncharacterized protein	1661	127284	42	31	31	23	2809	1	1	1	648.829	1295.64	2	1293.68	1.9686	1	74.54	1.2e-05	K	KMIEGVAYEVR	I			Soleus45.1635.1635.2.dta
		45	D4A2S4_RAT	Uncharacterized protein	1661	127284	42	31	31	23	2823	1	1	1	651.254	1300.49	2	1300.67	-0.181	0	46.73	0.0073	R	IYTFEMQIIK	A	Oxidation (M)	0.0000020000.0	Soleus45.2039.2039.2.dta
		45	D4A2S4_RAT	Uncharacterized protein	1661	127284	42	31	31	23	2841	1	1	1	1308.7	1307.69	1	1307.67	0.0186	0	62.05	0.00021	R	NSETDTIIFIR	K			Soleus45.2087.2087.1.dta
		45	D4A2S4_RAT	Uncharacterized protein	1661	127284	42	31	31	23	2847	1	1	1	655.575	1309.14	2	1307.67	1.4641	0	51.75	0.0023	R	NSETDTIIFIR	K			Soleus45.2454.2454.2.dta
		45	D4A2S4_RAT	Uncharacterized protein	1661	127284	42	31	31	23	2848	1	1	1	655.654	1309.29	2	1307.67	1.6219	0	32.06	0.21	R	NSETDTIIFIR	K			Soleus45.2239.2239.2.dta
		45	D4A2S4_RAT	Uncharacterized protein	1661	127284	42	31	31	23	2849	1	1	1	655.708	1309.4	2	1307.67	1.7303	0	48.04	0.0054	R	NSETDTIIFIR	K			Soleus45.2051.2051.2.dta
		45	D4A2S4_RAT	Uncharacterized protein	1661	127284	42	31	31	23	3035	1	1	1	696.918	1391.82	2	1391.77	0.0544	1	61.51	0.00024	K	TKFTITGLPTDAK	I			Soleus45.1812.1812.2.dta
		45	D4A2S4_RAT	Uncharacterized protein	1661	127284	42	31	31	23	3141	1	1	1	724.585	1447.15	2	1446.7	0.4526	0	71.03	2.6e-05	K	AVNDLGTVEIECK	L			Soleus45.1803.1803.2.dta
		45	D4A2S4_RAT	Uncharacterized protein	1661	127284	42	31	31	23	3207	1	1	1	743.215	1484.42	2	1484.76	-0.343	1	35.86	0.082	K	DGAEIDKNQINIR	N			Soleus45.1568.1568.2.dta
		45	D4A2S4_RAT	Uncharacterized protein	1661	127284	42	31	31	23	3217	1	1	1	496.716	1487.13	3	1485.84	1.2825	1	46.87	0.0066	R	FVVELADPKLEVK	W			Soleus45.1995.1995.3.dta
		45	D4A2S4_RAT	Uncharacterized protein	1661	127284	42	31	31	23	3242	1	1	1	751.721	1501.43	2	1499.78	1.6504	1	33.22	0.15	K	WFKNGEEIVPGPK	S			Soleus45.1819.1819.2.dta
		45	D4A2S4_RAT	Uncharacterized protein	1661	127284	42	31	31	23	3299	1	1	1	766.263	1530.51	2	1531.64	-1.1323	0	36.66	0.07	R	KPSPYDGGTYCCK	A			Soleus45.1320.1320.2.dta
		45	D4A2S4_RAT	Uncharacterized protein	1661	127284	42	31	31	23	3304	1	1	1	767.293	1532.57	2	1531.64	0.9277	0	42.83	0.016	R	KPSPYDGGTYCCK	A			Soleus45.1303.1303.2.dta
		45	D4A2S4_RAT	Uncharacterized protein	1661	127284	42	31	31	23	3330	1	1	1	516.218	1545.63	3	1544.89	0.7399	1	32.37	0.19	K	LRLEIPVTGEPPPK	A			Soleus45.1951.1951.3.dta
		45	D4A2S4_RAT	Uncharacterized protein	1661	127284	42	31	31	23	3713	1	1	1	896.21	1790.4	2	1788.78	1.6212	0	76.51	6.2e-06	K	ADSAEYSVMTTGGQSSAK	L			Soleus45.1579.1579.2.dta
		45	D4A2S4_RAT	Uncharacterized protein	1661	127284	42	31	31	23	3733	1	1	1	903.72	1805.43	2	1804.78	0.6471	0	84.89	8.8e-07	K	ADSAEYSVMTTGGQSSAK	L	Oxidation (M)	0.000000002000000000.0	Soleus45.1375.1375.2.dta
		45	D4A2S4_RAT	Uncharacterized protein	1661	127284	42	31	31	23	3780	1	1	1	926.647	1851.28	2	1850.89	0.3895	0	107.46	4.8e-09	R	AESYPDSSTLVIDVAER	D			Soleus45.2076.2076.2.dta
		45	D4A2S4_RAT	Uncharacterized protein	1661	127284	42	31	31	23	3781	1	1	1	926.787	1851.56	2	1850.85	0.7069	0	104.44	9.5e-09	R	SGEGQEDAGELDFSGLLK	R			Soleus45.2263.2263.2.dta
		45	D4A2S4_RAT	Uncharacterized protein	1661	127284	42	31	31	23	3815	1	1	1	943.704	1885.39	2	1883.92	1.4782	0	60.17	0.00025	K	QQEEEPEIDVWELLK	N			Soleus45.2496.2496.2.dta
		45	D4A2S4_RAT	Uncharacterized protein	1661	127284	42	31	31	23	3834	1	1	1	952.768	1903.52	2	1902.82	0.7049	0	89.44	2.8e-07	R	VFAENMCGLSEDATMTK	E			Soleus45.1939.1939.2.dta
		45	D4A2S4_RAT	Uncharacterized protein	1661	127284	42	31	31	23	3835	1	1	1	635.574	1903.7	3	1902.82	0.8846	0	64.15	9.3e-05	R	VFAENMCGLSEDATMTK	E			Soleus45.1947.1947.3.dta
		45	D4A2S4_RAT	Uncharacterized protein	1661	127284	42	31	31	23	3848	1	1	1	958.544	1915.07	2	1914.03	1.0421	0	54.7	0.00087	K	IILDGLDADNTVTVIAGSK	L			Soleus45.2165.2165.2.dta
		45	D4A2S4_RAT	Uncharacterized protein	1661	127284	42	31	31	23	3855	1	1	1	960.731	1919.45	2	1918.81	0.6366	0	93.86	1e-07	R	VFAENMCGLSEDATMTK	E	Oxidation (M)	0.00000200000000000.0	Soleus45.1732.1732.2.dta
		45	D4A2S4_RAT	Uncharacterized protein	1661	127284	42	31	31	23	3874	1	1	1	968.669	1935.32	2	1934.81	0.5172	0	94.37	8.9e-08	R	VFAENMCGLSEDATMTK	E	2 Oxidation (M)	0.00000200000000200.0	Soleus45.1622.1622.2.dta
		45	D4A2S4_RAT	Uncharacterized protein	1661	127284	42	31	31	23	3955	1	1	1	1003.11	2004.2	2	2003	1.2015	0	82.72	1.3e-06	R	TNATITELVIGNEYYFR	V			Soleus45.2394.2394.2.dta
		45	D4A2S4_RAT	Uncharacterized protein	1661	127284	42	31	31	23	3959	1	1	1	670.532	2008.57	3	2006.95	1.6182	1	38.32	0.034	R	SGEGQEDAGELDFSGLLKR	R			Soleus45.2115.2115.3.dta
		45	D4A2S4_RAT	Uncharacterized protein	1661	127284	42	31	31	23	4049	1	1	1	708.061	2121.16	3	2120.07	1.0853	1	42.07	0.014	R	IRAESYPDSSTLVIDVAER	D			Soleus45.1979.1979.3.dta
		45	D4A2S4_RAT	Uncharacterized protein	1661	127284	42	31	31	23	4151	1	1	1	760.064	2277.17	3	2275.18	1.9891	0	51.12	0.0016	K	QNANSQLSTLFVEKPQTGSVK	V			Soleus45.1893.1893.3.dta
		45	D4A2S4_RAT	Uncharacterized protein	1661	127284	42	31	31	23	4195	1	1	1	782.235	2343.68	3	2344.13	-0.4472	1	40.24	0.018	R	DDSGVYNINLKNEAGEAHASIK	I			Soleus45.1756.1756.3.dta
RF vs CRF		46'	ACTS_RAT	Actin, alpha skeletal muscle	355	42366	7	22.5	5.23	0.97
		spot	acc	prot_desc	score	mass	matches	matches_sig	seq	seq_sig	pep_query	pep_rank	pep_isbold	pep_isunique	pep_exp_mz	pep_exp_mr	pep_exp_z	pep_calc_mr	pep_delta	pep_miss	pep_score	pep_expect	pep_res_before	pep_seq	pep_res_after	pep_var_mod	pep_var_mod_pos	pep_scan_title
		46	ACTS_RAT	Actin, alpha skeletal muscle	355	42366	8	6	7	6	2260	1	0	1	489.011	976.008	2	975.441	0.5672	0	58.25	0.00071	K	AGFAGDDAPR	A			S_46.1391.1391.2.dta
		46	ACTS_RAT	Actin, alpha skeletal muscle	355	42366	8	6	7	6	2281	1	0	1	998.544	997.537	1	997.479	0.0579	0	45.09	0.012	R	DLTDYLMK	I			S_46.2096.2096.1.dta
		46	ACTS_RAT	Actin, alpha skeletal muscle	355	42366	8	6	7	6	2303	1	0	1	508.062	1014.11	2	1013.47	0.6353	0	38.47	0.063	R	DLTDYLMK	I	Oxidation (M)	0.00000020.0	S_46.1914.1914.2.dta
		46	ACTS_RAT	Actin, alpha skeletal muscle	355	42366	8	6	7	6	2517	1	0	1	586.681	1171.35	2	1170.56	0.7827	0	44.71	0.013	R	HQGVMVGMGQK	D			S_46.1299.1299.2.dta
		46	ACTS_RAT	Actin, alpha skeletal muscle	355	42366	8	6	7	6	2564	1	0	1	599.964	1197.91	2	1197.52	0.3977	0	44.74	0.012	K	DSYVGDEAQSK	R			S_46.1240.1240.2.dta
		46	ACTS_RAT	Actin, alpha skeletal muscle	355	42366	8	6	7	6	2566	1	0	1	600.233	1198.45	2	1197.7	0.7526	0	33.58	0.16	R	AVFPSIVGRPR	H			S_46.1762.1762.2.dta
		46	ACTS_RAT	Actin, alpha skeletal muscle	355	42366	8	6	7	6	3620	1	0	1	896.405	1790.8	2	1789.88	0.9116	0	67.61	4.8e-05	K	SYELPDGQVITIGNER	F			S_46.2103.2103.2.dta
		46	ACTS_RAT	Actin, alpha skeletal muscle	355	42366	8	6	7	6	3809	1	0	1	978.859	1955.7	2	1955.04	0.6679	0	66.07	5.9e-05	R	VAPEEHPTLLTEAPLNPK	A			S_46.1774.1774.2.dta
RF vs CRF		46'	MYL3_RAT	Myosin light chain 3	147	22256	3	20	5.03	0.61
		spot	acc	prot_desc	score	mass	matches	matches_sig	seq	seq_sig	pep_query	pep_rank	pep_isbold	pep_isunique	pep_exp_mz	pep_exp_mr	pep_exp_z	pep_calc_mr	pep_delta	pep_miss	pep_score	pep_expect	pep_res_before	pep_seq	pep_res_after	pep_var_mod	pep_var_mod_pos	pep_scan_title
		46	MYL3_RAT	Myosin light chain 3	147	22256	3	2	3	2	2320	1	1	0	513.663	1025.31	2	1024.5	0.8133	0	34.48	0.14	K	EAFQLFDR	T			S_46.2028.2028.2.dta
		46	MYL3_RAT	Myosin light chain 3	147	22256	3	2	3	2	3191	1	1	1	751.208	1500.4	2	1500.67	-0.2722	0	63.58	0.00014	K	DTGTYEDFVEGLR	V			S_46.2167.2167.2.dta
		46	MYL3_RAT	Myosin light chain 3	147	22256	3	2	3	2	3610	1	1	1	892.355	1782.7	2	1781.94	0.7529	0	51.04	0.0022	K	AAPAPAAAPAAAPEPERPK	E			S_46.1320.1320.2.dta
RF vs CRF		47'	ACTS_RAT	Actin, alpha skeletal muscle	192	42366	3	11.7	5.23	0.29
		spot	acc	prot_desc	score	mass	matches	matches_sig	seq	seq_sig	pep_query	pep_rank	pep_isbold	pep_isunique	pep_exp_mz	pep_exp_mr	pep_exp_z	pep_calc_mr	pep_delta	pep_miss	pep_score	pep_expect	pep_res_before	pep_seq	pep_res_after	pep_var_mod	pep_var_mod_pos	pep_scan_title
		47	ACTS_RAT	Actin, alpha skeletal muscle	192	42366	3	3	3	3	2479	1	0	1	565.827	1129.64	2	1129.54	0.0987	0	56.58	0.00093	R	GYSFVTTAER	E			S_47.1659.1659.2.dta
		47	ACTS_RAT	Actin, alpha skeletal muscle	192	42366	3	3	3	3	3660	1	0	1	896.273	1790.53	2	1789.88	0.6464	0	78.67	3.8e-06	K	SYELPDGQVITIGNER	F			S_47.2071.2071.2.dta
		47	ACTS_RAT	Actin, alpha skeletal muscle	192	42366	3	3	3	3	3846	1	0	1	978.505	1954.99	2	1955.04	-0.0413	0	57.04	0.00048	R	VAPEEHPTLLTEAPLNPK	A			S_47.1766.1766.2.dta
RF vs CRF		48'	D4A724_RAT	Myozenin 2 (Predicted), isoform CRA_a	374	29828	7	25	6.99	1.6
		spot	acc	prot_desc	score	mass	matches	matches_sig	seq	seq_sig	pep_query	pep_rank	pep_isbold	pep_isunique	pep_exp_mz	pep_exp_mr	pep_exp_z	pep_calc_mr	pep_delta	pep_miss	pep_score	pep_expect	pep_res_before	pep_seq	pep_res_after	pep_var_mod	pep_var_mod_pos	pep_scan_title
		48	D4A724_RAT	Myozenin 2 (Predicted), isoform CRA_a	374	29828	8	6	7	6	2032	1	1	1	414.347	826.68	2	826.491	0.189	0	43.24	0.02	R	LLLTDPR	F			S_48.1638.1638.2.dta
		48	D4A724_RAT	Myozenin 2 (Predicted), isoform CRA_a	374	29828	8	6	7	6	2123	1	1	1	439.57	877.125	2	876.471	0.6543	0	55.15	0.0014	R	FNTTAVPK	Y			S_48.1366.1366.2.dta
		48	D4A724_RAT	Myozenin 2 (Predicted), isoform CRA_a	374	29828	8	6	7	6	2345	1	1	1	1052.6	1051.59	1	1051.53	0.0579	0	34.17	0.14	R	VATPFGGFEK	A			S_48.1855.1855.1.dta
		48	D4A724_RAT	Myozenin 2 (Predicted), isoform CRA_a	374	29828	8	6	7	6	2347	1	1	1	527.595	1053.17	2	1051.53	1.641	0	35	0.12	R	VATPFGGFEK	A			S_48.1878.1878.2.dta
		48	D4A724_RAT	Myozenin 2 (Predicted), isoform CRA_a	374	29828	8	6	7	6	3191	1	1	1	736.039	1470.06	2	1468.65	1.4132	0	71.6	2.2e-05	K	YTFENFQYETK	A			S_48.1888.1888.2.dta
		48	D4A724_RAT	Myozenin 2 (Predicted), isoform CRA_a	374	29828	8	6	7	6	3320	1	1	1	770.094	1538.17	2	1537.68	0.4895	0	55.56	0.00089	K	EIHGHDVDGMDLGK	K	Oxidation (M)	0.00000000020000.0	S_48.1202.1202.2.dta
		48	D4A724_RAT	Myozenin 2 (Predicted), isoform CRA_a	374	29828	8	6	7	6	3357	1	1	1	781.22	1560.43	2	1559.74	0.6858	0	60.69	0.00026	R	DIMIEELSHFGNR	G			S_48.2159.2159.2.dta
		48	D4A724_RAT	Myozenin 2 (Predicted), isoform CRA_a	374	29828	8	6	7	6	3715	1	1	1	900.784	1799.55	2	1798.81	0.7483	1	54.8	0.00088	R	SDKYTFENFQYETK	A			S_48.1774.1774.2.dta
RF vs CRF		49'	FHL1_RAT	Four and a half LIM domains protein 1	155	33821	3	14.3	8.76	0.37
		spot	acc	prot_desc	score	mass	matches	matches_sig	seq	seq_sig	pep_query	pep_rank	pep_isbold	pep_isunique	pep_exp_mz	pep_exp_mr	pep_exp_z	pep_calc_mr	pep_delta	pep_miss	pep_score	pep_expect	pep_res_before	pep_seq	pep_res_after	pep_var_mod	pep_var_mod_pos	pep_scan_title
		49	FHL1_RAT	Four and a half LIM domains protein 1	155	33821	3	3	3	3	2831	1	1	1	653.903	1305.79	2	1305.66	0.135	0	62.63	0.00019	K	AIVAGDQNVEYK	G			S_49.1474.1474.2.dta
		49	FHL1_RAT	Four and a half LIM domains protein 1	155	33821	3	3	3	3	3473	1	1	1	823.568	1645.12	2	1644.65	0.467	0	58.87	0.00039	K	GEDFYCVTCHETK	F			S_49.1550.1550.2.dta
		49	FHL1_RAT	Four and a half LIM domains protein 1	155	33821	3	3	3	3	3839	1	1	1	638.485	1912.43	3	1912.82	-0.3914	0	36.21	0.058	R	FVFHNEQVYCPDCAK	K			S_49.1691.1691.3.dta
RF vs CRF		49'	GBB2_RAT	Guanine nucleotide-binding protein G(I)/G(S)/G(T) subunit beta-2	106	38048	2	6.5	5.6	0.21
		spot	acc	prot_desc	score	mass	matches	matches_sig	seq	seq_sig	pep_query	pep_rank	pep_isbold	pep_isunique	pep_exp_mz	pep_exp_mr	pep_exp_z	pep_calc_mr	pep_delta	pep_miss	pep_score	pep_expect	pep_res_before	pep_seq	pep_res_after	pep_var_mod	pep_var_mod_pos	pep_scan_title
		49	GBB2_RAT	Guanine nucleotide-binding protein G(I)/G(S)/G(T) subunit beta-2	106	38048	2	2	2	2	2299	1	1	1	509.278	1016.54	2	1016.55	-0.0088	0	41.63	0.033	R	LLVSASQDGK	L			S_49.1410.1410.2.dta
		49	GBB2_RAT	Guanine nucleotide-binding protein G(I)/G(S)/G(T) subunit beta-2	106	38048	2	2	2	2	2716	1	1	1	628.7	1255.39	2	1254.59	0.794	0	64.26	0.00014	R	TFVSGACDASIK	L			S_49.1592.1592.2.dta
RF vs CRF		50'	IDH3A_RAT	Isocitrate dehydrogenase [NAD] subunit alpha, mitochondrial	273	40044	6	18.9	6.47	0.71
		spot	acc	prot_desc	score	mass	matches	matches_sig	seq	seq_sig	pep_query	pep_rank	pep_isbold	pep_isunique	pep_exp_mz	pep_exp_mr	pep_exp_z	pep_calc_mr	pep_delta	pep_miss	pep_score	pep_expect	pep_res_before	pep_seq	pep_res_after	pep_var_mod	pep_var_mod_pos	pep_scan_title
		50	IDH3A_RAT	Isocitrate dehydrogenase [NAD] subunit alpha, mitochondrial	273	40044	7	6	6	5	4953	1	0	1	522.045	1042.08	2	1040.56	1.515	0	46.03	0.01	R	NVTAIQGPGGK	W			S_50_bis.1291.1291.2.dta
		50	IDH3A_RAT	Isocitrate dehydrogenase [NAD] subunit alpha, mitochondrial	273	40044	7	6	6	5	4987	1	0	1	528.125	1054.24	2	1053.52	0.7192	0	45.08	0.012	R	MSDGLFLQK	C	Oxidation (M)	0.200000000.0	S_50_bis.1734.1734.2.dta
		50	IDH3A_RAT	Isocitrate dehydrogenase [NAD] subunit alpha, mitochondrial	273	40044	7	6	6	5	5469	1	0	1	608.83	1215.64	2	1215.59	0.0521	0	69.92	4.2e-05	R	IAEFAFEYAR	N			S_50.2018.2018.2.dta
		50	IDH3A_RAT	Isocitrate dehydrogenase [NAD] subunit alpha, mitochondrial	273	40044	7	6	6	5	5470	1	0	1	608.857	1215.7	2	1215.59	0.1073	0	69.66	4.4e-05	R	IAEFAFEYAR	N			S_50_bis.2006.2006.2.dta
		50	IDH3A_RAT	Isocitrate dehydrogenase [NAD] subunit alpha, mitochondrial	273	40044	7	6	6	5	6250	1	0	1	713.019	1424.02	2	1422.72	1.3058	1	43.27	0.015	K	IEAACFATIKDGK	S			S_50_bis.1599.1599.2.dta
		50	IDH3A_RAT	Isocitrate dehydrogenase [NAD] subunit alpha, mitochondrial	273	40044	7	6	6	5	6416	1	0	1	492.104	1473.29	3	1471.62	1.6727	1	31.18	0.25	K	CSDFTEEICRR	V			S_50_bis.1540.1540.3.dta
		50	IDH3A_RAT	Isocitrate dehydrogenase [NAD] subunit alpha, mitochondrial	273	40044	7	6	6	5	6814	1	0	1	804.12	1606.23	2	1605.87	0.3594	0	37.07	0.059	K	TPIAAGHPSMNLLLR	K	Oxidation (M)	0.000000000200000.0	S_50_bis.1646.1646.2.dta
RF vs CRF		50'	TNNT3_RAT	Troponin T, fast skeletal muscle	187	30732	4	14.7	6.19	0.57
		spot	acc	prot_desc	score	mass	matches	matches_sig	seq	seq_sig	pep_query	pep_rank	pep_isbold	pep_isunique	pep_exp_mz	pep_exp_mr	pep_exp_z	pep_calc_mr	pep_delta	pep_miss	pep_score	pep_expect	pep_res_before	pep_seq	pep_res_after	pep_var_mod	pep_var_mod_pos	pep_scan_title
		50	TNNT3_RAT	Troponin T, fast skeletal muscle	187	30732	6	5	4	3	4497	1	0	1	441.26	880.506	2	880.465	0.0406	0	32.53	0.21	K	YDITTLR	S			S_50_bis.1699.1699.2.dta
		50	TNNT3_RAT	Troponin T, fast skeletal muscle	187	30732	6	5	4	3	5143	1	0	1	560.856	1119.7	2	1119.59	0.1044	1	43.11	0.021	R	QKYDITTLR	S	Gln->pyro-Glu (N-term Q)	1.000000000.0	S_50_bis.1702.1702.2.dta
		50	TNNT3_RAT	Troponin T, fast skeletal muscle	187	30732	6	5	4	3	5145	1	0	1	561.158	1120.3	2	1119.59	0.7082	1	42.66	0.023	R	QKYDITTLR	S	Gln->pyro-Glu (N-term Q)	1.000000000.0	S_50.1750.1750.2.dta
		50	TNNT3_RAT	Troponin T, fast skeletal muscle	187	30732	6	5	4	3	6698	1	0	1	782.37	1562.73	2	1561.74	0.981	0	66.41	7.1e-05	K	ALSSMGANYSSYLAK	A			S_50.1858.1858.2.dta
		50	TNNT3_RAT	Troponin T, fast skeletal muscle	187	30732	6	5	4	3	6703	1	0	1	782.652	1563.29	2	1561.74	1.5438	0	69.71	3.4e-05	K	ALSSMGANYSSYLAK	A			S_50_bis.1847.1847.2.dta
		50	TNNT3_RAT	Troponin T, fast skeletal muscle	187	30732	6	5	4	3	6872	1	0	1	817.283	1632.55	2	1631.8	0.7468	1	41.46	0.022	K	IPEGEKVDFDDIQK	K			S_50.1707.1707.2.dta
RF vs CRF		51'	PSA1_RAT	Proteasome subunit alpha type-1	484	29784	10	40.3	6.15	4.35
		spot	acc	prot_desc	score	mass	matches	matches_sig	seq	seq_sig	pep_query	pep_rank	pep_isbold	pep_isunique	pep_exp_mz	pep_exp_mr	pep_exp_z	pep_calc_mr	pep_delta	pep_miss	pep_score	pep_expect	pep_res_before	pep_seq	pep_res_after	pep_var_mod	pep_var_mod_pos	pep_scan_title
		51	PSA1_RAT	Proteasome subunit alpha type-1	484	29784	14	9	10	7	1895	1	1	1	816.678	815.671	1	815.512	0.1596	0	33.17	0.26	R	LVSLIGSK	T			S_51.1670.1670.1.dta
		51	PSA1_RAT	Proteasome subunit alpha type-1	484	29784	14	9	10	7	2059	1	1	1	886.539	885.531	1	885.528	0.003	0	32.16	0.3	K	NVSIGIVGK	D			S_51.1630.1630.1.dta
		51	PSA1_RAT	Proteasome subunit alpha type-1	484	29784	14	9	10	7	2332	1	1	1	553.873	1105.73	2	1106.69	-0.9617	1	47.86	0.0068	K	THAVLVALKR	A			S_51.1352.1352.2.dta
		51	PSA1_RAT	Proteasome subunit alpha type-1	484	29784	14	9	10	7	2413	1	1	1	584.082	1166.15	2	1165.72	0.432	1	56.3	0.00088	K	SKTHAVLVALK	R			S_51.1350.1350.2.dta
		51	PSA1_RAT	Proteasome subunit alpha type-1	484	29784	14	9	10	7	2719	1	1	1	673.665	1345.31	2	1344.68	0.6374	0	60.74	0.0003	R	ETLPAEQDLTTK	N			S_51.1550.1550.2.dta
		51	PSA1_RAT	Proteasome subunit alpha type-1	484	29784	14	9	10	7	2850	1	1	1	477.74	1430.2	3	1430.72	-0.5243	0	34.78	0.11	R	IHQIEYAMEAVK	Q			S_51.1686.1686.3.dta
		51	PSA1_RAT	Proteasome subunit alpha type-1	484	29784	14	9	10	7	2853	1	1	1	716.677	1431.34	2	1430.72	0.6159	0	49.61	0.0038	R	IHQIEYAMEAVK	Q			S_51.1679.1679.2.dta
		51	PSA1_RAT	Proteasome subunit alpha type-1	484	29784	14	9	10	7	2880	1	1	1	724.562	1447.11	2	1446.72	0.391	0	44.21	0.013	R	IHQIEYAMEAVK	Q	Oxidation (M)	0.000000020000.0	S_51.1444.1444.2.dta
		51	PSA1_RAT	Proteasome subunit alpha type-1	484	29784	14	9	10	7	3252	1	1	1	562.969	1685.88	3	1684.9	0.9844	1	32.66	0.16	R	ALRETLPAEQDLTTK	N			S_51.1618.1618.3.dta
		51	PSA1_RAT	Proteasome subunit alpha type-1	484	29784	14	9	10	7	3397	1	1	1	890.178	1778.34	2	1777.8	0.5385	0	65.69	7.3e-05	R	NQYDNDVTVWSPQGR	I			S_51.1818.1818.2.dta
		51	PSA1_RAT	Proteasome subunit alpha type-1	484	29784	14	9	10	7	3570	1	1	1	633.309	1896.91	3	1895.82	1.0848	0	53.62	0.0011	R	HMSEFMQCNLDELVK	H	Oxidation (M)	0.000002000000000.0	S_51.1862.1862.3.dta
		51	PSA1_RAT	Proteasome subunit alpha type-1	484	29784	14	9	10	7	3591	1	1	1	957.727	1913.44	2	1911.82	1.6225	0	42.4	0.014	R	HMSEFMQCNLDELVK	H	2 Oxidation (M)	0.020002000000000.0	S_51.1788.1788.2.dta
		51	PSA1_RAT	Proteasome subunit alpha type-1	484	29784	14	9	10	7	3870	1	1	1	723.142	2166.41	3	2165.92	0.488	1	33.89	0.088	K	AQPSQAADEPAEKADEPMEH	-	Oxidation (M)	0.00000000000000000200.0	S_51.1198.1198.3.dta
[truncated: 459 more rows]
